# Supplementary material for: Study on Liver Sinusoidal Endothelial Cell Fenestrations Based on Cellular Omics-Structure Integration Technology and Its Application in Metabolic Diseases
Source: bioRxiv. 2025 May 19:2025.05.16.653525. Preprint. [Version 1] doi: 10.1101/2025.05.16.653525 (PMC12139957; doi:10.1101/2025.05.16.653525)
Supplement: Supplement 2 [file media-2.zip]

Archive with 98 entries (97 files):
- Supplementary files/
- __MACOSX/._Supplementary files
- Supplementary files/Supplementary file 14 RDA_Variable_Scores.txt
- __MACOSX/Supplementary files/._Supplementary file 14 RDA_Variable_Scores.txt
- Supplementary files/Supplementary file 27 PLSDA_Total_Hole_Area_topGenes_comp1_and_comp2.csv
- __MACOSX/Supplementary files/._Supplementary file 27 PLSDA_Total_Hole_Area_topGenes_comp1_and_comp2.csv
- Supplementary files/Supplementary file 2 GSM3714747_EC_all_markers_results.csv
- __MACOSX/Supplementary files/._Supplementary file 2 GSM3714747_EC_all_markers_results.csv
- Supplementary files/Supplementary file 3 PRJNA531644_3WT_all_markers_results.csv
- __MACOSX/Supplementary files/._Supplementary file 3 PRJNA531644_3WT_all_markers_results.csv
- Supplementary files/Supplementary file 44 Number_of_Holes_Pairwise_Comparisons.csv
- __MACOSX/Supplementary files/._Supplementary file 44 Number_of_Holes_Pairwise_Comparisons.csv
- Supplementary files/.DS_Store
- __MACOSX/Supplementary files/._.DS_Store
- Supplementary files/Supplementary file 12 RDA_Site_Scores.txt
- __MACOSX/Supplementary files/._Supplementary file 12 RDA_Site_Scores.txt
- Supplementary files/Supplementary file 10 RDA_axis_variance.txt
- __MACOSX/Supplementary files/._Supplementary file 10 RDA_axis_variance.txt
- Supplementary files/Supplementary file 18 PLSDA_Eccentricity_topGenes_comp1_and_comp2.csv
- __MACOSX/Supplementary files/._Supplementary file 18 PLSDA_Eccentricity_topGenes_comp1_and_comp2.csv
- Supplementary files/Supplementary file 42 GSVA_diff_results.csv
- Supplementary files/Supplementary file 39 Correlation_Heatmap_C8_AIZARANI_LIVER_Gene_Sets.pdf
- __MACOSX/Supplementary files/._Supplementary file 39 Correlation_Heatmap_C8_AIZARANI_LIVER_Gene_Sets.pdf
- Supplementary files/Supplementary file 22 PLSDA_s_perimeter_topGenes_comp1_and_comp2.csv
- __MACOSX/Supplementary files/._Supplementary file 22 PLSDA_s_perimeter_topGenes_comp1_and_comp2.csv
- Supplementary files/Supplementary file 34 top_correlations_Mean_Hole_Area.csv
- __MACOSX/Supplementary files/._Supplementary file 34 top_correlations_Mean_Hole_Area.csv
- Supplementary files/Supplementary file 11 RDA_detailed_results.txt
- __MACOSX/Supplementary files/._Supplementary file 11 RDA_detailed_results.txt
- Supplementary files/Supplementary file 24 PLSDA_s_radius_min_topGenes_comp1_and_comp2.csv
- __MACOSX/Supplementary files/._Supplementary file 24 PLSDA_s_radius_min_topGenes_comp1_and_comp2.csv
- Supplementary files/Supplementary file 13 RDA_Term_Significance.txt
- __MACOSX/Supplementary files/._Supplementary file 13 RDA_Term_Significance.txt
- Supplementary files/Supplementary file 45 Total_Hole_Area_Pairwise_Comparisons.csv
- Supplementary files/Supplementary file 19 PLSDA_AspectRatio_topGenes_comp1_and_comp2.csv
- __MACOSX/Supplementary files/._Supplementary file 19 PLSDA_AspectRatio_topGenes_comp1_and_comp2.csv
- Supplementary files/Supplementary file 16 PLSDA_Area_Cell_topGenes_comp1_and_comp2.csv
- __MACOSX/Supplementary files/._Supplementary file 16 PLSDA_Area_Cell_topGenes_comp1_and_comp2.csv
- Supplementary files/Supplementary file 25 PLSDA_s_radius_mean_topGenes_comp1_and_comp2.csv
- Supplementary files/Supplementary file 7 Mean_Hole_Area_gene_correlations.csv
- __MACOSX/Supplementary files/._Supplementary file 7 Mean_Hole_Area_gene_correlations.csv
- Supplementary files/Supplementary file 46 2d_vs_2w_Comparisons.csv
- __MACOSX/Supplementary files/._Supplementary file 46 2d_vs_2w_Comparisons.csv
- Supplementary files/Supplementary file 6 feature_p_value_matrix.csv
- __MACOSX/Supplementary files/._Supplementary file 6 feature_p_value_matrix.csv
- Supplementary files/Supplementary file 23 PLSDA_s_radius_sd_topGenes_comp1_and_comp2.csv
- __MACOSX/Supplementary files/._Supplementary file 23 PLSDA_s_radius_sd_topGenes_comp1_and_comp2.csv
- Supplementary files/Supplementary file 35 top_correlations_combined.csv
- __MACOSX/Supplementary files/._Supplementary file 35 top_correlations_combined.csv
- Supplementary files/Supplementary file 38 Correlation_Heatmap_KIDNEY_Gene_Sets.pdf
- Supplementary files/Supplementary file 28 PLSDA_Number_of_Holes_topGenes_comp1_and_comp2.csv
- __MACOSX/Supplementary files/._Supplementary file 28 PLSDA_Number_of_Holes_topGenes_comp1_and_comp2.csv
- Supplementary files/Supplementary file 43 GSVA_Statistical_Results.csv
- __MACOSX/Supplementary files/._Supplementary file 43 GSVA_Statistical_Results.csv
- Supplementary files/Supplementary file 29 Gene_Sets_volcano_plot.pdf
- __MACOSX/Supplementary files/._Supplementary file 29 Gene_Sets_volcano_plot.pdf
- Supplementary files/Supplementary file 15 PLSDA_Mean_Hole_Area_topGenes_comp1_and_comp2.csv
- __MACOSX/Supplementary files/._Supplementary file 15 PLSDA_Mean_Hole_Area_topGenes_comp1_and_comp2.csv
- Supplementary files/Supplementary file 20 PLSDA_Nuc2Cell_topGenes_comp1_and_comp2.csv
- __MACOSX/Supplementary files/._Supplementary file 20 PLSDA_Nuc2Cell_topGenes_comp1_and_comp2.csv
- Supplementary files/Supplementary file 37 Correlation_Heatmap_Hallmark_Gene_Sets.pdf
- __MACOSX/Supplementary files/._Supplementary file 37 Correlation_Heatmap_Hallmark_Gene_Sets.pdf
- Supplementary files/Supplementary file 32 extreme_correlations_Mean_Hole_Area.csv
- __MACOSX/Supplementary files/._Supplementary file 32 extreme_correlations_Mean_Hole_Area.csv
- Supplementary files/Supplementary file 31 Number_of_Holes_volcano.pdf
- __MACOSX/Supplementary files/._Supplementary file 31 Number_of_Holes_volcano.pdf
- Supplementary files/Supplementary file 26 PLSDA_s_radius_max_topGenes_comp1_and_comp2.csv
- __MACOSX/Supplementary files/._Supplementary file 26 PLSDA_s_radius_max_topGenes_comp1_and_comp2.csv
- Supplementary files/Supplementary file 4 feature_statistics.csv
- __MACOSX/Supplementary files/._Supplementary file 4 feature_statistics.csv
- Supplementary files/Supplementary file 5 feature_correlation_matrix.csv
- __MACOSX/Supplementary files/._Supplementary file 5 feature_correlation_matrix.csv
- Supplementary files/Supplementary file 48 Wilcoxon_p_values_Number_of_Holes.csv
- __MACOSX/Supplementary files/._Supplementary file 48 Wilcoxon_p_values_Number_of_Holes.csv
- Supplementary files/Supplementary file 8 Number_of_Holes_gene_correlations.csv
- __MACOSX/Supplementary files/._Supplementary file 8 Number_of_Holes_gene_correlations.csv
- Supplementary files/Supplementary file 49 Wilcoxon_p_values_Total_Hole_Area.csv
- __MACOSX/Supplementary files/._Supplementary file 49 Wilcoxon_p_values_Total_Hole_Area.csv
- Supplementary files/Supplementary file 21 PLSDA_s_area_topGenes_comp1_and_comp2.csv
- __MACOSX/Supplementary files/._Supplementary file 21 PLSDA_s_area_topGenes_comp1_and_comp2.csv
- Supplementary files/Supplementary file 17 PLSDA_Area_Nuc_topGenes_comp1_and_comp2.csv
- __MACOSX/Supplementary files/._Supplementary file 17 PLSDA_Area_Nuc_topGenes_comp1_and_comp2.csv
- Supplementary files/Supplementary file 1 Filtered_Cell_Types_from_COSI_merged_GSM3714747_all_markers_results.csv
- __MACOSX/Supplementary files/._Supplementary file 1 Filtered_Cell_Types_from_COSI_merged_GSM3714747_all_markers_results.csv
- Supplementary files/Supplementary file 9 RDA_anova_model.txt
- __MACOSX/Supplementary files/._Supplementary file 9 RDA_anova_model.txt
- Supplementary files/Supplementary file 33 extreme_correlations_Number_of_Holes.csv
- __MACOSX/Supplementary files/._Supplementary file 33 extreme_correlations_Number_of_Holes.csv
- Supplementary files/Supplementary file 36 top_correlations_Number_of_Holes.csv
- __MACOSX/Supplementary files/._Supplementary file 36 top_correlations_Number_of_Holes.csv
- Supplementary files/Supplementary file 47 Kruskal_Wallis_p_values.csv
- __MACOSX/Supplementary files/._Supplementary file 47 Kruskal_Wallis_p_values.csv
- Supplementary files/Supplementary file 41 GSVA_detailed_stats.csv
- __MACOSX/Supplementary files/._Supplementary file 41 GSVA_detailed_stats.csv
- Supplementary files/Supplementary file 30 Mean_Hole_Area_volcano.pdf
- __MACOSX/Supplementary files/._Supplementary file 30 Mean_Hole_Area_volcano.pdf
- Supplementary files/Supplementary file 40 combined_correlation_data.csv
- __MACOSX/Supplementary files/._Supplementary file 40 combined_correlation_data.csv
