# Supplementary material for: Study on Liver Sinusoidal Endothelial Cell Fenestrations Based on Cellular Omics-Structure Integration Technology and Its Application in Metabolic Diseases
Source: bioRxiv. 2025 May 19:2025.05.16.653525. Preprint. [Version 1] doi: 10.1101/2025.05.16.653525 (PMC12139957; doi:10.1101/2025.05.16.653525)
Supplement: Supplement 2 [file media-2.zip › Supplementary files/Supplementary file 2 GSM3714747_EC_all_markers_results.csv]

	p_val	avg_log2FC	pct.1	pct.2	p_val_adj	cluster	gene
Gm42418	2.5866719389308e-81	2.27625361919503	0.941	0.848	3.82335979293361e-77	PeriCentral1	Gm42418
B2m	8.55761442907552e-79	0.681899830362177	0.998	1	1.26490098876165e-74	PeriCentral1	B2m
Ifitm2	1.29998146106162e-55	0.766934290397803	0.961	0.96	1.92150259759518e-51	PeriCentral1	Ifitm2
Uqcrb	1.06148535151065e-50	1.25312250998265	0.773	0.521	1.56898149806788e-46	PeriCentral1	Uqcrb
Ctsl	3.32554000375658e-43	1.01087603713324	0.886	0.755	4.91548067955261e-39	PeriCentral1	Ctsl
Myl6	1.68972801588642e-34	0.875540781115893	0.816	0.682	2.49758698028172e-30	PeriCentral1	Myl6
Ndufa4	5.33087486573775e-34	0.881329508995858	0.794	0.593	7.87956613904696e-30	PeriCentral1	Ndufa4
Prdx1	1.12999578480754e-29	0.880158930273187	0.77	0.596	1.67024676952403e-25	PeriCentral1	Prdx1
Gpihbp1	1.1047729992423e-27	0.579851872201891	0.958	0.916	1.63296497018005e-23	PeriCentral1	Gpihbp1
Dbi	1.62323618485367e-27	1.01863259385811	0.643	0.417	2.3993054048322e-23	PeriCentral1	Dbi
Fam167b	2.59534624170918e-26	0.740768552189706	0.808	0.667	3.83618127987034e-22	PeriCentral1	Fam167b
Igfbp7	9.27880794382766e-24	0.362358207234268	0.998	0.991	1.37150060217717e-19	PeriCentral1	Igfbp7
Clec4g	1.67819301456968e-21	0.429882460291785	0.969	0.963	2.48053709483544e-17	PeriCentral1	Clec4g
Ndufa5	1.46853640442009e-20	1.00097323929865	0.525	0.319	2.17064365937333e-16	PeriCentral1	Ndufa5
Cox7c	2.5631773272862e-20	0.535159043390676	0.882	0.832	3.78863240746173e-16	PeriCentral1	Cox7c
Cox6b1	6.16980014664166e-19	0.653599062542435	0.737	0.611	9.11958159675104e-15	PeriCentral1	Cox6b1
Txn1	3.5796190462498e-18	0.597813209690183	0.777	0.646	5.29103491226183e-14	PeriCentral1	Txn1
S100a10	6.21723473204412e-18	0.775914705460529	0.632	0.456	9.18969465743441e-14	PeriCentral1	S100a10
Cox6c	5.56048549060329e-17	0.547686289210717	0.851	0.787	8.21895360366073e-13	PeriCentral1	Cox6c
Cox6a1	5.99560023700789e-17	0.561727505799665	0.797	0.721	8.86209671032136e-13	PeriCentral1	Cox6a1
Ndufc1	7.37262393038669e-16	0.825043589190537	0.584	0.413	1.08974754315046e-11	PeriCentral1	Ndufc1
Snrpd3	1.90405965057897e-15	1.49402282006296	0.26	0.115	2.81439056952078e-11	PeriCentral1	Snrpd3
Gng11	2.05008285559991e-15	0.3635380553485	0.958	0.93	3.03022746886223e-11	PeriCentral1	Gng11
Atp5j2	2.33840350454995e-15	0.661879876748014	0.705	0.59	3.45639422007529e-11	PeriCentral1	Atp5j2
Atp5l	2.60541843857864e-15	0.485306842692159	0.845	0.784	3.85106899406309e-11	PeriCentral1	Atp5l
Ndufc2	3.62671598239394e-15	0.892127332403007	0.53	0.384	5.36064889357648e-11	PeriCentral1	Ndufc2
Calm2	6.3792861690076e-15	0.431484891751163	0.924	0.909	9.42922288641014e-11	PeriCentral1	Calm2
Cyb5a	1.43143966988374e-14	0.633151384979651	0.67	0.54	2.11581097605515e-10	PeriCentral1	Cyb5a
Sub1	1.69878134779922e-13	0.667348532542356	0.606	0.479	2.51096871018202e-09	PeriCentral1	Sub1
Cox5a	1.91875895347811e-13	0.762114057164774	0.51	0.356	2.83611760913599e-09	PeriCentral1	Cox5a
Calm1	3.22699831417555e-13	0.318724669496124	0.947	0.97	4.76982620818288e-09	PeriCentral1	Calm1
S100a13	4.70130985007944e-13	0.402795008324141	0.855	0.821	6.94900608940242e-09	PeriCentral1	S100a13
Pomp	8.93093687903557e-13	0.613189125938017	0.646	0.527	1.32008178009025e-08	PeriCentral1	Pomp
Cox7a2	1.10604807439508e-12	0.515631314269108	0.724	0.624	1.63484965876337e-08	PeriCentral1	Cox7a2
Psmb5	1.16867926492846e-12	1.23502394159945	0.284	0.146	1.72742482149075e-08	PeriCentral1	Psmb5
Cox5b	1.39023695145991e-12	0.649615541647352	0.604	0.463	2.05490923795289e-08	PeriCentral1	Cox5b
Sec62	4.11569334435668e-12	0.64324514853059	0.61	0.497	6.08340633229361e-08	PeriCentral1	Sec62
Bst2	5.65528950124493e-12	0.373544909146894	0.912	0.875	8.35908341179013e-08	PeriCentral1	Bst2
Mrps14	9.74155401225459e-12	0.934176481917211	0.368	0.231	1.43989909855135e-07	PeriCentral1	Mrps14
mt-Co3	1.26577706854439e-11	0.257520558230275	1	1	1.87094508501547e-07	PeriCentral1	mt-Co3
Ifitm3	1.4690796539934e-11	0.339297521668867	0.941	0.916	2.17144663656765e-07	PeriCentral1	Ifitm3
mt-Nd1	4.96897522295032e-11	0.282261799682996	0.998	0.997	7.34464227704287e-07	PeriCentral1	mt-Nd1
mt-Nd2	9.39468285160029e-11	0.280928728054183	0.98	0.976	1.38862807229504e-06	PeriCentral1	mt-Nd2
Rbm8a	1.06706258852523e-10	0.843382270455132	0.365	0.231	1.57722521209914e-06	PeriCentral1	Rbm8a
Ndufb4	1.11252134720545e-10	0.84343068033283	0.433	0.302	1.64441780330437e-06	PeriCentral1	Ndufb4
Mrc1	2.93044736502284e-10	0.327300600576275	0.952	0.904	4.33149425024026e-06	PeriCentral1	Mrc1
Hspa8	3.71772110505562e-10	0.389938984577123	0.831	0.812	5.4951635653827e-06	PeriCentral1	Hspa8
1810037I17Rik	6.01117751197736e-10	0.469157935246433	0.685	0.634	8.88512148045374e-06	PeriCentral1	1810037I17Rik
Fcgr2b	7.72355882372511e-10	0.28157606282043	0.978	0.953	1.14161922973481e-05	PeriCentral1	Fcgr2b
Mt1	2.39001375079873e-09	0.442041478950045	0.867	0.799	3.53267932505561e-05	PeriCentral1	Mt1
Ndufa11	4.11341486927307e-09	0.876092802719551	0.32	0.197	6.08003851827252e-05	PeriCentral1	Ndufa11
Ifi27	4.14608314843246e-09	0.849515363456592	0.37	0.253	6.12832550169802e-05	PeriCentral1	Ifi27
2010107E04Rik	4.22130420382572e-09	0.590070466181474	0.541	0.442	6.23950974367479e-05	PeriCentral1	2010107E04Rik
Rbx1	9.28143325128017e-09	0.660019193004904	0.471	0.361	0.000137188864887172	PeriCentral1	Rbx1
Ndufab1	9.52817982415458e-09	0.806050085439973	0.344	0.225	0.000140836025980829	PeriCentral1	Ndufab1
Lgals1	1.82188619876462e-08	0.803359535390635	0.42	0.307	0.000269292999039398	PeriCentral1	Lgals1
Ppia	2.45542841617623e-08	0.269076103064809	0.947	0.955	0.000362936874195009	PeriCentral1	Ppia
Hmgb1	3.57245654641681e-08	0.382921195859042	0.74	0.693	0.000528044802125869	PeriCentral1	Hmgb1
Srgn	6.86037015090872e-08	0.338475959149763	0.816	0.787	0.00101403131200582	PeriCentral1	Srgn
Son	7.6805131755011e-08	0.519219850602241	0.621	0.537	0.00113525665247082	PeriCentral1	Son
mt-Cytb	9.24852802218953e-08	0.258021410563454	0.996	0.993	0.00136702492695983	PeriCentral1	mt-Cytb
Gmfg	9.68341372543393e-08	0.69144971144617	0.435	0.33	0.00143130538275639	PeriCentral1	Gmfg
Ctla2a	1.2116996959449e-07	0.805409023425225	0.396	0.298	0.00179101332057616	PeriCentral1	Ctla2a
Ndufb6	1.31517368919201e-07	0.71165238900775	0.368	0.256	0.00194395822999471	PeriCentral1	Ndufb6
Ndufa13	1.6678984812487e-07	0.584414876680191	0.486	0.395	0.00246532074513371	PeriCentral1	Ndufa13
Atp5k	2.62224576588619e-07	0.496151275232014	0.558	0.475	0.00387594146655638	PeriCentral1	Atp5k
Ndufb2	3.57307703167206e-07	0.829685228076049	0.3	0.199	0.00528136516051447	PeriCentral1	Ndufb2
Hsp90b1	7.51812161509578e-07	0.293562846607597	0.88	0.887	0.0111125355592731	PeriCentral1	Hsp90b1
Psmb3	8.04642768419492e-07	0.789732404990654	0.297	0.201	0.0118934247600085	PeriCentral1	Psmb3
S100a11	8.50185924668473e-07	0.73185933000283	0.254	0.157	0.0125665981525247	PeriCentral1	S100a11
Sft2d1	9.22867047845165e-07	0.625694029259061	0.409	0.31	0.0136408978341994	PeriCentral1	Sft2d1
Psma2	9.71619048530648e-07	0.71039378725785	0.378	0.285	0.0143615011563315	PeriCentral1	Psma2
Cyp4b1	1.17701456394327e-06	0.470923355445292	0.608	0.533	0.0173974522696455	PeriCentral1	Cyp4b1
Atp5h	1.22643571508308e-06	0.27650304806261	0.853	0.861	0.018127946304643	PeriCentral1	Atp5h
F8	1.59746961723493e-06	0.471444466418259	0.586	0.506	0.0236121984123495	PeriCentral1	F8
Rbm25	1.82421784179252e-06	0.648505782902444	0.411	0.309	0.0269637639195353	PeriCentral1	Rbm25
Cuta	2.64616955588976e-06	0.516446048388293	0.459	0.36	0.0391130322056066	PeriCentral1	Cuta
Spcs1	2.8834932636817e-06	0.629529482773236	0.383	0.288	0.0426209139304792	PeriCentral1	Spcs1
Oit3	3.79739086397731e-06	0.333255303015089	0.762	0.695	0.0561292343604486	PeriCentral1	Oit3
Ndufb3	4.73825916350114e-06	0.572204534344535	0.46	0.375	0.0700362086957104	PeriCentral1	Ndufb3
Mrps18c	5.32268701555251e-06	0.738438938903462	0.293	0.199	0.0786746367768816	PeriCentral1	Mrps18c
Tomm7	1.10264318177681e-05	0.327861573286345	0.748	0.71	0.16298168869843	PeriCentral1	Tomm7
Cstb	1.16810924811623e-05	0.703418132095372	0.328	0.242	0.17265822796406	PeriCentral1	Cstb
Psmb6	1.19169945217268e-05	0.590121315514883	0.348	0.257	0.176145096025644	PeriCentral1	Psmb6
Anxa5	1.44116008180354e-05	0.34635120537638	0.742	0.706	0.213017871691381	PeriCentral1	Anxa5
Dad1	1.5235047411402e-05	0.606727413351839	0.42	0.339	0.225189235787932	PeriCentral1	Dad1
AW112010	1.52658316489204e-05	0.556188960492315	0.446	0.374	0.225644257602692	PeriCentral1	AW112010
H2-T23	1.79786828523871e-05	0.437318339315144	0.56	0.488	0.265742911241133	PeriCentral1	H2-T23
Ndufa1	1.85453662150449e-05	0.471179461783578	0.47	0.397	0.274119058024579	PeriCentral1	Ndufa1
Imp3	2.53194731038662e-05	0.503148981272608	0.378	0.292	0.374247131948246	PeriCentral1	Imp3
Atp5g3	2.56976050551238e-05	0.438164726364438	0.516	0.443	0.379836300319785	PeriCentral1	Atp5g3
Sparc	2.59190173602628e-05	0.262728027550071	0.891	0.897	0.383108995602045	PeriCentral1	Sparc
Hprt	3.00185416487765e-05	0.61609319134157	0.308	0.223	0.443704064110565	PeriCentral1	Hprt
Psenen	3.36101902686051e-05	0.526217105200604	0.407	0.328	0.496792222360252	PeriCentral1	Psenen
Ndufs5	3.72451303089094e-05	0.560516095037968	0.416	0.336	0.55052027109599	PeriCentral1	Ndufs5
Tceb1	3.77987074849572e-05	0.505422870265254	0.435	0.358	0.558702695335152	PeriCentral1	Tceb1
Ly96	3.82861950656485e-05	0.61305241813004	0.341	0.266	0.565908249265351	PeriCentral1	Ly96
Pfn1	4.75380297276408e-05	0.296822776705012	0.779	0.76	0.702659617404258	PeriCentral1	Pfn1
Uqcr11	5.12056745844694e-05	0.312704615797756	0.722	0.686	0.756871076033042	PeriCentral1	Uqcr11
Dnaja1	5.88170782246302e-05	0.386374913695722	0.634	0.605	0.86937523323826	PeriCentral1	Dnaja1
Ramp2	6.01120484345958e-05	0.313241022185024	0.678	0.649	0.88851618791176	PeriCentral1	Ramp2
Serpinb6a	6.76245951681384e-05	0.374356432902801	0.586	0.524	0.999559141180254	PeriCentral1	Serpinb6a
Rsrp1	8.33786352561702e-05	0.334665817246071	0.709	0.696	1	PeriCentral1	Rsrp1
Fundc2	8.3559151169204e-05	0.648906779112109	0.363	0.294	1	PeriCentral1	Fundc2
Psmb4	0.000101373833398702	0.573217026693136	0.313	0.233	1	PeriCentral1	Psmb4
Gabarapl2	0.000121228638889992	0.538662905311159	0.429	0.375	1	PeriCentral1	Gabarapl2
Minos1	0.000132463788870389	0.290796143243554	0.626	0.569	1	PeriCentral1	Minos1
Tspo	0.000163968068744127	0.536376900317793	0.322	0.244	1	PeriCentral1	Tspo
Atp6v1f	0.000176181759925359	0.436894527234795	0.497	0.437	1	PeriCentral1	Atp6v1f
Cox17	0.000194468776741331	0.383263895596746	0.611	0.571	1	PeriCentral1	Cox17
Arl6ip1	0.000216727700753278	0.325361477479647	0.626	0.59	1	PeriCentral1	Arl6ip1
Wdr83os	0.000237880481854336	0.689607948006107	0.262	0.195	1	PeriCentral1	Wdr83os
Erh	0.000283186922071859	0.598935149431441	0.298	0.231	1	PeriCentral1	Erh
Ndufa7	0.000304432205919213	0.375737767850844	0.562	0.518	1	PeriCentral1	Ndufa7
Pin4	0.000305179290147669	0.698020870930255	0.258	0.194	1	PeriCentral1	Pin4
Snrpe	0.000306714950004868	0.407285319098746	0.488	0.437	1	PeriCentral1	Snrpe
Mrpl33	0.000317848210039121	0.543180795928624	0.357	0.283	1	PeriCentral1	Mrpl33
Arpc3	0.000330006974919462	0.384439789954588	0.549	0.518	1	PeriCentral1	Arpc3
Cox7b	0.000344921917634396	0.526828481230657	0.344	0.271	1	PeriCentral1	Cox7b
Tbcb	0.00036219082047852	0.685123119701757	0.274	0.21	1	PeriCentral1	Tbcb
Ddx18	0.000367836444075403	0.541440919619464	0.284	0.209	1	PeriCentral1	Ddx18
Psmb10	0.000464159914346855	0.631563636336704	0.306	0.238	1	PeriCentral1	Psmb10
Wbp5	0.000491664750364171	0.359777271834983	0.617	0.592	1	PeriCentral1	Wbp5
Icam2	0.000607738667665618	0.566053745356929	0.333	0.269	1	PeriCentral1	Icam2
Atpif1	0.000675170252641741	0.298315859377495	0.689	0.662	1	PeriCentral1	Atpif1
Gtf2h5	0.000713948686689363	0.519699993271818	0.28	0.213	1	PeriCentral1	Gtf2h5
Spcs2	0.000769915827153713	0.580640843955447	0.324	0.265	1	PeriCentral1	Spcs2
Ubl5	0.000807102949704424	0.317474443435043	0.576	0.523	1	PeriCentral1	Ubl5
Dpm3	0.000850497235532056	0.403706263101959	0.505	0.448	1	PeriCentral1	Dpm3
Polr2k	0.000872113817054487	0.517811603068411	0.331	0.266	1	PeriCentral1	Polr2k
Romo1	0.000882544728030852	0.374182811235081	0.529	0.467	1	PeriCentral1	Romo1
Dpp4	0.000957336795323936	0.338796047896612	0.584	0.536	1	PeriCentral1	Dpp4
Eif2s2	0.00104660474172127	0.303757024552425	0.599	0.548	1	PeriCentral1	Eif2s2
Ralgps2	0.00114385636352721	0.397903046573523	0.319	0.25	1	PeriCentral1	Ralgps2
Hspa5	0.0011504562858141	0.403491425617125	0.606	0.569	1	PeriCentral1	Hspa5
Psmb1	0.00118417248319225	0.464209163650556	0.392	0.338	1	PeriCentral1	Psmb1
Psma7	0.00122454439325788	0.313682138036555	0.494	0.443	1	PeriCentral1	Psma7
Akr1b8	0.0012590540114448	0.644419074327926	0.256	0.199	1	PeriCentral1	Akr1b8
Ndufs6	0.00135119119406414	0.43345791912542	0.433	0.383	1	PeriCentral1	Ndufs6
Ap2s1	0.00143139556949382	0.316519228364643	0.589	0.557	1	PeriCentral1	Ap2s1
Ndufa3	0.0016619302960748	0.300199154848862	0.534	0.495	1	PeriCentral1	Ndufa3
Tmem50a	0.00176261949612485	0.363948203834311	0.512	0.472	1	PeriCentral1	Tmem50a
Psmb2	0.00200191091812644	0.559094254568195	0.297	0.243	1	PeriCentral1	Psmb2
Mrps33	0.0020255481318606	0.514052096294723	0.339	0.289	1	PeriCentral1	Mrps33
Vcp	0.00203309513668646	0.318783149557232	0.401	0.341	1	PeriCentral1	Vcp
Chmp2a	0.00203645740560652	0.408861329637834	0.366	0.311	1	PeriCentral1	Chmp2a
Rbp1	0.00222759519161277	0.650054335385755	0.295	0.24	1	PeriCentral1	Rbp1
mt-Nd5	0.00228494231277865	0.403328053164468	0.506	0.465	1	PeriCentral1	mt-Nd5
Cycs	0.00228928708572201	0.459684639952558	0.39	0.339	1	PeriCentral1	Cycs
Cd59a	0.00241529860181932	0.307649433986595	0.645	0.599	1	PeriCentral1	Cd59a
Uqcr10	0.00244576810659543	0.314742858141248	0.556	0.508	1	PeriCentral1	Uqcr10
Tuba1b	0.00293015899364405	0.261739506643384	0.635	0.593	1	PeriCentral1	Tuba1b
Itgb1	0.00380654742484887	0.260775928012922	0.639	0.597	1	PeriCentral1	Itgb1
Sarnp	0.00398290029335638	0.441670003707397	0.297	0.241	1	PeriCentral1	Sarnp
Clic1	0.00448056575838351	0.311893312870103	0.51	0.471	1	PeriCentral1	Clic1
Pdia6	0.00448609100755336	0.342998688656206	0.49	0.446	1	PeriCentral1	Pdia6
Usmg5	0.00554677467400689	0.371965961355873	0.444	0.413	1	PeriCentral1	Usmg5
Sec61g	0.00557174521772999	0.275951662404091	0.582	0.562	1	PeriCentral1	Sec61g
Tfpi	0.00583048199515061	0.399206205444584	0.418	0.373	1	PeriCentral1	Tfpi
Myeov2	0.00625008863936555	0.280912033128646	0.597	0.561	1	PeriCentral1	Myeov2
Tubb4b	0.0075299192771662	0.394591384769076	0.33	0.28	1	PeriCentral1	Tubb4b
Reep5	0.00871868089992718	0.409523637869617	0.339	0.291	1	PeriCentral1	Reep5
Nxf1	0.00876880759024925	0.52833917073258	0.263	0.22	1	PeriCentral1	Nxf1
Agpat5	0.00896754067186358	0.35324769447819	0.492	0.457	1	PeriCentral1	Agpat5
Crk	0.00937284133539912	0.359476726695515	0.366	0.322	1	PeriCentral1	Crk
Fcer1g	0.00952871794106181	0.574947346953309	0.32	0.282	1	PeriCentral1	Fcer1g
Tmbim4	0.00969142037154711	0.399833428617469	0.328	0.28	1	PeriCentral1	Tmbim4
Gatm	1.54210814500622e-36	0.709068350795148	0.959	0.796	2.2793900491337e-32	PeriCentral2	Gatm
Plpp1	2.71806154729825e-25	0.751395375521486	0.824	0.609	4.01756677306154e-21	PeriCentral2	Plpp1
Wnt2	1.02999214799261e-24	0.983246817898328	0.518	0.254	1.52243139394788e-20	PeriCentral2	Wnt2
Gas6	3.02199292969968e-23	0.928547681871614	0.617	0.361	4.46680774938909e-19	PeriCentral2	Gas6
Stab2	3.71865151988924e-20	0.502111738771749	0.902	0.747	5.49653881154828e-16	PeriCentral2	Stab2
Bmp2	9.93309464093581e-20	0.445518305926914	0.967	0.885	1.46821071887672e-15	PeriCentral2	Bmp2
Sgk1	1.0277616663187e-17	0.543586197974827	0.873	0.701	1.51913451898567e-13	PeriCentral2	Sgk1
Kdr	2.52802295818523e-16	0.294368608650685	1	0.974	3.73667073449359e-12	PeriCentral2	Kdr
Mylip	1.43864736006035e-15	0.608414433051963	0.721	0.528	2.1264646629052e-11	PeriCentral2	Mylip
Dlc1	7.06701038112671e-15	0.455988400507823	0.887	0.777	1.04457480443434e-10	PeriCentral2	Dlc1
Kit	2.06186465713225e-13	0.766772656994943	0.467	0.285	3.04764214970718e-09	PeriCentral2	Kit
Adamts1	5.74574109247047e-11	0.725525118575114	0.516	0.369	8.49277990878061e-07	PeriCentral2	Adamts1
Ftl1	2.58300803663963e-10	0.283422719406865	0.992	0.982	3.81794417895704e-06	PeriCentral2	Ftl1
Stab1	1.25031144270987e-09	0.361106095998837	0.836	0.734	1.84808534346946e-05	PeriCentral2	Stab1
Mmd	2.37924372565484e-09	0.751343046193023	0.361	0.223	3.51676015089042e-05	PeriCentral2	Mmd
Ptgs1	4.1418161469194e-09	0.623330827675304	0.393	0.246	6.12201844676156e-05	PeriCentral2	Ptgs1
Sgpp1	4.58018726853759e-09	0.446566855532382	0.662	0.496	6.76997480162541e-05	PeriCentral2	Sgpp1
Sox7	8.75333054100007e-09	0.843220947951884	0.268	0.15	0.000129382978726522	PeriCentral2	Sox7
Olfm1	1.44214490277986e-08	0.943832769578126	0.262	0.148	0.00021316343807989	PeriCentral2	Olfm1
Ctsd	1.71578704665287e-08	0.396810989809086	0.717	0.599	0.00025361048336576	PeriCentral2	Ctsd
Plxnc1	3.42958617331514e-08	0.340375059856903	0.768	0.636	0.000506927132277711	PeriCentral2	Plxnc1
Arhgef15	5.13600451889747e-08	0.581801665787428	0.488	0.345	0.000759152827938234	PeriCentral2	Arhgef15
1810011O10Rik	8.63615759928571e-08	0.442898450828694	0.555	0.402	0.00127651045475042	PeriCentral2	1810011O10Rik
Slco2a1	1.04965469241598e-07	0.610899456649248	0.459	0.334	0.00155149460086006	PeriCentral2	Slco2a1
Pde2a	1.18012212127674e-07	0.323055109523015	0.762	0.64	0.00174433850745914	PeriCentral2	Pde2a
Tgfb1	3.60587342043858e-07	0.513496128973296	0.424	0.291	0.00532984150275027	PeriCentral2	Tgfb1
Ccnd1	3.75486291165799e-07	0.413421727787818	0.643	0.528	0.00555006286972168	PeriCentral2	Ccnd1
Mt2	4.00355413953308e-07	0.600485384550919	0.521	0.394	0.00591765337364385	PeriCentral2	Mt2
Fos	4.39372154694137e-07	0.287374276226379	0.785	0.636	0.00649435981853404	PeriCentral2	Fos
Egfl7	8.46992043531858e-07	0.257271273301926	0.928	0.881	0.0125193893954444	PeriCentral2	Egfl7
Thbd	8.67722052765945e-07	0.760275618579015	0.275	0.174	0.0128257996619334	PeriCentral2	Thbd
Junb	1.37769029139485e-06	0.257809652959409	0.775	0.632	0.0203636401971072	PeriCentral2	Junb
Asap1	1.61261304380245e-06	0.601651199539932	0.332	0.219	0.0238360334004441	PeriCentral2	Asap1
Ccnd2	4.43693939531239e-06	0.339668122277688	0.688	0.577	0.0655824012021125	PeriCentral2	Ccnd2
Tshz2	4.58333365921563e-06	0.42219493366876	0.543	0.416	0.0677462548168663	PeriCentral2	Tshz2
Akap12	1.00346180508148e-05	0.462988194396636	0.402	0.297	0.148321689409094	PeriCentral2	Akap12
Ap2a2	1.10048127437096e-05	0.392520738057265	0.553	0.433	0.162662137164771	PeriCentral2	Ap2a2
Fscn1	1.24735045702008e-05	0.475968815482138	0.32	0.213	0.184370871052138	PeriCentral2	Fscn1
Tcn2	1.3343083782899e-05	0.325792607943823	0.676	0.561	0.19722412139503	PeriCentral2	Tcn2
Capza1	1.59736917545242e-05	0.562355701107671	0.289	0.191	0.236107137823621	PeriCentral2	Capza1
Sema4c	1.62122202882428e-05	0.758121173473282	0.252	0.164	0.239632828080516	PeriCentral2	Sema4c
Zfp36	1.80432269022319e-05	0.276430134056012	0.654	0.525	0.26669693684189	PeriCentral2	Zfp36
Strn4	1.94280377060338e-05	0.410519852557741	0.387	0.275	0.287165825332886	PeriCentral2	Strn4
Jun	2.49613004148448e-05	0.261092772915575	0.801	0.685	0.368952981431821	PeriCentral2	Jun
Car8	3.234209894309e-05	0.401403867220331	0.545	0.435	0.478048564477813	PeriCentral2	Car8
Marcksl1	6.39470838030909e-05	0.281487542524576	0.639	0.538	0.945201845693487	PeriCentral2	Marcksl1
Gimap4	8.17322530960299e-05	0.3026924584999	0.641	0.549	1	PeriCentral2	Gimap4
Ier5	8.37635674638662e-05	0.476789994128895	0.424	0.327	1	PeriCentral2	Ier5
Gja1	8.92101635616482e-05	0.493142998662272	0.32	0.229	1	PeriCentral2	Gja1
Mb21d2	9.68198703254744e-05	0.588654838440217	0.301	0.215	1	PeriCentral2	Mb21d2
Pam	0.000107867469235471	0.596008875120478	0.25	0.167	1	PeriCentral2	Pam
Ephb4	0.000117177220243566	0.392021704547268	0.422	0.327	1	PeriCentral2	Ephb4
Ndrg1	0.000166761939703409	0.359742331216564	0.49	0.392	1	PeriCentral2	Ndrg1
Amotl1	0.000170257717934932	0.286696652951707	0.658	0.545	1	PeriCentral2	Amotl1
Adarb1	0.000194419714694243	0.529183216558124	0.268	0.188	1	PeriCentral2	Adarb1
Myo7a	0.000198287464854479	0.359262833875287	0.371	0.277	1	PeriCentral2	Myo7a
Rasgrp2	0.00023073326441799	0.503465132404737	0.316	0.229	1	PeriCentral2	Rasgrp2
Ncoa3	0.000249630143750434	0.318409947715278	0.445	0.339	1	PeriCentral2	Ncoa3
Nfic	0.000256555021189425	0.408359524012014	0.332	0.248	1	PeriCentral2	Nfic
Cd38	0.000268856236752183	0.26485033776259	0.793	0.733	1	PeriCentral2	Cd38
Mgat1	0.000287470725110264	0.414203753845417	0.43	0.349	1	PeriCentral2	Mgat1
Ubl3	0.000317823761594607	0.327253542587074	0.502	0.403	1	PeriCentral2	Ubl3
Plet1os	0.000354751711505101	0.518521859334869	0.275	0.197	1	PeriCentral2	Plet1os
Vps4b	0.000362417155710671	0.445429175915744	0.295	0.209	1	PeriCentral2	Vps4b
Mtdh	0.000368275129718481	0.299471858246924	0.525	0.411	1	PeriCentral2	Mtdh
Klf7	0.000380873648568554	0.253234931804085	0.717	0.612	1	PeriCentral2	Klf7
Snx5	0.000395192244090922	0.364220569636856	0.457	0.373	1	PeriCentral2	Snx5
Rnaset2b	0.000485904087928531	0.543080858666991	0.291	0.214	1	PeriCentral2	Rnaset2b
Hexa	0.000501911619407284	0.446832802597966	0.326	0.243	1	PeriCentral2	Hexa
Snx3	0.00059389750673719	0.304034098786035	0.605	0.53	1	PeriCentral2	Snx3
Tmcc2	0.000650830043982223	0.48772949507234	0.322	0.245	1	PeriCentral2	Tmcc2
Anxa2	0.000661318769488709	0.398506580694148	0.307	0.222	1	PeriCentral2	Anxa2
Mtch1	0.000710722631489179	0.34162849026829	0.479	0.394	1	PeriCentral2	Mtch1
Eva1b	0.000906356377880372	0.305368692036074	0.51	0.424	1	PeriCentral2	Eva1b
Bgn	0.00105777987536397	0.287829957179335	0.574	0.493	1	PeriCentral2	Bgn
Ccnd3	0.00109304474726192	0.487161143633128	0.252	0.185	1	PeriCentral2	Ccnd3
Lpar6	0.00112712414975499	0.385100384719998	0.4	0.31	1	PeriCentral2	Lpar6
Arhgdia	0.00112870157779404	0.319109229383386	0.486	0.402	1	PeriCentral2	Arhgdia
Bok	0.00117682976026084	0.364791328268489	0.285	0.209	1	PeriCentral2	Bok
Rap1b	0.00120176115606683	0.352733058786938	0.506	0.428	1	PeriCentral2	Rap1b
Mxd4	0.00123614462536822	0.314597203302622	0.533	0.453	1	PeriCentral2	Mxd4
Ythdc1	0.00124360835268183	0.301973881073603	0.354	0.273	1	PeriCentral2	Ythdc1
0610012G03Rik	0.0012439858020577	0.321730544891685	0.375	0.293	1	PeriCentral2	0610012G03Rik
Mertk	0.00134319560256832	0.470352594250394	0.297	0.225	1	PeriCentral2	Mertk
Bicd2	0.00146833887659761	0.499304501679382	0.26	0.193	1	PeriCentral2	Bicd2
Smc6	0.00152049555137546	0.356138516150149	0.377	0.296	1	PeriCentral2	Smc6
Emcn	0.00154350467802236	0.335957422870522	0.4	0.323	1	PeriCentral2	Emcn
Smap2	0.00155413813028251	0.309070204911298	0.428	0.351	1	PeriCentral2	Smap2
Exoc5	0.00169479881085614	0.417240474502532	0.305	0.231	1	PeriCentral2	Exoc5
Hmha1	0.0017499866126773	0.287997801619541	0.318	0.235	1	PeriCentral2	Hmha1
Camk1	0.0020696542458368	0.285604673224053	0.318	0.242	1	PeriCentral2	Camk1
Irf2bpl	0.00223714724115683	0.329876879349276	0.256	0.182	1	PeriCentral2	Irf2bpl
Ralgapa2	0.00237141124305139	0.314214899604497	0.402	0.318	1	PeriCentral2	Ralgapa2
Add3	0.00258805297433242	0.326961632211003	0.467	0.391	1	PeriCentral2	Add3
Dusp6	0.00262472009359283	0.395265589747079	0.344	0.27	1	PeriCentral2	Dusp6
Xbp1	0.00263239847792034	0.342487009247687	0.354	0.279	1	PeriCentral2	Xbp1
Kdelr1	0.00275207582946135	0.344543885770356	0.275	0.208	1	PeriCentral2	Kdelr1
Scand1	0.00294233584449939	0.307000000040109	0.359	0.293	1	PeriCentral2	Scand1
Numb	0.003121520737844	0.459326894085154	0.273	0.209	1	PeriCentral2	Numb
Cflar	0.00326243034396442	0.321376913665772	0.479	0.399	1	PeriCentral2	Cflar
Mtss1	0.00329832486569437	0.306459193591514	0.49	0.418	1	PeriCentral2	Mtss1
Exoc3l2	0.00338584918659387	0.275569596467062	0.426	0.344	1	PeriCentral2	Exoc3l2
Bri3	0.00358559782730173	0.25724038852415	0.518	0.447	1	PeriCentral2	Bri3
Tram1	0.00362808464539075	0.368919907135557	0.363	0.288	1	PeriCentral2	Tram1
Herpud1	0.00376761276782287	0.365189561848263	0.334	0.262	1	PeriCentral2	Herpud1
Mdfic	0.00380765238947408	0.400743096260964	0.254	0.19	1	PeriCentral2	Mdfic
Eid1	0.00449289738721218	0.335359597619098	0.365	0.297	1	PeriCentral2	Eid1
Rcn1	0.00505582951889616	0.346154785885457	0.393	0.322	1	PeriCentral2	Rcn1
Gm1673	0.00545685833954738	0.437964237100753	0.275	0.214	1	PeriCentral2	Gm1673
Phldb2	0.0055294617889382	0.287186527822079	0.434	0.354	1	PeriCentral2	Phldb2
Mob1a	0.00608458402005134	0.261982433230339	0.367	0.29	1	PeriCentral2	Mob1a
Inpp5a	0.00613810894435828	0.269149579192865	0.41	0.332	1	PeriCentral2	Inpp5a
Stard8	0.00625008425665498	0.259444901935104	0.521	0.446	1	PeriCentral2	Stard8
Tspan14	0.00627778453709805	0.320597934695114	0.32	0.257	1	PeriCentral2	Tspan14
Atp2b1	0.00635433123925004	0.332253088322509	0.303	0.237	1	PeriCentral2	Atp2b1
Cdipt	0.00657700280045277	0.336666872448841	0.289	0.225	1	PeriCentral2	Cdipt
Cmpk1	0.00675755925632208	0.379260267229445	0.277	0.216	1	PeriCentral2	Cmpk1
Pcdh12	0.0067922427032619	0.293168795108924	0.367	0.294	1	PeriCentral2	Pcdh12
Grap	0.00689584290306726	0.402615291144114	0.283	0.221	1	PeriCentral2	Grap
Cwc15	0.00747446443891771	0.373041605799149	0.314	0.253	1	PeriCentral2	Cwc15
Spry4	0.00767267773028074	0.308213158311185	0.258	0.193	1	PeriCentral2	Spry4
Hpcal1	0.00780511163010624	0.345082234100911	0.301	0.237	1	PeriCentral2	Hpcal1
Sumo3	0.00804018650767297	0.365698120951985	0.373	0.313	1	PeriCentral2	Sumo3
Tspan9	0.00845119763591984	0.317167324036427	0.309	0.243	1	PeriCentral2	Tspan9
Vamp3	0.00907989145692268	0.349535302302658	0.301	0.237	1	PeriCentral2	Vamp3
Msr1	5.69381535690953e-40	1.33043511476124	0.633	0.275	8.41602847904798e-36	PeriPortal	Msr1
Ntn4	1.1761041385818e-38	1.25273914606718	0.716	0.395	1.73839952723776e-34	PeriPortal	Ntn4
Ly6a	1.21660994239598e-27	0.830154039117271	0.698	0.426	1.7982711558555e-23	PeriPortal	Ly6a
Efnb1	1.50067369316979e-24	1.4403601802298	0.461	0.226	2.21814578587427e-20	PeriPortal	Efnb1
Il6st	2.12873223927094e-20	0.523607799280357	0.94	0.862	3.14647912286637e-16	PeriPortal	Il6st
Adam23	1.44729083413812e-19	0.673215156518104	0.768	0.574	2.13924058193956e-15	PeriPortal	Adam23
Dusp1	4.85898101144799e-19	0.635056657646166	0.893	0.787	7.18205983302127e-15	PeriPortal	Dusp1
Ltbp4	5.8685062667858e-19	0.66675693485818	0.776	0.559	8.67423911293609e-15	PeriPortal	Ltbp4
Rhob	6.50295883078673e-18	0.794599779266184	0.698	0.505	9.61202344778587e-14	PeriPortal	Rhob
Efnb2	4.79516138581906e-17	1.33747078472907	0.329	0.144	7.08772804437915e-13	PeriPortal	Efnb2
Klf2	1.99694282236488e-16	0.494274032169288	0.938	0.861	2.95168118573753e-12	PeriPortal	Klf2
Ldb2	5.76069575963979e-15	1.01722105243623	0.419	0.23	8.51488440232358e-11	PeriPortal	Ldb2
Cd36	9.17800628936329e-15	0.72249138183408	0.601	0.383	1.35660110963079e-10	PeriPortal	Cd36
Timp3	1.66516673676512e-14	0.450393220166193	0.89	0.801	2.46128295361253e-10	PeriPortal	Timp3
Plk2	1.09766022019618e-13	0.805959224331136	0.571	0.397	1.62245157147197e-09	PeriPortal	Plk2
Rps28	2.39612635043595e-12	0.263077476532855	1	0.994	3.54171435857937e-08	PeriPortal	Rps28
Jam2	8.37291296739076e-12	0.809797833376617	0.431	0.258	1.23760026571003e-07	PeriPortal	Jam2
Fos1	1.29940621142336e-11	0.561796938398796	0.783	0.65	1.92065232110486e-07	PeriPortal	Fos
Junb1	8.62694868929169e-11	0.493251135919487	0.776	0.644	1.2751492857642e-06	PeriPortal	Junb
Apoe	9.47880301277975e-11	0.312737563981544	0.995	0.976	1.40106187331898e-06	PeriPortal	Apoe
Jund	2.12642738175278e-10	0.552951125224103	0.746	0.629	3.14307231296879e-06	PeriPortal	Jund
Rpl28	6.13257804615122e-10	0.284735667501243	0.978	0.95	9.06456361001612e-06	PeriPortal	Rpl28
Hes1	6.61623256073647e-10	0.564053907911061	0.668	0.542	9.77945334802457e-06	PeriPortal	Hes1
Rps6	6.80728070371651e-10	0.286741939220284	0.978	0.953	1.00618416081634e-05	PeriPortal	Rps6
Dll4	7.26700837101087e-10	0.902872312401427	0.364	0.224	1.07413650731912e-05	PeriPortal	Dll4
Glul	2.80981956123026e-09	0.738068566615079	0.514	0.385	4.15319429345445e-05	PeriPortal	Glul
Isg15	3.0815824688821e-09	1.26666657141783	0.292	0.167	4.55488704725464e-05	PeriPortal	Isg15
Serinc3	7.21921516227993e-09	0.269113589352223	0.993	0.97	0.00010670721931366	PeriPortal	Serinc3
Tm4sf1	8.59892341432262e-09	0.382726858845663	0.835	0.704	0.000127100686987103	PeriPortal	Tm4sf1
Acer2	1.22485234537179e-08	0.61263413802996	0.584	0.461	0.000181045425169404	PeriPortal	Acer2
Itga9	3.11363437859663e-08	0.626034571178933	0.521	0.409	0.000460226297500368	PeriPortal	Itga9
AI607873	6.72863086442433e-08	0.79801066963629	0.317	0.191	0.00099455892807056	PeriPortal	AI607873
Klf4	8.09425313286059e-08	0.724240262403891	0.559	0.454	0.00119641155556812	PeriPortal	Klf4
Slc43a2	8.31168225179827e-08	0.474553700785374	0.549	0.413	0.0012285497536383	PeriPortal	Slc43a2
Calm21	1.20373410925189e-07	0.260946529750806	0.948	0.903	0.00177923938688521	PeriPortal	Calm2
Fabp5	1.28272951627817e-07	0.566601747650079	0.524	0.395	0.00189600249801077	PeriPortal	Fabp5
Egr1	1.59332295736413e-07	0.546311673601851	0.541	0.409	0.00235509066327992	PeriPortal	Egr1
Iigp1	2.47861743456799e-07	0.691004420735181	0.397	0.277	0.00366364443003494	PeriPortal	Iigp1
Zfp361	5.20883209394034e-07	0.435170657749469	0.658	0.535	0.00769917471805321	PeriPortal	Zfp36
Epn2	7.88995124088813e-07	0.690043706387637	0.369	0.253	0.0116621369291567	PeriPortal	Epn2
Vsir	8.5010029022173e-07	0.851316507408234	0.322	0.212	0.0125653323897674	PeriPortal	Vsir
Plxnd1	2.31627790789945e-06	0.365931873214406	0.733	0.648	0.0342369037566618	PeriPortal	Plxnd1
Fam178a	2.37753935715488e-06	0.536167104224329	0.419	0.293	0.0351424092381062	PeriPortal	Fam178a
Irgm1	2.7016195563604e-06	0.87396017352729	0.257	0.16	0.039932638662563	PeriPortal	Irgm1
Marcks	5.02776865306076e-06	0.319750043945037	0.761	0.683	0.0743154484608911	PeriPortal	Marcks
Smad6	5.58203521564833e-06	0.598936484928626	0.397	0.291	0.082508062522498	PeriPortal	Smad6
Wars	5.73691140415029e-06	0.705235038806389	0.264	0.167	0.0847972874647455	PeriPortal	Wars
Jak1	7.78661580279225e-06	0.262427711341633	0.885	0.87	0.115093968181072	PeriPortal	Jak1
Nt5c3	7.93189318211147e-06	0.718933490554694	0.267	0.167	0.11724131312479	PeriPortal	Nt5c3
Crim1	8.32678414940036e-06	0.43176110513544	0.501	0.393	0.123078196512287	PeriPortal	Crim1
Sat1	9.08073675083381e-06	0.683829957235097	0.382	0.289	0.134222369914074	PeriPortal	Sat1
Clec2d	1.41891450266122e-05	0.332191071784441	0.576	0.471	0.209729752638355	PeriPortal	Clec2d
Serpina3g	2.27853015384623e-05	0.686949501346877	0.307	0.218	0.336789542040011	PeriPortal	Serpina3g
Btg1	2.54381873539386e-05	0.629429240154138	0.274	0.181	0.376001847278567	PeriPortal	Btg1
Socs3	2.68990916027674e-05	0.63209283350479	0.374	0.284	0.397595472980504	PeriPortal	Socs3
Nfkbiz	2.89776693624322e-05	0.688000908318666	0.259	0.17	0.42831893084611	PeriPortal	Nfkbiz
Oaz2	3.87802575718167e-05	0.425630477547221	0.504	0.412	0.573210987169023	PeriPortal	Oaz2
Fam174b	4.31156410313469e-05	0.61455330782903	0.319	0.227	0.637292290084339	PeriPortal	Fam174b
Epas1	4.71456029532584e-05	0.33629847695355	0.803	0.735	0.696859157252112	PeriPortal	Epas1
Tns1	6.30810445985915e-05	0.375517759119396	0.501	0.416	0.932400920211782	PeriPortal	Tns1
Rfk	9.23486053246702e-05	0.39568150302229	0.536	0.45	1	PeriPortal	Rfk
Clec14a	0.000130077413406304	0.254055018636583	0.731	0.657	1	PeriPortal	Clec14a
Gls	0.000191203075501506	0.5724382168923	0.352	0.268	1	PeriPortal	Gls
Cdc26	0.000198093391334378	0.624840109937379	0.257	0.177	1	PeriPortal	Cdc26
Jun1	0.00024241300197825	0.271372882787537	0.776	0.703	1	PeriPortal	Jun
Rpl22l1	0.000301671613665835	0.297687659923375	0.718	0.669	1	PeriPortal	Rpl22l1
Irf2bp2	0.000308473106638988	0.355216120164545	0.444	0.355	1	PeriPortal	Irf2bp2
Krtcap2	0.000401392903473248	0.305859768220901	0.648	0.58	1	PeriPortal	Krtcap2
Ly6e	0.000527670284841861	0.307122167557859	0.551	0.464	1	PeriPortal	Ly6e
C5ar2	0.000546549266380392	0.438951873151064	0.344	0.259	1	PeriPortal	C5ar2
Hpgd	0.00069708386046255	0.315669706803103	0.579	0.481	1	PeriPortal	Hpgd
Aldh2	0.000765310610014537	0.261480150373747	0.559	0.471	1	PeriPortal	Aldh2
G3bp2	0.000840940520916369	0.370537242578447	0.466	0.395	1	PeriPortal	G3bp2
Cdc42ep1	0.000863719311342385	0.57819601802886	0.252	0.184	1	PeriPortal	Cdc42ep1
Gata4	0.000887274820755699	0.435366304237294	0.384	0.312	1	PeriPortal	Gata4
Cyp26b1	0.00107505894918184	0.284393739182536	0.641	0.562	1	PeriPortal	Cyp26b1
Ctnnb1	0.00124906529469178	0.273490116228119	0.653	0.588	1	PeriPortal	Ctnnb1
Ifi203	0.0013544733518315	0.357154547676611	0.526	0.463	1	PeriPortal	Ifi203
Chst2	0.00172282679160705	0.487729217181224	0.274	0.203	1	PeriPortal	Chst2
Apc	0.00189260774145338	0.487172354124647	0.369	0.304	1	PeriPortal	Apc
Lima1	0.0018987101241818	0.608959512238219	0.282	0.219	1	PeriPortal	Lima1
Tgm2	0.00213500566205268	0.383449864967651	0.436	0.369	1	PeriPortal	Tgm2
Tsc22d1	0.00216960379824936	0.354495776854962	0.324	0.25	1	PeriPortal	Tsc22d1
Tomm20	0.00232435208025474	0.32998568600311	0.409	0.337	1	PeriPortal	Tomm20
Txndc17	0.00267856691789401	0.285010019852453	0.501	0.435	1	PeriPortal	Txndc17
Tprgl	0.00439077491837618	0.256626522776092	0.469	0.402	1	PeriPortal	Tprgl
Cbx3	0.0044082219191352	0.328020127484242	0.397	0.331	1	PeriPortal	Cbx3
Podxl	0.00527290039750609	0.362850600011222	0.454	0.395	1	PeriPortal	Podxl
Rnf213	0.00692486142588654	0.436164818881934	0.252	0.196	1	PeriPortal	Rnf213
Brd2	0.00714440898313796	0.358267981944691	0.299	0.242	1	PeriPortal	Brd2
Serp1	0.00716880827137288	0.528757009342247	0.252	0.195	1	PeriPortal	Serp1
Ccnl1	0.0072036320009484	0.324865535531331	0.327	0.267	1	PeriPortal	Ccnl1
Ghitm	0.00720862524202444	0.324848545742764	0.287	0.225	1	PeriPortal	Ghitm
Atf4	0.0073240986623259	0.306075219619344	0.379	0.32	1	PeriPortal	Atf4
Grina	0.00880208502856239	0.347687625640935	0.292	0.233	1	PeriPortal	Grina
Eps15	0.00988270404851587	0.266453538599684	0.317	0.254	1	PeriPortal	Eps15
Ctgf	5.78967383751479e-47	3.0379951113093	0.574	0.1	8.55771689923061e-43	Core	Ctgf
Esm1	1.08703726977636e-42	4.01911579661905	0.317	0.028	1.60674978845643e-38	Core	Esm1
Lyve1	2.08779728950319e-28	1.98674737935425	0.693	0.228	3.08597317361467e-24	Core	Lyve1
Cxcl9	5.04295066570888e-12	1.22979986144882	0.505	0.209	7.45398537898429e-08	Core	Cxcl9
Mmd1	6.06148568953404e-12	1.19458313637986	0.564	0.246	8.95948199770027e-08	Core	Mmd
Dcbld1	2.8669560928809e-11	1.49735563525397	0.376	0.131	4.23764780088725e-07	Core	Dcbld1
Jak11	3.27747092267847e-10	0.601321195427147	0.98	0.867	4.84442977081105e-06	Core	Jak1
Rps16	2.08459069029477e-08	0.293606762666117	1	0.992	0.000308123349932469	Core	Rps16
Rps3	3.10313203594728e-08	0.365653925011032	0.99	0.975	0.000458673946233368	Core	Rps3
Rps18	3.70874528015712e-08	0.432538711455416	1	0.953	0.000548189639860024	Core	Rps18
Rps24	6.00551867963172e-08	0.311594989567123	1	0.992	0.000887675716036365	Core	Rps24
Zfp503	1.80812932102111e-07	1.09493922256343	0.465	0.241	0.0026725959494013	Core	Zfp503
Elf1	2.28163074236328e-07	0.71949443522324	0.743	0.519	0.00337247840028716	Core	Elf1
Rpl37	2.91370644846156e-07	0.279600955737103	1	0.99	0.00430674950147103	Core	Rpl37
Rpl26	5.42145264261991e-07	0.296244092616323	1	0.975	0.00801344915105648	Core	Rpl26
Rpl39	1.26048060409819e-06	0.341390191332217	1	0.98	0.0186311638091753	Core	Rpl39
Rpl23	1.68210113383762e-06	0.25333237237503	1	0.997	0.0248631368592539	Core	Rpl23
Rps61	2.59650494826973e-06	0.337800240087461	0.99	0.957	0.0383789396403748	Core	Rps6
Rps7	3.17014337185028e-06	0.410249363507259	0.97	0.906	0.0468578891793189	Core	Rps7
Cd361	4.03592879903152e-06	0.703923364781196	0.644	0.421	0.059655063578485	Core	Cd36
Lrrc32	8.53832986984552e-06	1.0577327988573	0.406	0.218	0.126205053806187	Core	Lrrc32
Rps2	8.75909072695876e-06	0.446286145861882	0.96	0.881	0.129468120035177	Core	Rps2
Rpl36a	1.03671815359918e-05	0.328666492158396	1	0.964	0.153237310283495	Core	Rpl36a
Hlx	1.14803724503772e-05	1.02426501845187	0.446	0.247	0.169691385189025	Core	Hlx
Rpl13a	1.53472560383119e-05	0.25172755184072	1	0.997	0.226847791502288	Core	Rpl13a
Rpl30	1.60251979775759e-05	0.310273660687881	1	0.977	0.236868451306549	Core	Rpl30
Rps5	2.5100065286813e-05	0.351036515989871	0.97	0.948	0.371004065004384	Core	Rps5
Ap1b1	2.62126917312874e-05	0.738513047251275	0.644	0.487	0.387449796480159	Core	Ap1b1
Irf8	2.8051820712029e-05	0.780585029789513	0.366	0.181	0.414633961944501	Core	Irf8
Rpl17	3.45810868918612e-05	0.341959914485492	1	0.965	0.5111430453486	Core	Rpl17
Sox4	3.88290779876703e-05	1.1699627628445	0.257	0.117	0.573932601735754	Core	Sox4
Rps4x	4.68939051504514e-05	0.324507955961113	1	0.965	0.693138812028822	Core	Rps4x
Rpl36	5.28348602276305e-05	0.321792461013154	0.99	0.947	0.780952069024606	Core	Rpl36
Rps8	5.34637023426782e-05	0.26033355274213	1	0.986	0.790246984327127	Core	Rps8
Gas2l1	5.55792904992927e-05	1.01606072159575	0.277	0.132	0.821517492870046	Core	Gas2l1
Rpl35	6.08588188612327e-05	0.310292687304152	0.95	0.947	0.899554201587881	Core	Rpl35
Cd82	6.49146625605155e-05	1.14412195126223	0.257	0.118	0.959503627306979	Core	Cd82
Fam43a	7.46497021457962e-05	0.853216383914308	0.426	0.243	1	Core	Fam43a
Apoe1	7.76687744580592e-05	0.314971523732364	1	0.979	1	Core	Apoe
Ccnd11	9.23638585901189e-05	0.595512953219167	0.723	0.553	1	Core	Ccnd1
Rpl32	9.48297796559975e-05	0.321175714679401	1	0.959	1	Core	Rpl32
Egr11	9.50684098793516e-05	0.552270530020738	0.624	0.428	1	Core	Egr1
Rps19	0.000133325072219408	0.29474513219678	1	0.984	1	Core	Rps19
Strn41	0.000176125010752854	0.781763489242615	0.465	0.299	1	Core	Strn4
Zswim6	0.000182084904677843	0.764856406314399	0.356	0.196	1	Core	Zswim6
Ivns1abp	0.000213052328818405	0.699981579097693	0.515	0.345	1	Core	Ivns1abp
Rpl31	0.000218161800261383	0.283545448253213	1	0.956	1	Core	Rpl31
Rpl281	0.000220870451263873	0.292329360755851	0.99	0.955	1	Core	Rpl28
Aamp	0.000395611177021205	0.793744062575717	0.386	0.229	1	Core	Aamp
AI6078731	0.000479659920268992	0.762736208927786	0.366	0.212	1	Core	AI607873
Prkch	0.000545862651365408	0.837185667438196	0.277	0.147	1	Core	Prkch
Agpat51	0.000933788499110629	0.384972004862392	0.663	0.456	1	Core	Agpat5
Cul3	0.000985664420421032	0.973253636827344	0.257	0.143	1	Core	Cul3
Pcdh17	0.00115837526576974	0.924472209324636	0.396	0.271	1	Core	Pcdh17
Rpl10	0.00116555695723571	0.266934730329262	0.98	0.955	1	Core	Rpl10
Cxcl10	0.00117817617795932	0.734620210764633	0.356	0.216	1	Core	Cxcl10
Tnrc6b	0.0013833611141764	0.855375232305513	0.327	0.203	1	Core	Tnrc6b
Rps18-ps3	0.00149061385937201	0.533550905268408	0.574	0.416	1	Core	Rps18-ps3
Rps3a1	0.0015441536498737	0.25907061700766	0.98	0.978	1	Core	Rps3a1
Robo4	0.00182327979553716	0.489511823063444	0.624	0.486	1	Core	Robo4
Rhoc	0.00190900788199969	0.509400615554587	0.554	0.419	1	Core	Rhoc
Vim	0.00199406228612263	0.473624992229927	0.535	0.372	1	Core	Vim
Nsmce2	0.00201317115000779	0.94985708478927	0.267	0.153	1	Core	Nsmce2
Myo6	0.0021134029030731	0.483950771044139	0.406	0.251	1	Core	Myo6
Bok1	0.00228725041318527	0.710600155491193	0.366	0.223	1	Core	Bok
Slc44a1	0.00274177295904865	0.612834028449711	0.347	0.221	1	Core	Slc44a1
Itpkb	0.00278188012856591	0.487646070224598	0.604	0.449	1	Core	Itpkb
Trp53i11	0.00307676538790321	0.849477262956325	0.277	0.167	1	Core	Trp53i11
Glg1	0.0031100592459492	0.64900391799171	0.267	0.149	1	Core	Glg1
Actr3	0.00314710518998341	0.557191261690427	0.366	0.225	1	Core	Actr3
Btg2	0.00316776669510054	0.442874566856374	0.455	0.294	1	Core	Btg2
Mef2c	0.00320675880390377	0.547847044716924	0.525	0.392	1	Core	Mef2c
Fam3c	0.00336320694322039	0.533214904419916	0.545	0.404	1	Core	Fam3c
Rpl27-ps3	0.00340935022566781	0.427584665446127	0.713	0.586	1	Core	Rpl27-ps3
Uba52	0.00377347709095105	0.428648205122636	0.604	0.465	1	Core	Uba52
Rnd3	0.00413111011435531	0.924785316743052	0.257	0.154	1	Core	Rnd3
Rasgrp3	0.00469867268456267	0.390835431981152	0.703	0.599	1	Core	Rasgrp3
Oit31	0.0051304007674606	0.405787748674131	0.812	0.711	1	Core	Oit3
Rplp0	0.0057004196147631	0.342804883803035	0.812	0.716	1	Core	Rplp0
Sec61g1	0.00591744646636299	0.441487584428405	0.683	0.561	1	Core	Sec61g
Ddx21	0.00624746492558948	0.70180917527775	0.267	0.16	1	Core	Ddx21
Il13ra1	0.0071694353564376	0.531672261372243	0.337	0.215	1	Core	Il13ra1
Mier1	0.00719189944967986	0.459030969989013	0.416	0.287	1	Core	Mier1
Jun2	0.00734084676093536	0.323680650339784	0.802	0.715	1	Core	Jun
Map4k4	0.0075943166031288	0.744253784112505	0.327	0.218	1	Core	Map4k4
Cnot6l	0.00819304341479082	0.609072694420331	0.307	0.193	1	Core	Cnot6l
Wwtr1	0.00846481344654335	0.66957329716968	0.347	0.245	1	Core	Wwtr1
Sdc1	1.42032151499789e-206	7.87557387245339	0.636	0.003	2.09937723131838e-202	PortalVein/HepaticArtery	Sdc1
Atp13a3	1.16762771574569e-195	7.66306389641664	0.682	0.007	1.72587052664371e-191	PortalVein/HepaticArtery	Atp13a3
Adgrg6	5.31059744732604e-185	5.71795915351689	0.818	0.02	7.84959408689262e-181	PortalVein/HepaticArtery	Adgrg6
Nrg1	6.46141410023318e-171	9.57027803748419	0.485	0.001	9.55061618155467e-167	PortalVein/HepaticArtery	Nrg1
Vwf	9.07065292268567e-146	6.26381827890665	0.561	0.009	1.34073320850217e-141	PortalVein/HepaticArtery	Vwf
Fbln2	7.20255016635094e-139	8.50940726978661	0.424	0.002	1.06460894008833e-134	PortalVein/HepaticArtery	Fbln2
Ednrb	4.67436335502234e-134	5.77105339574018	0.667	0.021	6.90917647505853e-130	PortalVein/HepaticArtery	Ednrb
Gja5	2.77562695021715e-132	11.4152749402847	0.364	0	4.10265419511597e-128	PortalVein/HepaticArtery	Gja5
Vegfc	1.43033041520183e-121	5.77804293347944	0.515	0.01	2.11417138670983e-117	PortalVein/HepaticArtery	Vegfc
Jag1	1.6914872429094e-93	4.62176169430957	0.576	0.026	2.50018729374438e-89	PortalVein/HepaticArtery	Jag1
Prkcdbp	1.10180991226965e-89	7.06839260440468	0.288	0.002	1.62858523132577e-85	PortalVein/HepaticArtery	Prkcdbp
Lmo7	6.2686168838215e-75	6.16944718047582	0.258	0.002	9.26564261597656e-71	PortalVein/HepaticArtery	Lmo7
Edn1	4.14944998209954e-68	5.9602688871754	0.258	0.004	6.13330201854133e-64	PortalVein/HepaticArtery	Edn1
Igfbp5	2.17887678563353e-67	7.50913382832919	0.273	0.005	3.22059777684492e-63	PortalVein/HepaticArtery	Igfbp5
Fam198b	1.7662805340594e-65	4.60264024895208	0.379	0.015	2.61073925739319e-61	PortalVein/HepaticArtery	Fam198b
Plac8	3.7196366031507e-60	4.50815551145699	0.576	0.054	5.49799486311706e-56	PortalVein/HepaticArtery	Plac8
Tspan13	4.20501233746318e-51	3.97023512418767	0.439	0.033	6.21542873600432e-47	PortalVein/HepaticArtery	Tspan13
Sncg	3.25130477455572e-49	4.79413683773929	0.258	0.009	4.8057535872708e-45	PortalVein/HepaticArtery	Sncg
Col5a2	3.28599104095787e-49	4.35253546705191	0.288	0.012	4.85702335763983e-45	PortalVein/HepaticArtery	Col5a2
Cd63	3.81103540014561e-45	3.641652106115	0.485	0.049	5.63309142495523e-41	PortalVein/HepaticArtery	Cd63
Fam101b	3.49999416733987e-44	4.35337522681327	0.288	0.014	5.17334137874506e-40	PortalVein/HepaticArtery	Fam101b
Slc45a4	5.7088960028562e-43	3.43883053195145	0.364	0.026	8.43831918182176e-39	PortalVein/HepaticArtery	Slc45a4
Bcam	7.6851057603311e-42	3.31149746016977	0.485	0.052	1.13593548243454e-37	PortalVein/HepaticArtery	Bcam
Flrt2	9.87298514929891e-42	3.65285722904926	0.318	0.02	1.45932593491787e-37	PortalVein/HepaticArtery	Flrt2
Cst3	2.65420291629473e-41	3.28658542770505	1	0.545	3.92317733057523e-37	PortalVein/HepaticArtery	Cst3
Efnb11	3.17060956034676e-40	2.41129835030908	0.939	0.255	4.68647799114855e-36	PortalVein/HepaticArtery	Efnb1
Ly6a1	2.88559982928387e-39	3.0731731598204	1	0.47	4.26520510766449e-35	PortalVein/HepaticArtery	Ly6a
Rdx	1.50174632907025e-36	2.31406945918792	0.667	0.111	2.21973124899873e-32	PortalVein/HepaticArtery	Rdx
Arhgap10	3.57146310675703e-35	3.61125833331492	0.288	0.02	5.27897961809756e-31	PortalVein/HepaticArtery	Arhgap10
Slc12a7	2.03590931362553e-33	2.91156954936585	0.394	0.041	3.00927755646989e-29	PortalVein/HepaticArtery	Slc12a7
Plvap	6.83154777811712e-31	2.62343713423952	0.636	0.128	1.00977107708349e-26	PortalVein/HepaticArtery	Plvap
Insr	8.22579275847138e-31	2.4086434226346	0.636	0.12	1.21585442762965e-26	PortalVein/HepaticArtery	Insr
Tsc22d11	4.01542845139343e-30	2.4750957562032	0.818	0.246	5.93520479400462e-26	PortalVein/HepaticArtery	Tsc22d1
Tm4sf11	7.70413623067777e-30	1.65384299373248	1	0.724	1.13874837625648e-25	PortalVein/HepaticArtery	Tm4sf1
Ddit4	4.23413862554757e-29	2.50272463915039	0.485	0.073	6.25848030242186e-25	PortalVein/HepaticArtery	Ddit4
Jam21	4.18622966904502e-27	2.07440261067951	0.848	0.277	6.18766607381544e-23	PortalVein/HepaticArtery	Jam2
Mecom	1.83743660361319e-26	2.3107936339271	0.576	0.112	2.71591504380065e-22	PortalVein/HepaticArtery	Mecom
Cd9	2.26023757388136e-26	2.27812898392363	0.742	0.213	3.34085715795404e-22	PortalVein/HepaticArtery	Cd9
Nrarp	6.02273266985592e-26	2.30595181383002	0.591	0.12	8.90220115931404e-22	PortalVein/HepaticArtery	Nrarp
Fabp4	1.07649742921e-25	2.09787297797361	0.909	0.444	1.5911708501153e-21	PortalVein/HepaticArtery	Fabp4
Mkks	9.55547376975696e-24	2.05999774220396	0.545	0.106	1.41239457790778e-19	PortalVein/HepaticArtery	Mkks
Rps62	1.37516685747587e-23	1.11120401768956	1	0.957	2.03263413203508e-19	PortalVein/HepaticArtery	Rps6
Cyr61	1.00496166343127e-22	2.69170341411861	0.409	0.068	1.48543383471776e-18	PortalVein/HepaticArtery	Cyr61
Rpl14	5.9545400038805e-22	1.18015694840858	0.985	0.805	8.80140557973577e-18	PortalVein/HepaticArtery	Rpl14
Ly6e1	6.43716213693511e-22	1.6783379997279	0.909	0.468	9.51476935460379e-18	PortalVein/HepaticArtery	Ly6e
Rps31	1.53390457645531e-21	0.857651206614347	1	0.975	2.2672643544586e-17	PortalVein/HepaticArtery	Rps3
Rpl13	4.06165620486507e-21	0.796396480641674	1	0.978	6.00353403641106e-17	PortalVein/HepaticArtery	Rpl13
Syt7	6.50722822677766e-21	2.50276120429666	0.288	0.036	9.61833404200006e-17	PortalVein/HepaticArtery	Syt7
Pdzd2	3.94146139543524e-20	2.72942581806961	0.258	0.03	5.82587408859283e-16	PortalVein/HepaticArtery	Pdzd2
Gm12840	5.30431900780727e-20	2.62408143592722	0.727	0.279	7.84031392543992e-16	PortalVein/HepaticArtery	Gm12840
Rora	7.77997144381383e-20	2.77924322936484	0.303	0.044	1.14995757911012e-15	PortalVein/HepaticArtery	Rora
Ldb21	2.75435543654052e-19	1.69921469135809	0.758	0.255	4.07121277075054e-15	PortalVein/HepaticArtery	Ldb2
Timp31	5.2563959126413e-18	1.0623977090882	1	0.815	7.76947879847511e-14	PortalVein/HepaticArtery	Timp3
Inhbb	7.35436356768575e-18	2.34814134240254	0.348	0.062	1.08704847893963e-13	PortalVein/HepaticArtery	Inhbb
Avpi1	1.86270193587029e-17	2.47280848410321	0.318	0.054	2.75325973140988e-13	PortalVein/HepaticArtery	Avpi1
Rps4x1	2.91110720698549e-17	0.705818743129236	1	0.966	4.30290756264525e-13	PortalVein/HepaticArtery	Rps4x
Rps191	3.95175750767619e-17	0.697497708787437	1	0.985	5.84109277209618e-13	PortalVein/HepaticArtery	Rps19
Rps22	4.03360180471349e-17	0.881289880002205	0.985	0.881	5.96206682754701e-13	PortalVein/HepaticArtery	Rps2
Id1	8.14164458404405e-17	1.92861268257651	0.758	0.316	1.20341648596755e-12	PortalVein/HepaticArtery	Id1
Crip1	1.34387222241763e-16	2.0854873313928	0.515	0.135	1.9863775319555e-12	PortalVein/HepaticArtery	Crip1
Sox17	2.10527462555223e-16	2.08371584519111	0.485	0.121	3.11180642402875e-12	PortalVein/HepaticArtery	Sox17
Utrn	3.34918182517398e-16	1.76127064210084	0.591	0.169	4.95042565578965e-12	PortalVein/HepaticArtery	Utrn
Rpl3	9.52942747762186e-16	1.15268871846837	0.97	0.692	1.40854467546729e-11	PortalVein/HepaticArtery	Rpl3
Actn1	9.55037192623842e-16	2.41574368715066	0.258	0.039	1.4116404744173e-11	PortalVein/HepaticArtery	Actn1
AU021092	2.34660335607915e-15	2.03008811142326	0.394	0.087	3.46851442062059e-11	PortalVein/HepaticArtery	AU021092
Malat1	2.39617283894504e-15	0.705988549365435	1	0.999	3.54178307324467e-11	PortalVein/HepaticArtery	Malat1
Rpl29	6.36273175200023e-15	1.01081127635609	0.955	0.743	9.40475380263154e-11	PortalVein/HepaticArtery	Rpl29
Rpl9	9.74028268815384e-15	0.654641824155802	1	0.969	1.43971118413602e-10	PortalVein/HepaticArtery	Rpl9
Palld	1.56941489058237e-14	2.48281239445199	0.318	0.063	2.3197521497698e-10	PortalVein/HepaticArtery	Palld
Rpl18a	4.69492760195629e-14	0.721791682742085	1	0.983	6.93957248845159e-10	PortalVein/HepaticArtery	Rpl18a
Rps27	6.45734481549177e-14	0.498086578863078	1	0.997	9.54460137177839e-10	PortalVein/HepaticArtery	Rps27
Cdc42ep3	1.0088753713234e-13	1.72827677360124	0.394	0.093	1.49121868635312e-09	PortalVein/HepaticArtery	Cdc42ep3
Rpl19	1.02745742214422e-13	0.775497145088178	1	0.934	1.51868481567138e-09	PortalVein/HepaticArtery	Rpl19
Rpl261	1.81412440741214e-13	0.58085637474083	1	0.976	2.68145728659588e-09	PortalVein/HepaticArtery	Rpl26
Rpl101	2.04989068305201e-13	0.691560253528004	1	0.954	3.02994341861917e-09	PortalVein/HepaticArtery	Rpl10
Ntn41	2.06153182927839e-13	1.28943230816088	0.833	0.456	3.04715019685639e-09	PortalVein/HepaticArtery	Ntn4
Atf3	3.209116103406e-13	2.35173535157636	0.394	0.102	4.74339451244442e-09	PortalVein/HepaticArtery	Atf3
Cd362	5.51452572905478e-13	1.39703003127354	0.803	0.42	8.15102048011587e-09	PortalVein/HepaticArtery	Cd36
S100a111	7.04716495503622e-13	1.81429226186511	0.53	0.174	1.0416414520039e-08	PortalVein/HepaticArtery	S100a11
Zyx	8.55032640012133e-13	1.66594993013063	0.439	0.119	1.26382374520193e-08	PortalVein/HepaticArtery	Zyx
Rplp01	1.4511764586896e-12	1.00296328469792	0.955	0.713	2.14498392358909e-08	PortalVein/HepaticArtery	Rplp0
Hspb1	1.83269815483568e-12	1.91396427136942	0.5	0.166	2.70891114266262e-08	PortalVein/HepaticArtery	Hspb1
Heg1	2.4253344830232e-12	1.39670083776806	0.697	0.283	3.58488689935659e-08	PortalVein/HepaticArtery	Heg1
Mgst1	2.64672041454795e-12	1.74276895661064	0.409	0.108	3.91211744474333e-08	PortalVein/HepaticArtery	Mgst1
Foxp1	2.89751696825843e-12	1.36251290221762	0.697	0.28	4.28281983078279e-08	PortalVein/HepaticArtery	Foxp1
Ahnak	6.87763465114105e-12	1.69579334283873	0.545	0.188	1.01658317778516e-07	PortalVein/HepaticArtery	Ahnak
Gm11808	7.1827169521852e-12	1.07115485268502	0.848	0.438	1.06167739270249e-07	PortalVein/HepaticArtery	Gm11808
Rps181	1.06936995868313e-11	0.58436309436309	1	0.954	1.58063573592954e-07	PortalVein/HepaticArtery	Rps18
Rpl6	1.84528935588922e-11	0.720930391812846	1	0.886	2.72752219693986e-07	PortalVein/HepaticArtery	Rpl6
Upp1	3.19220650998358e-11	1.97442132582266	0.333	0.085	4.71840044240673e-07	PortalVein/HepaticArtery	Upp1
Plec	3.33563984683717e-11	1.69897778549943	0.318	0.074	4.93040925761003e-07	PortalVein/HepaticArtery	Plec
Ifitm31	4.13356585600558e-11	0.773096976709823	1	0.921	6.10982369176185e-07	PortalVein/HepaticArtery	Ifitm3
Rps241	4.58682926983211e-11	0.445876390619633	1	0.992	6.77979234373884e-07	PortalVein/HepaticArtery	Rps24
Ier2	5.43419139344456e-11	1.62687153851098	0.621	0.282	8.03227829865041e-07	PortalVein/HepaticArtery	Ier2
Rps71	6.75674932695081e-11	0.668500185543342	0.985	0.907	9.987151180166e-07	PortalVein/HepaticArtery	Rps7
Rpl7	1.19884304265181e-10	0.583014821362271	0.985	0.908	1.77200990134364e-06	PortalVein/HepaticArtery	Rpl7
Ltbp41	1.21901426723451e-10	0.916051108644589	0.939	0.597	1.80182498839934e-06	PortalVein/HepaticArtery	Ltbp4
Fam129b	2.06427428267933e-10	1.75506784284707	0.273	0.061	3.05120381722832e-06	PortalVein/HepaticArtery	Fam129b
Rps51	2.58419192977091e-10	0.645947394388843	1	0.948	3.81969409139439e-06	PortalVein/HepaticArtery	Rps5
Rpl8	3.22459503849688e-10	0.667316802669469	1	0.911	4.76627392640223e-06	PortalVein/HepaticArtery	Rpl8
Sox41	3.63391651100151e-10	1.47278098974275	0.394	0.114	5.37129199491133e-06	PortalVein/HepaticArtery	Sox4
Rps15a	3.87989084383516e-10	0.494891121715839	1	0.972	5.73486665627276e-06	PortalVein/HepaticArtery	Rps15a
Pla2g16	4.00627491032225e-10	1.36849495820535	0.53	0.19	5.92167494494732e-06	PortalVein/HepaticArtery	Pla2g16
Tmsb10	4.81375414741356e-10	1.15648409131263	0.879	0.536	7.11521000529199e-06	PortalVein/HepaticArtery	Tmsb10
Nr4a1	7.19872952952785e-10	1.66523943291703	0.348	0.1	1.06404421175951e-05	PortalVein/HepaticArtery	Nr4a1
Iqgap1	9.63143408579785e-10	1.28524253043413	0.439	0.137	1.42362227222178e-05	PortalVein/HepaticArtery	Iqgap1
Rpl171	1.07418982849572e-09	0.506563478092548	1	0.966	1.58775998549953e-05	PortalVein/HepaticArtery	Rpl17
Rpl282	1.08017308228183e-09	0.49931817307922	1	0.955	1.59660383292078e-05	PortalVein/HepaticArtery	Rpl28
Rpl21	1.17814354590391e-09	0.614025428154907	1	0.943	1.74141397520057e-05	PortalVein/HepaticArtery	Rpl21
Rps15	1.57198235709395e-09	0.432251736226514	1	0.989	2.32354712202057e-05	PortalVein/HepaticArtery	Rps15
Rpl7a	1.75131026406008e-09	0.695409631509575	0.939	0.78	2.58861170130721e-05	PortalVein/HepaticArtery	Rpl7a
Rps11	2.12830605260883e-09	0.5014920324053	1	0.942	3.14584917636112e-05	PortalVein/HepaticArtery	Rps11
Rps23	2.15901166096093e-09	0.375820284896472	1	0.998	3.19123513606635e-05	PortalVein/HepaticArtery	Rps23
Eef1g	2.34067947412901e-09	0.898106656973098	0.909	0.57	3.45975833071009e-05	PortalVein/HepaticArtery	Eef1g
Fosb	2.82654606173711e-09	1.66452477873906	0.485	0.193	4.17791773385363e-05	PortalVein/HepaticArtery	Fosb
Rpsa	2.86159239033733e-09	0.686564114686022	0.955	0.822	4.2297197121576e-05	PortalVein/HepaticArtery	Rpsa
Rps161	2.93674408707906e-09	0.406763306229709	1	0.993	4.34080143511156e-05	PortalVein/HepaticArtery	Rps16
Rpl321	3.48445770028846e-09	0.489499645378406	1	0.96	5.15037692679638e-05	PortalVein/HepaticArtery	Rpl32
Rpl24	3.65337242143297e-09	0.607544077631464	0.985	0.871	5.40004977612007e-05	PortalVein/HepaticArtery	Rpl24
Smarca4	4.02342061532945e-09	1.45956880038524	0.348	0.101	5.94701801151846e-05	PortalVein/HepaticArtery	Smarca4
Hsd17b10	4.45288249746275e-09	1.63622045012141	0.318	0.09	6.58180561949969e-05	PortalVein/HepaticArtery	Hsd17b10
Rpl10a	4.62875122822021e-09	0.690931476943217	0.97	0.782	6.8417571904323e-05	PortalVein/HepaticArtery	Rpl10a
Itm2c	4.63298183089563e-09	1.1908027017347	0.697	0.325	6.84801044424683e-05	PortalVein/HepaticArtery	Itm2c
Hmcn1	6.27715133486588e-09	1.82470817853867	0.303	0.087	9.27825738806525e-05	PortalVein/HepaticArtery	Hmcn1
2200002D01Rik	7.61004882488007e-09	1.55931148260537	0.47	0.176	0.000112484131680552	PortalVein/HepaticArtery	2200002D01Rik
Ppp1r14a	7.79425849120373e-09	1.44687384952516	0.379	0.121	0.000115206934758482	PortalVein/HepaticArtery	Ppp1r14a
Ehd4	1.00572480318478e-08	1.68693513947879	0.348	0.105	0.000148656183158742	PortalVein/HepaticArtery	Ehd4
Cox7a2l	1.04765347013556e-08	0.893179644308087	0.848	0.513	0.000154853659420737	PortalVein/HepaticArtery	Cox7a2l
Slc6a6	1.17183528133381e-08	1.85580790085436	0.288	0.082	0.00017320897293395	PortalVein/HepaticArtery	Slc6a6
Rps81	1.21400029807844e-08	0.432122363570668	1	0.986	0.000179441384058974	PortalVein/HepaticArtery	Rps8
Rpl12	1.37192935265694e-08	0.632843636735964	0.985	0.851	0.000202784877616222	PortalVein/HepaticArtery	Rpl12
Fau	1.4596322161628e-08	0.39858818151908	1	0.992	0.000215748237871023	PortalVein/HepaticArtery	Fau
Tspo1	1.51068447316977e-08	1.29508333112463	0.576	0.257	0.000223294271979224	PortalVein/HepaticArtery	Tspo
Rpl4	1.99900003437651e-08	0.764396626583514	0.97	0.73	0.000295472195081192	PortalVein/HepaticArtery	Rpl4
Cltb	2.41728162341515e-08	1.42317059761291	0.424	0.153	0.000357298396756993	PortalVein/HepaticArtery	Cltb
Rpl27a	2.55719154909455e-08	0.436558332729851	1	0.975	0.000377978482871665	PortalVein/HepaticArtery	Rpl27a
Mcam	2.67181102981231e-08	1.01643834883536	0.652	0.291	0.000394920388316558	PortalVein/HepaticArtery	Mcam
Sepw1	3.09795119283608e-08	0.7112857832382	0.909	0.755	0.000457908165813101	PortalVein/HepaticArtery	Sepw1
Rps18-ps31	3.31743883753219e-08	0.825775205878109	0.788	0.41	0.000490350634575634	PortalVein/HepaticArtery	Rps18-ps3
Atox1	3.48745926093864e-08	0.743463402824062	0.955	0.617	0.000515481353359341	PortalVein/HepaticArtery	Atox1
Cfl1	3.65737250861308e-08	0.789067868007523	0.985	0.738	0.0005405962304981	PortalVein/HepaticArtery	Cfl1
Rps21	4.73714550366017e-08	0.333351876628712	1	0.994	0.000700197476896009	PortalVein/HepaticArtery	Rps21
Thbd1	4.96704982119929e-08	1.14841560539345	0.5	0.193	0.000734179634071468	PortalVein/HepaticArtery	Thbd
Gnb2l1	5.53330610360079e-08	0.782832942576507	0.924	0.731	0.000817877975173233	PortalVein/HepaticArtery	Gnb2l1
Gm8730	6.17434431242765e-08	1.48644770428031	0.364	0.126	0.000912629832819931	PortalVein/HepaticArtery	Gm8730
Pebp1	6.17736094965579e-08	1.00693010946219	0.591	0.254	0.000913075721968623	PortalVein/HepaticArtery	Pebp1
Myl12a	6.29050585375262e-08	0.910561669051708	0.833	0.508	0.000929799670243174	PortalVein/HepaticArtery	Myl12a
Ppdpf	6.87837006765019e-08	1.29477704338138	0.364	0.119	0.00101669187969937	PortalVein/HepaticArtery	Ppdpf
Rpl6l	7.39981703918952e-08	1.29393618678506	0.439	0.162	0.0010937669565626	PortalVein/HepaticArtery	Rpl6l
Csrp1	7.88528116965453e-08	1.18881499291521	0.47	0.178	0.00116552340968664	PortalVein/HepaticArtery	Csrp1
Nme2	8.72583250629664e-08	1.29373363974208	0.303	0.088	0.00128976530275571	PortalVein/HepaticArtery	Nme2
Actg1	8.95250726175251e-08	0.841491757509657	0.955	0.846	0.00132327009835964	PortalVein/HepaticArtery	Actg1
Rpl9-ps6	9.29430376038107e-08	0.749899066331132	0.955	0.662	0.00137379103882193	PortalVein/HepaticArtery	Rpl9-ps6
Sept4	9.39680576446485e-08	1.27311995487866	0.333	0.103	0.00138894186004555	PortalVein/HepaticArtery	Sept4
Sdpr	9.84630570481889e-08	0.674244837946806	0.955	0.792	0.00145538244622928	PortalVein/HepaticArtery	Sdpr
Gbp4	9.89090141253789e-08	1.21269870995556	0.379	0.126	0.00146197413778723	PortalVein/HepaticArtery	Gbp4
Spint2	1.04147677877514e-07	1.04501094431509	0.561	0.234	0.00153940682670753	PortalVein/HepaticArtery	Spint2
Rpl15	1.47667070033102e-07	0.700677386760923	0.97	0.703	0.00218266696215928	PortalVein/HepaticArtery	Rpl15
Rpl18	1.5770592538843e-07	0.602317088154935	1	0.842	0.00233105128316638	PortalVein/HepaticArtery	Rpl18
Ranbp1	1.6098364395623e-07	1.20641655880223	0.576	0.276	0.00237949924131703	PortalVein/HepaticArtery	Ranbp1
Gstp1	1.68322087447033e-07	1.40567969228936	0.333	0.111	0.0024879687745546	PortalVein/HepaticArtery	Gstp1
Vim1	1.74850541956797e-07	1.06417890422303	0.667	0.37	0.00258446586066341	PortalVein/HepaticArtery	Vim
Anapc16	1.87029393930079e-07	1.19273703213217	0.379	0.131	0.0027644814716805	PortalVein/HepaticArtery	Anapc16
Crybg3	1.92153821111016e-07	1.43125141158427	0.258	0.071	0.00284022562984193	PortalVein/HepaticArtery	Crybg3
H2-Q7	1.94986197092494e-07	0.909854848585895	0.652	0.308	0.00288209097922415	PortalVein/HepaticArtery	H2-Q7
Pdlim7	2.05558175567836e-07	1.56243044084908	0.258	0.072	0.00303835539306818	PortalVein/HepaticArtery	Pdlim7
Ypel3	2.17127383327643e-07	1.19687337325207	0.348	0.113	0.0032093598529659	PortalVein/HepaticArtery	Ypel3
Uba521	2.36412781545216e-07	0.976760194128764	0.742	0.462	0.00349441732401984	PortalVein/HepaticArtery	Uba52
Efnb21	2.37180686945406e-07	1.07477039847367	0.455	0.177	0.00350576773374004	PortalVein/HepaticArtery	Efnb2
Atp5d	2.50533508119764e-07	0.949965146149051	0.667	0.322	0.00370313578351823	PortalVein/HepaticArtery	Atp5d
9430020K01Rik	3.01303912638809e-07	0.99125195746965	0.515	0.206	0.00445357313271424	PortalVein/HepaticArtery	9430020K01Rik
Slc38a2	3.03146271730061e-07	1.29063796867099	0.591	0.291	0.00448080504244203	PortalVein/HepaticArtery	Slc38a2
Dll41	3.10405335555705e-07	0.89121219302416	0.576	0.244	0.00458810126484888	PortalVein/HepaticArtery	Dll4
Ier3	3.71640995465862e-07	1.14381436213699	0.561	0.261	0.0054932255539809	PortalVein/HepaticArtery	Ier3
Dapk2	3.81086913374277e-07	1.0211274982605	0.409	0.145	0.00563284566658519	PortalVein/HepaticArtery	Dapk2
Rpl5	4.6457743596311e-07	0.599431456353271	0.939	0.792	0.00686691908097072	PortalVein/HepaticArtery	Rpl5
Rps2-ps6	4.98005974504791e-07	1.4248682142937	0.318	0.107	0.00736102630915531	PortalVein/HepaticArtery	Rps2-ps6
Ecscr	5.04552580988657e-07	0.875649902366146	0.561	0.23	0.00745779169959334	PortalVein/HepaticArtery	Ecscr
Phb2	5.06222519299571e-07	1.34139928090267	0.364	0.133	0.00748247505776697	PortalVein/HepaticArtery	Phb2
B4galt1	5.13991890147959e-07	1.0935203240137	0.409	0.157	0.00759731412827699	PortalVein/HepaticArtery	B4galt1
S1pr1	6.67736313770474e-07	1.13393521040479	0.53	0.246	0.00986981045384138	PortalVein/HepaticArtery	S1pr1
Cers2	8.17167425047496e-07	1.11285846530248	0.364	0.127	0.012078551709627	PortalVein/HepaticArtery	Cers2
Vgll4	8.9209006777827e-07	1.47456154860543	0.258	0.078	0.0131859832918306	PortalVein/HepaticArtery	Vgll4
Rps17	9.33161498402492e-07	0.368160343937229	0.985	0.975	0.0137930601078872	PortalVein/HepaticArtery	Rps17
Cdkn1a	9.51553289973192e-07	0.970169642745182	0.576	0.263	0.0140649091790938	PortalVein/HepaticArtery	Cdkn1a
Cald1	9.85890969579459e-07	0.947414207735186	0.697	0.368	0.014572454421354	PortalVein/HepaticArtery	Cald1
Ehd1	1.04921603217781e-06	1.37067960245508	0.288	0.094	0.0155084621716202	PortalVein/HepaticArtery	Ehd1
Sema3f	1.13718656434989e-06	0.916335834517779	0.652	0.312	0.0168087546076558	PortalVein/HepaticArtery	Sema3f
Cdh13	1.19520993126667e-06	1.06081251202865	0.318	0.109	0.0176663979940526	PortalVein/HepaticArtery	Cdh13
Id2	1.23144866291382e-06	0.97849126045977	0.636	0.317	0.0182020426865291	PortalVein/HepaticArtery	Id2
Btg21	1.29826294898618e-06	0.938495941454171	0.636	0.29	0.0191896246489647	PortalVein/HepaticArtery	Btg2
Tmem176b	1.29949474596576e-06	0.952279320089282	0.379	0.138	0.0192078318401199	PortalVein/HepaticArtery	Tmem176b
Dynll1	1.42772733327816e-06	0.652884447314088	0.909	0.738	0.0211032377131844	PortalVein/HepaticArtery	Dynll1
Lima11	1.54402538112898e-06	1.20212405768574	0.515	0.222	0.0228222391584674	PortalVein/HepaticArtery	Lima1
Mif	1.58497197692112e-06	1.2244311170628	0.333	0.119	0.0234274707908711	PortalVein/HepaticArtery	Mif
Rpl11	1.62224522317455e-06	0.435592515836699	1	0.932	0.023978406643743	PortalVein/HepaticArtery	Rpl11
Eef1a1	2.18679420484714e-06	0.413535801563545	0.985	0.991	0.0323230051418455	PortalVein/HepaticArtery	Eef1a1
Gna11	2.24822680456466e-06	0.952384400313317	0.424	0.161	0.0332310403982703	PortalVein/HepaticArtery	Gna11
Klf6	2.6915596617504e-06	0.954882833562517	0.682	0.368	0.0397839433603326	PortalVein/HepaticArtery	Klf6
Nxn	2.72359191463297e-06	1.04536993082991	0.364	0.133	0.0402574120901899	PortalVein/HepaticArtery	Nxn
Eif3h	2.80939193169553e-06	1.02610718939231	0.606	0.308	0.0415256221423916	PortalVein/HepaticArtery	Eif3h
Cldnd1	3.65628978327374e-06	1.28273377385816	0.379	0.149	0.0540436192865692	PortalVein/HepaticArtery	Cldnd1
Hnrnpa1	3.91447193121619e-06	1.01934908276523	0.409	0.163	0.0578598096153065	PortalVein/HepaticArtery	Hnrnpa1
Actn4	4.41527518756215e-06	0.752220199950744	0.788	0.521	0.0652621825473561	PortalVein/HepaticArtery	Actn4
Dyrk1a	4.42173741449478e-06	1.20018575606652	0.273	0.089	0.0653577007236474	PortalVein/HepaticArtery	Dyrk1a
Vcam1	4.74438064634931e-06	1.29719286113561	0.5	0.257	0.0701266903336891	PortalVein/HepaticArtery	Vcam1
Kitl	5.04481173903964e-06	1.09729239657569	0.394	0.161	0.074567362314745	PortalVein/HepaticArtery	Kitl
Avl9	5.27547655386279e-06	1.27590238163732	0.258	0.082	0.0779768189426459	PortalVein/HepaticArtery	Avl9
Zfp467	5.3386618795412e-06	1.33459708736476	0.273	0.092	0.0789107612414985	PortalVein/HepaticArtery	Zfp467
Rpl7a-ps5	5.56700610585837e-06	0.962344423988183	0.545	0.266	0.0822859172506926	PortalVein/HepaticArtery	Rpl7a-ps5
0610010K14Rik	5.70097149457992e-06	1.0416319654992	0.303	0.105	0.0842660596613858	PortalVein/HepaticArtery	0610010K14Rik
Aars	5.75565835943841e-06	0.920966016320429	0.364	0.134	0.0850743862108592	PortalVein/HepaticArtery	Aars
Fam96a	6.97827387066349e-06	1.01374517380412	0.333	0.121	0.103145866082277	PortalVein/HepaticArtery	Fam96a
Rps3a11	7.04381053041823e-06	0.349513951801891	1	0.977	0.104114563450112	PortalVein/HepaticArtery	Rps3a1
Slc3a2	7.40671964392305e-06	0.794561963261597	0.621	0.314	0.109478723056827	PortalVein/HepaticArtery	Slc3a2
Gm13889	7.545942417549e-06	1.94771581525022	0.364	0.164	0.111536574873792	PortalVein/HepaticArtery	Gm13889
Aes	8.15064827015331e-06	0.836691950353343	0.591	0.263	0.120474732081136	PortalVein/HepaticArtery	Aes
H13	8.97443318445789e-06	1.05876421200157	0.348	0.132	0.132651096899472	PortalVein/HepaticArtery	H13
Myl12b	1.13100766967429e-05	0.876865355149506	0.606	0.295	0.167174243654557	PortalVein/HepaticArtery	Myl12b
Serpinh1	1.33179350480236e-05	0.662936295482721	0.53	0.227	0.196852397944837	PortalVein/HepaticArtery	Serpinh1
Naca	1.35248322169347e-05	0.639804353551009	0.864	0.671	0.199910544998511	PortalVein/HepaticArtery	Naca
Atraid	1.3580929560367e-05	0.933287469483692	0.439	0.186	0.200739719831785	PortalVein/HepaticArtery	Atraid
Gm9843	1.36661818958634e-05	0.490275823843799	0.924	0.746	0.201999834602757	PortalVein/HepaticArtery	Gm9843
Tap1	1.37318095153022e-05	1.16793193532526	0.288	0.103	0.202969876445682	PortalVein/HepaticArtery	Tap1
Sh3bgrl3	1.376568329293e-05	0.76347956945343	0.697	0.394	0.203470564752798	PortalVein/HepaticArtery	Sh3bgrl3
Lama4	1.64181550529714e-05	0.85076607665658	0.348	0.132	0.24267674983797	PortalVein/HepaticArtery	Lama4
Rpl10-ps3	1.80166553038273e-05	0.696466493132829	0.818	0.542	0.266304182045872	PortalVein/HepaticArtery	Rpl10-ps3
Apold1	1.82181574501122e-05	1.04657572824753	0.47	0.229	0.269282585270108	PortalVein/HepaticArtery	Apold1
Slc50a1	1.90694019530274e-05	0.968294214837764	0.409	0.171	0.281864830267698	PortalVein/HepaticArtery	Slc50a1
Actr10	1.9191112341983e-05	1.03679365390296	0.258	0.087	0.283663831526851	PortalVein/HepaticArtery	Actr10
Rnf10	2.13213247859085e-05	0.964633247885956	0.273	0.094	0.315150501660514	PortalVein/HepaticArtery	Rnf10
Cnbp	2.13739543298619e-05	0.767760891635435	0.773	0.435	0.315928418949689	PortalVein/HepaticArtery	Cnbp
Acer21	2.17126756896154e-05	0.814278505331584	0.788	0.478	0.320935059368205	PortalVein/HepaticArtery	Acer2
Ubb	2.6220166614134e-05	0.577519843786279	0.909	0.793	0.387560282723514	PortalVein/HepaticArtery	Ubb
Grcc10	2.86228753083223e-05	0.785179528045584	0.47	0.212	0.423074719932312	PortalVein/HepaticArtery	Grcc10
Erh1	3.03596100519262e-05	0.736543279240501	0.53	0.241	0.448745396177522	PortalVein/HepaticArtery	Erh
Rps20	3.05465456610283e-05	0.31073238496735	1	0.993	0.451508491415659	PortalVein/HepaticArtery	Rps20
Arpc1b	3.11706008762625e-05	0.70150277607011	0.606	0.29	0.460732651552036	PortalVein/HepaticArtery	Arpc1b
Mfge8	3.1249463895542e-05	1.08277412551251	0.455	0.22	0.461898325840006	PortalVein/HepaticArtery	Mfge8
Rps27a	3.61737023783026e-05	0.287986332387502	1	0.994	0.534683494853691	PortalVein/HepaticArtery	Rps27a
Ptrf	3.63946027348976e-05	0.87185373046676	0.545	0.264	0.537948623024521	PortalVein/HepaticArtery	Ptrf
Rpl36a1	3.64041383716383e-05	0.37154172144437	1	0.964	0.538089569271186	PortalVein/HepaticArtery	Rpl36a
Sugt1	3.67839282204329e-05	1.01604783691085	0.364	0.151	0.543703243026219	PortalVein/HepaticArtery	Sugt1
Erp29	4.13451846664021e-05	0.649279356602368	0.439	0.185	0.611123174554089	PortalVein/HepaticArtery	Erp29
Rps10	4.13455523454794e-05	0.367243607445507	1	0.955	0.611128609218531	PortalVein/HepaticArtery	Rps10
Cyc1	4.2860798714683e-05	1.02031216542533	0.273	0.099	0.633525465801729	PortalVein/HepaticArtery	Cyc1
Dram2	4.51302181812391e-05	0.877721778660872	0.379	0.158	0.667069754936895	PortalVein/HepaticArtery	Dram2
Commd7	4.57488799025064e-05	1.03704414929637	0.318	0.127	0.676214193838947	PortalVein/HepaticArtery	Commd7
Rps27rt	4.79915986318409e-05	0.505780618557382	0.985	0.851	0.709363819377241	PortalVein/HepaticArtery	Rps27rt
Bnip3l	5.72625046259884e-05	0.57280154476714	0.712	0.394	0.846397080876735	PortalVein/HepaticArtery	Bnip3l
Gja4	6.29523004355666e-05	0.74823884350407	0.424	0.194	0.93049795273811	PortalVein/HepaticArtery	Gja4
Rpl311	6.60013603164738e-05	0.340295904508636	0.97	0.958	0.975566106837799	PortalVein/HepaticArtery	Rpl31
Mrpl55	7.24167735883081e-05	0.932175150252849	0.273	0.102	1	PortalVein/HepaticArtery	Mrpl55
Adam15	7.29260532345485e-05	1.07964928834301	0.288	0.115	1	PortalVein/HepaticArtery	Adam15
Txndc15	7.64044712748656e-05	1.14759285025821	0.288	0.118	1	PortalVein/HepaticArtery	Txndc15
Hsp90ab1	8.45244422439659e-05	0.378811874667305	0.985	0.95	1	PortalVein/HepaticArtery	Hsp90ab1
Txn11	8.8056453421419e-05	0.551951159942233	0.894	0.68	1	PortalVein/HepaticArtery	Txn1
Gpx1	8.88355098755498e-05	0.785613122455752	0.636	0.336	1	PortalVein/HepaticArtery	Gpx1
Aip	8.91670370636052e-05	0.957404489587271	0.258	0.095	1	PortalVein/HepaticArtery	Aip
Timm17a	9.06657309792033e-05	0.97519258847095	0.273	0.103	1	PortalVein/HepaticArtery	Timm17a
Ppia1	9.14266572620271e-05	0.38885750120994	0.97	0.951	1	PortalVein/HepaticArtery	Ppia
Arl1	9.15837967030335e-05	1.04041739337788	0.318	0.134	1	PortalVein/HepaticArtery	Arl1
Hhex	0.000100087177165309	0.975910517200553	0.364	0.159	1	PortalVein/HepaticArtery	Hhex
Lasp1	0.000107448761201054	0.644839887571038	0.621	0.334	1	PortalVein/HepaticArtery	Lasp1
Eif3f	0.000108224773569769	0.746025053179219	0.667	0.401	1	PortalVein/HepaticArtery	Eif3f
Eif5a	0.000109535464853915	0.757964806260436	0.561	0.294	1	PortalVein/HepaticArtery	Eif5a
Anp32a	0.00011048635178391	0.597873289569979	0.818	0.516	1	PortalVein/HepaticArtery	Anp32a
H2-Q6	0.00011289683194489	0.66345483663613	0.53	0.251	1	PortalVein/HepaticArtery	H2-Q6
Ybx1	0.000114979624354449	0.59043690065401	0.818	0.596	1	PortalVein/HepaticArtery	Ybx1
Myadm	0.000122039202491139	0.875045750565963	0.439	0.212	1	PortalVein/HepaticArtery	Myadm
Glrx3	0.000124571885052677	0.803529308041417	0.303	0.119	1	PortalVein/HepaticArtery	Glrx3
Luc7l2	0.000125659688600522	0.678807121513093	0.652	0.335	1	PortalVein/HepaticArtery	Luc7l2
Sh3bgrl	0.000126079960323855	0.905836372255751	0.47	0.226	1	PortalVein/HepaticArtery	Sh3bgrl
Iscu	0.000140727579916235	0.765353909042483	0.439	0.206	1	PortalVein/HepaticArtery	Iscu
March5	0.000154272739642549	0.95321127162729	0.273	0.106	1	PortalVein/HepaticArtery	March5
Eef2	0.000161288258973456	0.648081353632244	0.818	0.63	1	PortalVein/HepaticArtery	Eef2
Cnih4	0.00017504015897779	0.831828187650142	0.348	0.152	1	PortalVein/HepaticArtery	Cnih4
Il4ra	0.000178775794357853	1.16605335614642	0.273	0.11	1	PortalVein/HepaticArtery	Il4ra
Slc26a10	0.000180409747739041	1.05072900975135	0.258	0.101	1	PortalVein/HepaticArtery	Slc26a10
Fth1	0.000180503972201653	0.471810028877906	0.924	0.815	1	PortalVein/HepaticArtery	Fth1
Sat11	0.000190148285180075	0.90499604922833	0.515	0.303	1	PortalVein/HepaticArtery	Sat1
Nt5c31	0.000197961182123933	0.983718918495608	0.379	0.183	1	PortalVein/HepaticArtery	Nt5c3
Glul1	0.000211055006167884	0.815214344767387	0.667	0.406	1	PortalVein/HepaticArtery	Glul
2210013O21Rik	0.000218083224742685	0.990971224750555	0.394	0.19	1	PortalVein/HepaticArtery	2210013O21Rik
Klf13	0.000220504004596506	0.682521217290416	0.561	0.287	1	PortalVein/HepaticArtery	Klf13
Tmed3	0.000223757248468943	0.846753469908654	0.439	0.209	1	PortalVein/HepaticArtery	Tmed3
F11r	0.000227594775825713	0.683062362888725	0.591	0.332	1	PortalVein/HepaticArtery	F11r
4921524J17Rik	0.000232216777835123	0.935096791128597	0.379	0.182	1	PortalVein/HepaticArtery	4921524J17Rik
Esf1	0.000233052817839585	0.772222101851686	0.379	0.166	1	PortalVein/HepaticArtery	Esf1
Rps9	0.000234378143380749	0.339162658902677	1	0.969	1	PortalVein/HepaticArtery	Rps9
Fryl	0.000269914095272541	0.913251650847261	0.288	0.121	1	PortalVein/HepaticArtery	Fryl
Neat1	0.000274899681546425	0.848346459735738	0.348	0.153	1	PortalVein/HepaticArtery	Neat1
Rpl23a	0.000274950848066592	0.307496144634423	1	0.983	1	PortalVein/HepaticArtery	Rpl23a
Klf41	0.000276629717264538	0.772193539153399	0.697	0.47	1	PortalVein/HepaticArtery	Klf4
1110001J03Rik	0.000308759055516721	1.21796879913993	0.258	0.109	1	PortalVein/HepaticArtery	1110001J03Rik
Flnb	0.000319317329470907	0.793123434309551	0.5	0.265	1	PortalVein/HepaticArtery	Flnb
Tmsb4x	0.000320250164500383	0.259757958948406	1	1	1	PortalVein/HepaticArtery	Tmsb4x
Arl15	0.00034585370473394	0.951592065584946	0.258	0.104	1	PortalVein/HepaticArtery	Arl15
1110008F13Rik	0.00035654477482686	0.742366632091372	0.439	0.217	1	PortalVein/HepaticArtery	1110008F13Rik
Isg151	0.000375865717897859	0.826106808191421	0.379	0.19	1	PortalVein/HepaticArtery	Isg15
Polr2e	0.000405961379426849	0.84174127539624	0.288	0.122	1	PortalVein/HepaticArtery	Polr2e
Fabp51	0.000406937527177605	0.81498317103131	0.667	0.416	1	PortalVein/HepaticArtery	Fabp5
Mllt4	0.000413488826990972	0.751251679136041	0.318	0.137	1	PortalVein/HepaticArtery	Mllt4
Nop10	0.000415115891849921	0.738277056492233	0.606	0.338	1	PortalVein/HepaticArtery	Nop10
Fos2	0.000427892460606014	0.743142554058354	0.773	0.678	1	PortalVein/HepaticArtery	Fos
Plcb4	0.000449219685364878	0.588672624400783	0.364	0.162	1	PortalVein/HepaticArtery	Plcb4
Cenpa	0.000450953783695588	0.652521850208141	0.273	0.11	1	PortalVein/HepaticArtery	Cenpa
Evi5	0.000454747332752482	0.718018945923698	0.348	0.156	1	PortalVein/HepaticArtery	Evi5
Arl6ip5	0.000460579505586804	0.794898523318507	0.394	0.19	1	PortalVein/HepaticArtery	Arl6ip5
Klf21	0.000477818250123723	0.44732951763905	0.97	0.876	1	PortalVein/HepaticArtery	Klf2
Rapgef1	0.000531576200112384	0.799885640727271	0.348	0.161	1	PortalVein/HepaticArtery	Rapgef1
Rnaseh2c	0.000550812093602553	0.62438859951925	0.318	0.136	1	PortalVein/HepaticArtery	Rnaseh2c
Zmiz1	0.000551156383134108	0.622511492557778	0.682	0.364	1	PortalVein/HepaticArtery	Zmiz1
Thoc7	0.000574559952062846	0.994051607947941	0.288	0.131	1	PortalVein/HepaticArtery	Thoc7
Aldoa	0.000584947687228597	0.51840394974709	0.485	0.239	1	PortalVein/HepaticArtery	Aldoa
She	0.000590335044016526	0.762656289040117	0.439	0.222	1	PortalVein/HepaticArtery	She
Rps25	0.000640102177284359	0.316852293715769	1	0.966	1	PortalVein/HepaticArtery	Rps25
Egr12	0.000666258818015359	0.927320361231251	0.621	0.433	1	PortalVein/HepaticArtery	Egr1
Krtcap21	0.00069391468274355	0.445748931874024	0.833	0.586	1	PortalVein/HepaticArtery	Krtcap2
Ccdc50	0.00070548032821793	0.857067927155134	0.288	0.127	1	PortalVein/HepaticArtery	Ccdc50
Gm10036	0.000718477306273382	0.729206883796997	0.561	0.29	1	PortalVein/HepaticArtery	Gm10036
Snrpb	0.000727363768406936	0.598693732794344	0.697	0.404	1	PortalVein/HepaticArtery	Snrpb
Capns1	0.000777232715448414	0.664717457285977	0.621	0.374	1	PortalVein/HepaticArtery	Capns1
Ube2s	0.00086930126986313	0.803667411323795	0.364	0.177	1	PortalVein/HepaticArtery	Ube2s
Snrpd2	0.000899144569727459	0.557323963572032	0.515	0.263	1	PortalVein/HepaticArtery	Snrpd2
Csnk2b	0.000906374873059874	0.6892016650831	0.379	0.184	1	PortalVein/HepaticArtery	Csnk2b
Aurkaip1	0.000921633119875267	0.626309412913751	0.47	0.237	1	PortalVein/HepaticArtery	Aurkaip1
Psmd7	0.000944941421964873	0.670890637930409	0.379	0.183	1	PortalVein/HepaticArtery	Psmd7
Gpbp1	0.00095288084011112	0.81297452972971	0.273	0.12	1	PortalVein/HepaticArtery	Gpbp1
Bsg	0.000959098353893956	0.710016091632196	0.636	0.376	1	PortalVein/HepaticArtery	Bsg
H2-T22	0.000960856819519487	0.670661197167324	0.424	0.214	1	PortalVein/HepaticArtery	H2-T22
Tmem234	0.000973847257974487	0.633963394377458	0.53	0.297	1	PortalVein/HepaticArtery	Tmem234
Prelid1	0.000988986712770371	0.715672898010615	0.394	0.196	1	PortalVein/HepaticArtery	Prelid1
Med28	0.000995005994555332	0.560334703045608	0.515	0.266	1	PortalVein/HepaticArtery	Med28
Cnn2	0.00102849121420641	0.586063588885346	0.485	0.253	1	PortalVein/HepaticArtery	Cnn2
Vsir1	0.00104998870603719	0.6189629745664	0.455	0.23	1	PortalVein/HepaticArtery	Vsir
Dennd5b	0.00111093960355616	0.710791357960115	0.258	0.11	1	PortalVein/HepaticArtery	Dennd5b
Ttc14	0.00112647191081244	0.745998737797717	0.288	0.129	1	PortalVein/HepaticArtery	Ttc14
Atp5j	0.00113627961113162	0.387467156349989	0.909	0.711	1	PortalVein/HepaticArtery	Atp5j
Wdr89	0.00117087918477216	0.278614673897728	1	0.898	1	PortalVein/HepaticArtery	Wdr89
Pdlim5	0.00117148299817519	0.704599832206606	0.379	0.19	1	PortalVein/HepaticArtery	Pdlim5
Eif3i	0.0012260693335307	0.754721956079333	0.303	0.14	1	PortalVein/HepaticArtery	Eif3i
Icam21	0.00127187648806447	0.590965905613763	0.5	0.281	1	PortalVein/HepaticArtery	Icam2
Srsf5	0.00127990708189318	0.523325355167584	0.742	0.446	1	PortalVein/HepaticArtery	Srsf5
S100a16	0.00128513844524467	0.497669112155987	0.864	0.699	1	PortalVein/HepaticArtery	S100a16
Ddah1	0.00140709747652775	0.819040297296445	0.258	0.115	1	PortalVein/HepaticArtery	Ddah1
Fam177a	0.00150709360487202	0.762627769318037	0.258	0.113	1	PortalVein/HepaticArtery	Fam177a
Fam96b	0.00151758609175773	0.660288915496581	0.318	0.145	1	PortalVein/HepaticArtery	Fam96b
Hnrnpdl	0.0015588440295399	0.55909428046718	0.409	0.196	1	PortalVein/HepaticArtery	Hnrnpdl
Hsph1	0.00157366570551519	0.856776147549846	0.258	0.116	1	PortalVein/HepaticArtery	Hsph1
Polr2j	0.00161404808980461	0.802200394691942	0.288	0.135	1	PortalVein/HepaticArtery	Polr2j
Ppfibp1	0.0016333519899779	0.670247727977772	0.409	0.209	1	PortalVein/HepaticArtery	Ppfibp1
Ppp2r2a	0.00164758784479795	0.756068681809798	0.273	0.123	1	PortalVein/HepaticArtery	Ppp2r2a
Jund1	0.00169741632759789	0.626439965944825	0.803	0.651	1	PortalVein/HepaticArtery	Jund
Ppib	0.00172077296577527	0.664496915380694	0.515	0.304	1	PortalVein/HepaticArtery	Ppib
Snrpd1	0.00178468158107477	0.688349993523794	0.364	0.183	1	PortalVein/HepaticArtery	Snrpd1
Unc45b	0.00183968931098329	0.647739347196401	0.439	0.235	1	PortalVein/HepaticArtery	Unc45b
Eif1	0.00191418179018224	0.262194245435945	0.985	0.913	1	PortalVein/HepaticArtery	Eif1
Kctd10	0.00192899541839433	0.658403914800673	0.439	0.241	1	PortalVein/HepaticArtery	Kctd10
Rassf1	0.00195416932342085	0.679422721751334	0.273	0.124	1	PortalVein/HepaticArtery	Rassf1
Sdf4	0.00197022472840576	0.438991892221516	0.515	0.27	1	PortalVein/HepaticArtery	Sdf4
Senp6	0.0019810779833309	0.588769312355181	0.333	0.16	1	PortalVein/HepaticArtery	Senp6
Fam104a	0.00205357373912555	0.639854365475081	0.364	0.178	1	PortalVein/HepaticArtery	Fam104a
Slc9a3r2	0.00206054827831142	0.637629144909346	0.682	0.446	1	PortalVein/HepaticArtery	Slc9a3r2
Tmem2	0.00210696211440185	0.402708492675762	0.803	0.634	1	PortalVein/HepaticArtery	Tmem2
Anapc11	0.0021302717299661	0.657126956730095	0.47	0.268	1	PortalVein/HepaticArtery	Anapc11
Mff	0.00223467425638435	0.562005766451126	0.348	0.165	1	PortalVein/HepaticArtery	Mff
Gm9493	0.00239570971132234	0.618776977595748	0.515	0.29	1	PortalVein/HepaticArtery	Gm9493
Myh9	0.00260729230764408	0.656575139364028	0.5	0.275	1	PortalVein/HepaticArtery	Myh9
Armcx1	0.00261866953777572	0.80316779469396	0.318	0.156	1	PortalVein/HepaticArtery	Armcx1
Clock	0.00271031432637529	0.70199480906935	0.303	0.148	1	PortalVein/HepaticArtery	Clock
Rpl361	0.00271799456594771	0.260511466996352	0.97	0.949	1	PortalVein/HepaticArtery	Rpl36
Gpihbp11	0.00278680451409261	0.415958411381492	0.955	0.928	1	PortalVein/HepaticArtery	Gpihbp1
Prdx2	0.00282314738965446	0.478473503281444	0.591	0.33	1	PortalVein/HepaticArtery	Prdx2
Sap18	0.00285570494407485	0.470909732501872	0.439	0.228	1	PortalVein/HepaticArtery	Sap18
Lrrc8a	0.00287834697900653	0.645288684801338	0.424	0.238	1	PortalVein/HepaticArtery	Lrrc8a
Smim12	0.00296900053297036	0.868659492287054	0.258	0.118	1	PortalVein/HepaticArtery	Smim12
Pam16	0.0029856586312079	0.71201374916871	0.288	0.14	1	PortalVein/HepaticArtery	Pam16
Aida	0.00302435275860679	0.536738323717367	0.348	0.175	1	PortalVein/HepaticArtery	Aida
Fam162a	0.00307582121222743	0.729443763572796	0.379	0.207	1	PortalVein/HepaticArtery	Fam162a
Hspd1	0.0032461248777497	0.59058263476203	0.348	0.177	1	PortalVein/HepaticArtery	Hspd1
Pecam1	0.00336040391206155	0.553987232218726	0.833	0.613	1	PortalVein/HepaticArtery	Pecam1
H2-Q4	0.00336077906242926	0.616721629453298	0.621	0.385	1	PortalVein/HepaticArtery	H2-Q4
Nfe2l2	0.00336918637719292	0.523284944590814	0.621	0.379	1	PortalVein/HepaticArtery	Nfe2l2
Polr2c	0.00344091195081031	0.595815172313885	0.288	0.134	1	PortalVein/HepaticArtery	Polr2c
Pdrg1	0.00368649218971987	0.723028725450875	0.258	0.121	1	PortalVein/HepaticArtery	Pdrg1
Il1a	0.00368912274618951	0.454078650577513	0.348	0.172	1	PortalVein/HepaticArtery	Il1a
Tex2	0.00369734789192789	0.578482257654184	0.273	0.128	1	PortalVein/HepaticArtery	Tex2
Tmem205	0.00375656310847623	0.809243824414601	0.303	0.162	1	PortalVein/HepaticArtery	Tmem205
2310036O22Rik	0.00388544906597741	0.56613882923468	0.545	0.317	1	PortalVein/HepaticArtery	2310036O22Rik
Tma7	0.00396616754267386	0.540565817050804	0.727	0.481	1	PortalVein/HepaticArtery	Tma7
Prdx5	0.00399141181403063	0.522337435151501	0.485	0.26	1	PortalVein/HepaticArtery	Prdx5
Dcaf8	0.00399873061228456	0.666132549754446	0.303	0.15	1	PortalVein/HepaticArtery	Dcaf8
Cct2	0.00400974781937186	0.601026648158626	0.303	0.147	1	PortalVein/HepaticArtery	Cct2
Anp32b	0.00410827908429515	0.605228468154369	0.455	0.265	1	PortalVein/HepaticArtery	Anp32b
Gapdh	0.00411173982100347	0.490426605893876	0.697	0.419	1	PortalVein/HepaticArtery	Gapdh
Higd2a	0.00411301777127876	0.712990888384672	0.439	0.26	1	PortalVein/HepaticArtery	Higd2a
Bgn1	0.00416334254282628	0.451886364138251	0.742	0.508	1	PortalVein/HepaticArtery	Bgn
Zbtb4	0.00421603676170757	0.739426140650275	0.318	0.162	1	PortalVein/HepaticArtery	Zbtb4
Pik3c2a	0.00422114971589013	0.651736077915106	0.258	0.12	1	PortalVein/HepaticArtery	Pik3c2a
Mknk2	0.00425924835420822	0.763503247344898	0.258	0.124	1	PortalVein/HepaticArtery	Mknk2
Anxa3	0.00426103746087276	0.328145506963877	0.424	0.216	1	PortalVein/HepaticArtery	Anxa3
Sept11	0.00431313725834893	0.676296483155917	0.439	0.261	1	PortalVein/HepaticArtery	Sept11
Efna1	0.00438739010153903	0.752823118407612	0.273	0.137	1	PortalVein/HepaticArtery	Efna1
Ece1	0.00445745317165926	0.465255718446043	0.773	0.5	1	PortalVein/HepaticArtery	Ece1
Gltscr2	0.00447443176073402	0.555880307167493	0.439	0.254	1	PortalVein/HepaticArtery	Gltscr2
Socs31	0.00455421845326588	0.491778859474117	0.5	0.298	1	PortalVein/HepaticArtery	Socs3
Tmem14c	0.00459516368218449	0.70045297242467	0.409	0.24	1	PortalVein/HepaticArtery	Tmem14c
Ube2l3	0.00461507374673171	0.478488041585757	0.379	0.193	1	PortalVein/HepaticArtery	Ube2l3
Fkbp9	0.00462327635188014	0.503892480098442	0.424	0.227	1	PortalVein/HepaticArtery	Fkbp9
Psmb8	0.00469529110859178	0.404214174466509	0.545	0.305	1	PortalVein/HepaticArtery	Psmb8
Eef1b2	0.00476150352705166	0.363558485707832	0.879	0.654	1	PortalVein/HepaticArtery	Eef1b2
Tmed10	0.0048645723932638	0.457861556268692	0.727	0.546	1	PortalVein/HepaticArtery	Tmed10
Wbp11	0.00490747134426357	0.486095711786478	0.303	0.145	1	PortalVein/HepaticArtery	Wbp11
Polr2l	0.004941598997459	0.500811922719407	0.333	0.17	1	PortalVein/HepaticArtery	Polr2l
Cnpy2	0.00495774929618875	0.586539437669935	0.424	0.235	1	PortalVein/HepaticArtery	Cnpy2
Tns11	0.0049636535486741	0.434808569594436	0.682	0.426	1	PortalVein/HepaticArtery	Tns1
Id3	0.00504641691027192	0.306129818900756	0.924	0.838	1	PortalVein/HepaticArtery	Id3
Dnajb11	0.00511519286206396	0.535822829444615	0.318	0.16	1	PortalVein/HepaticArtery	Dnajb11
Junb2	0.00518963696154817	0.59507616672346	0.758	0.672	1	PortalVein/HepaticArtery	Junb
Rheb	0.00531817683001452	0.58778537701185	0.455	0.268	1	PortalVein/HepaticArtery	Rheb
Mrpl30	0.00534385123264647	0.521305127999652	0.348	0.179	1	PortalVein/HepaticArtery	Mrpl30
Mrpl51	0.00553048749083512	0.489696931023312	0.424	0.231	1	PortalVein/HepaticArtery	Mrpl51
Hfe	0.00563997366827379	0.660889119827528	0.348	0.187	1	PortalVein/HepaticArtery	Hfe
Hsp90aa1	0.00566097316210522	0.510430291683039	0.682	0.433	1	PortalVein/HepaticArtery	Hsp90aa1
Cdc261	0.00571661755369556	0.430086765157835	0.364	0.189	1	PortalVein/HepaticArtery	Cdc26
Hspa1a	0.00575950993088462	0.355345785793809	0.455	0.266	1	PortalVein/HepaticArtery	Hspa1a
Slc25a4	0.00580719443892132	0.43789678005719	0.576	0.348	1	PortalVein/HepaticArtery	Slc25a4
Lsm2	0.00595625115638142	0.650599123597257	0.258	0.127	1	PortalVein/HepaticArtery	Lsm2
Tspan4	0.00597205014011662	0.445456876911209	0.288	0.137	1	PortalVein/HepaticArtery	Tspan4
Ndufa131	0.00598093547714242	0.402368554921415	0.667	0.415	1	PortalVein/HepaticArtery	Ndufa13
Osmr	0.0060179879207829	0.643537801743012	0.288	0.146	1	PortalVein/HepaticArtery	Osmr
Mrpl34	0.00603585522229746	0.690363525267421	0.303	0.156	1	PortalVein/HepaticArtery	Mrpl34
Bcas2	0.00612899736373418	0.538310452729875	0.348	0.183	1	PortalVein/HepaticArtery	Bcas2
Fosl2	0.00613879867800539	0.838330872874804	0.258	0.128	1	PortalVein/HepaticArtery	Fosl2
Ndufs51	0.00618117184846875	0.403924794316686	0.576	0.353	1	PortalVein/HepaticArtery	Ndufs5
Pnkd	0.00618385539596642	0.54698510217994	0.394	0.22	1	PortalVein/HepaticArtery	Pnkd
Camk2n1	0.00620270540030278	0.627819800885383	0.364	0.204	1	PortalVein/HepaticArtery	Camk2n1
Mrpl12	0.00639656385832368	0.552400215867405	0.258	0.122	1	PortalVein/HepaticArtery	Mrpl12
Edf1	0.0064378004056952	0.465430017879822	0.621	0.372	1	PortalVein/HepaticArtery	Edf1
Selm	0.00663889887136936	0.592294773482807	0.303	0.158	1	PortalVein/HepaticArtery	Selm
Rpl13-ps3	0.00670562578413859	0.986472113980147	0.303	0.159	1	PortalVein/HepaticArtery	Rpl13-ps3
Mettl9	0.00677114530627322	0.396281018695633	0.303	0.146	1	PortalVein/HepaticArtery	Mettl9
Cbfa2t3	0.00693418588371252	0.716013024180379	0.409	0.26	1	PortalVein/HepaticArtery	Cbfa2t3
Slc44a2	0.00698525531476921	0.656648281187577	0.318	0.16	1	PortalVein/HepaticArtery	Slc44a2
Ppig	0.00704378534810778	0.555504333216083	0.439	0.25	1	PortalVein/HepaticArtery	Ppig
Actr31	0.00721795468099687	0.488082750755913	0.409	0.226	1	PortalVein/HepaticArtery	Actr3
Podxl1	0.00726077262074202	0.336819310846623	0.621	0.401	1	PortalVein/HepaticArtery	Podxl
Cd151	0.00728025166966249	0.292517215381036	0.455	0.231	1	PortalVein/HepaticArtery	Cd151
Arl4d	0.00733440634816589	0.751439850627469	0.273	0.138	1	PortalVein/HepaticArtery	Arl4d
Ptms	0.00743325762108699	0.394903068758808	0.606	0.376	1	PortalVein/HepaticArtery	Ptms
Gas2l11	0.00765732329925681	0.512043857672016	0.273	0.135	1	PortalVein/HepaticArtery	Gas2l1
Arglu1	0.0080586431442393	0.322230984627958	0.576	0.324	1	PortalVein/HepaticArtery	Arglu1
Gatad2a	0.00808618067332694	0.453449471092534	0.303	0.151	1	PortalVein/HepaticArtery	Gatad2a
Jtb	0.00846673149655918	0.571450936479365	0.364	0.201	1	PortalVein/HepaticArtery	Jtb
Ankrd11	0.00879601654610417	0.407568118150483	0.424	0.234	1	PortalVein/HepaticArtery	Ankrd11
Timm13	0.00895699888861549	0.445749561420732	0.561	0.344	1	PortalVein/HepaticArtery	Timm13
Ube2i	0.00903978963344321	0.475558763069844	0.364	0.194	1	PortalVein/HepaticArtery	Ube2i
Ramp21	0.00931713903984261	0.457788381297692	0.833	0.651	1	PortalVein/HepaticArtery	Ramp2
Rbm3	0.00968394947122114	0.369677838025789	0.53	0.296	1	PortalVein/HepaticArtery	Rbm3
Mrpl57	0.00989005513572267	0.417354693000602	0.379	0.206	1	PortalVein/HepaticArtery	Mrpl57
Ubn2	0.00999620657578667	0.532603566601559	0.273	0.135	1	PortalVein/HepaticArtery	Ubn2
Rspo3	3.23954563596181e-162	6.91860588069317	0.852	0.026	4.78837240451516e-158	CentralVein	Rspo3
Rdx1	1.19850464375507e-37	3.21352306694153	0.704	0.114	1.77150971393438e-33	CentralVein	Rdx
Cdh131	1.77997338779749e-35	2.93718863373562	0.648	0.1	2.63097866450346e-31	CentralVein	Cdh13
Fabp41	7.0692083521327e-35	3.03271283257952	1	0.444	1.04489968652873e-30	CentralVein	Fabp4
Lhx6	5.59655287771823e-33	4.61483276146793	0.259	0.015	8.27226480855532e-29	CentralVein	Lhx6
Plppr5	1.30594275817817e-31	3.34444399106138	0.352	0.03	1.93031399086315e-27	CentralVein	Plppr5
Timp2	7.23545374846877e-30	3.03572193296258	0.407	0.044	1.06947241856117e-25	CentralVein	Timp2
Cd91	1.33457697134703e-26	2.46010667077851	0.796	0.215	1.97263822134804e-22	CentralVein	Cd9
Ramp3	1.40079679495755e-24	3.63174146710163	0.259	0.021	2.07051774262675e-20	CentralVein	Ramp3
Plpp11	4.6529204432335e-20	1.55056180030494	0.981	0.664	6.87748170714344e-16	CentralVein	Plpp1
Wnt21	1.50363171687944e-18	1.7905770323942	0.833	0.317	2.2225180407195e-14	CentralVein	Wnt2
Kit1	3.47786171244462e-18	1.6117430158408	0.87	0.323	5.14062739716439e-14	CentralVein	Kit
Thbd2	5.0129580590386e-18	2.1181252201731	0.667	0.189	7.40965330706496e-14	CentralVein	Thbd
Tspan131	1.21572000880818e-17	2.72324038962258	0.296	0.04	1.79695574501937e-13	CentralVein	Tspan13
Car81	1.24497895121332e-17	1.53882945126906	0.907	0.454	1.8402033877884e-13	CentralVein	Car8
Tmem176a	2.35904011645172e-16	2.52373581131893	0.426	0.087	3.48689719612728e-12	CentralVein	Tmem176a
Slco3a1	2.75665895039088e-16	2.14410157852898	0.481	0.108	4.07461759457275e-12	CentralVein	Slco3a1
Ptgs11	7.8913875334897e-16	1.91728825621856	0.741	0.276	1.16642599132511e-11	CentralVein	Ptgs1
Plvap1	1.5304906182455e-15	2.15850614352717	0.519	0.136	2.26221818282867e-11	CentralVein	Plvap
Lmcd1	1.76915006796861e-15	3.05937092042185	0.259	0.035	2.6149807154644e-11	CentralVein	Lmcd1
Ndufa8	2.09995757079826e-15	1.84252507512788	0.815	0.345	3.10394728539691e-11	CentralVein	Ndufa8
Tmem176b1	3.44144177109679e-15	2.47882339246058	0.5	0.136	5.08679508185816e-11	CentralVein	Tmem176b
Jup	7.35186640560607e-15	1.99270507994442	0.5	0.123	1.08667937341263e-10	CentralVein	Jup
Lgals11	9.79639298023748e-15	1.74574223120491	0.815	0.328	1.4480048464089e-10	CentralVein	Lgals1
Jam22	1.7213560631388e-14	1.68072031957183	0.741	0.285	2.54433639692545e-10	CentralVein	Jam2
Ltc4s	3.55420789534782e-14	2.26798942695059	0.5	0.141	5.25347469011361e-10	CentralVein	Ltc4s
Ctla2a1	6.51653921638741e-11	1.38149744231543	0.722	0.316	9.63209661574223e-07	CentralVein	Ctla2a
AU0210921	7.89817219384946e-11	1.77202329104886	0.37	0.09	1.16742883197289e-06	CentralVein	AU021092
Olfm11	1.03576288959491e-10	1.62435832192732	0.537	0.17	1.53096112711024e-06	CentralVein	Olfm1
Qsox1	2.35280656990786e-10	1.73269936084468	0.426	0.12	3.4776833909808e-06	CentralVein	Qsox1
Il1r1	4.28265007456121e-10	1.81860309555391	0.315	0.072	6.33018507520892e-06	CentralVein	Il1r1
Gng111	7.16018702561314e-10	0.794406453505919	1	0.937	1.05834724425588e-05	CentralVein	Gng11
S100a101	4.38584906167249e-09	1.27177376271392	0.815	0.503	6.48272349805811e-05	CentralVein	S100a10
Dhrs3	1.32423064339513e-08	1.1469550831111	0.778	0.419	0.000195734531400234	CentralVein	Dhrs3
Ahr	1.88420075377459e-08	1.50529249702234	0.426	0.139	0.000278503713415423	CentralVein	Ahr
Hn1	5.80325704552144e-08	1.61559932921972	0.5	0.203	0.000857779423898524	CentralVein	Hn1
Adam151	5.99918269928559e-08	1.5104312973481	0.37	0.114	0.000886739194781403	CentralVein	Adam15
Mkl2	7.15584769677394e-08	1.79064673695979	0.315	0.09	0.00105770584806016	CentralVein	Mkl2
Rnase4	1.19898120415896e-07	1.47462736598698	0.407	0.138	0.00177221411786736	CentralVein	Rnase4
Ramp22	1.46710204385698e-07	1.03030638088079	0.907	0.65	0.00216852353102501	CentralVein	Ramp2
Srgn1	1.51167456669514e-07	0.723112765795709	0.944	0.791	0.00223440617703209	CentralVein	Srgn
Tmsb101	1.68492473411229e-07	1.02055421964388	0.852	0.539	0.00249048724949137	CentralVein	Tmsb10
Ppia2	2.9690765967044e-07	0.54867756397408	0.981	0.951	0.00438859211758877	CentralVein	Ppia
Pde6d	3.31098445778863e-07	1.81212436070877	0.259	0.068	0.00489396612705737	CentralVein	Pde6d
Dhrs7	4.08595456774031e-07	1.41825289876839	0.37	0.123	0.00603944944657695	CentralVein	Dhrs7
Smco4	4.63138882406233e-07	1.12002268539786	0.704	0.421	0.00684565582084653	CentralVein	Smco4
Sema3f1	7.3290131257801e-07	1.21029640727815	0.63	0.315	0.0108330143012156	CentralVein	Sema3f
Tshz21	8.5711585415041e-07	0.931825294958105	0.796	0.443	0.0126690294401972	CentralVein	Tshz2
Hsp90ab11	1.33959247198408e-06	0.431010161422137	1	0.95	0.0198005163283967	CentralVein	Hsp90ab1
Ubb1	1.70043267162242e-06	0.559741197759508	0.963	0.792	0.0251340953192509	CentralVein	Ubb
Itm2b	2.11003760311521e-06	0.410858835781545	1	0.997	0.031188465811646	CentralVein	Itm2b
Psma4	2.21739944265632e-06	1.17069412977386	0.5	0.205	0.0327753811619031	CentralVein	Psma4
Ppdpf1	2.2997248592847e-06	1.33635317094734	0.352	0.121	0.0339922331450872	CentralVein	Ppdpf
Ypel2	2.40823356573144e-06	1.29341594129746	0.352	0.119	0.0355961003350764	CentralVein	Ypel2
Gja41	3.01431856578113e-06	1.28361748042896	0.463	0.194	0.0445546427208109	CentralVein	Gja4
Egfl71	3.05496666408284e-06	0.603840477063801	0.981	0.892	0.0451554622618085	CentralVein	Egfl7
Cdc42ep31	3.91799592684132e-06	1.67753928273523	0.296	0.098	0.0579118977946415	CentralVein	Cdc42ep3
Tspo2	4.80183110256493e-06	1.0242801527204	0.556	0.26	0.0709758655270123	CentralVein	Tspo
Mef2a	5.35183237461224e-06	0.955033306171362	0.722	0.394	0.0791054343291435	CentralVein	Mef2a
Bgn2	5.53323823253339e-06	0.85658900329702	0.815	0.508	0.081786794315076	CentralVein	Bgn
Slc9a3r21	6.12822193566631e-06	0.870289890442385	0.778	0.445	0.0905812484310837	CentralVein	Slc9a3r2
Apoa1bp	6.58335564131958e-06	1.5194710052493	0.278	0.089	0.0973085797343448	CentralVein	Apoa1bp
Ddah2	6.81619241833196e-06	1.16618466695491	0.648	0.335	0.100750140135365	CentralVein	Ddah2
Rpl81	8.16207901892711e-06	0.512622283852694	1	0.911	0.120643689978762	CentralVein	Rpl8
Cfh	9.62206971407927e-06	1.56027986717824	0.444	0.206	0.142223812443806	CentralVein	Cfh
App	9.81236900826756e-06	0.787633093640673	0.926	0.738	0.145036626311203	CentralVein	App
Cnih1	1.0238446913241e-05	1.1413078586187	0.444	0.18	0.151334483824615	CentralVein	Cnih1
Lifr	1.08597776323711e-05	0.529567763487943	1	0.859	0.160518373184077	CentralVein	Lifr
Eif3g	1.94268236188159e-05	1.1767514239109	0.333	0.12	0.287147879909717	CentralVein	Eif3g
Slc25a37	1.94438684684259e-05	1.18442572621177	0.407	0.164	0.287399819831803	CentralVein	Slc25a37
Psma6	1.95255164210328e-05	1.04400031483706	0.444	0.188	0.288606658219286	CentralVein	Psma6
Icam22	2.29790001092374e-05	1.09439782070974	0.574	0.28	0.339652600614638	CentralVein	Icam2
1700025G04Rik	3.55277763957073e-05	1.42880706168626	0.259	0.088	0.525136062904949	CentralVein	1700025G04Rik
Aldoa1	3.64326321342583e-05	0.944067358582656	0.519	0.24	0.538510735576472	CentralVein	Aldoa
Ahsa1	3.71022042099532e-05	1.03217148376024	0.352	0.133	0.548407680427318	CentralVein	Ahsa1
Timp32	4.21077428059391e-05	0.74796812897234	0.963	0.817	0.622394546414586	CentralVein	Timp3
Slc16a2	4.30953887820967e-05	1.54907117556017	0.278	0.101	0.636992941588172	CentralVein	Slc16a2
Arhgef3	5.35791038916507e-05	1.26189650690355	0.278	0.097	0.791952734622488	CentralVein	Arhgef3
Clic11	5.45361320322931e-05	0.749268611861501	0.722	0.476	0.806098567569325	CentralVein	Clic1
S100a1	5.53585743001807e-05	0.765407862993577	0.759	0.445	0.818255086730971	CentralVein	S100a1
Bag5	5.65298159063504e-05	1.19461317277821	0.333	0.13	0.835567208911765	CentralVein	Bag5
Slc43a3	6.27673004367895e-05	0.862873208863078	0.833	0.591	0.927763467756186	CentralVein	Slc43a3
Id31	6.80741385592082e-05	0.501829226220419	0.963	0.838	1	CentralVein	Id3
Zyx1	7.12781409239948e-05	1.43105504914261	0.315	0.125	1	CentralVein	Zyx
Ndufa10	9.77324022608793e-05	1.44074593495168	0.296	0.117	1	CentralVein	Ndufa10
Wars1	9.83038692055021e-05	0.987823386467676	0.407	0.183	1	CentralVein	Wars
Rarb	0.000108565167946904	1.3660401853533	0.278	0.104	1	CentralVein	Rarb
Smim14	0.000111438162819252	1.06351271242863	0.389	0.164	1	CentralVein	Smim14
Cfl2	0.000121527465208396	1.28542218922221	0.259	0.093	1	CentralVein	Cfl2
Heg11	0.000124124535031175	1.01538698396332	0.556	0.291	1	CentralVein	Heg1
Cst31	0.000126696979755823	0.718415461839041	0.741	0.557	1	CentralVein	Cst3
Rplp02	0.000130959231106888	0.601914113771695	0.87	0.717	1	CentralVein	Rplp0
Slc26a101	0.000133057619802424	0.996546765808806	0.278	0.101	1	CentralVein	Slc26a10
Smagp	0.000137928936580635	0.821963507972299	0.63	0.366	1	CentralVein	Smagp
Txndc9	0.000139959101928488	1.14620136699567	0.296	0.112	1	CentralVein	Txndc9
Rnaseh2c1	0.000143483814754918	1.06310149113963	0.333	0.137	1	CentralVein	Rnaseh2c
Tuba1a	0.000145646589306772	1.10197282229555	0.407	0.201	1	CentralVein	Tuba1a
Tmem140	0.000155606692203896	0.9777029447327	0.463	0.22	1	CentralVein	Tmem140
Calml4	0.000158140976877885	1.13867014308908	0.37	0.164	1	CentralVein	Calml4
Serpinh11	0.000173963834734032	1.19122501943275	0.463	0.232	1	CentralVein	Serpinh1
Gas61	0.000180350534215114	0.870663970877577	0.648	0.432	1	CentralVein	Gas6
Polr2e1	0.000181513376743582	0.97151640309198	0.315	0.122	1	CentralVein	Polr2e
Il10rb	0.000182885489681299	0.875537392275474	0.426	0.191	1	CentralVein	Il10rb
Coq2	0.000185743169480879	1.04101167581873	0.259	0.092	1	CentralVein	Coq2
Psmc1	0.000201563480381661	1.04679721353532	0.315	0.127	1	CentralVein	Psmc1
Fth11	0.000204629636903539	0.529430172730967	0.907	0.816	1	CentralVein	Fth1
Ftl11	0.000225345126621224	0.521880820393884	1	0.985	1	CentralVein	Ftl1
Nrd1	0.000244649891039211	1.10512694114869	0.259	0.095	1	CentralVein	Nrd1
Rpl91	0.000283694199764913	0.351336083197777	0.981	0.969	1	CentralVein	Rpl9
Slc25a41	0.000291680186652626	0.769789853166558	0.611	0.348	1	CentralVein	Slc25a4
Rpl151	0.000294937685410242	0.5388887454747	0.889	0.708	1	CentralVein	Rpl15
Sdhb	0.000299243761022242	1.24866752705586	0.315	0.131	1	CentralVein	Sdhb
Gadd45g	0.000306792546946799	1.1404651722978	0.463	0.227	1	CentralVein	Gadd45g
Rbp11	0.000333408361226998	1.05696286900728	0.463	0.251	1	CentralVein	Rbp1
Tek	0.000337563030238702	0.798443184502783	0.796	0.538	1	CentralVein	Tek
Lamtor5	0.00036995878369067	0.760182957799296	0.5	0.247	1	CentralVein	Lamtor5
Eif5a1	0.000384758828709628	0.680328730228681	0.593	0.295	1	CentralVein	Eif5a
Safb	0.00042486338661896	1.18188580966523	0.278	0.113	1	CentralVein	Safb
Bloc1s1	0.00042744577317967	0.839678781429912	0.37	0.163	1	CentralVein	Bloc1s1
Ccdc174	0.000433790097250282	1.1713811907188	0.259	0.099	1	CentralVein	Ccdc174
Atp5g2	0.000436094131694062	0.713267345307278	0.704	0.509	1	CentralVein	Atp5g2
Adgrg3	0.000449158460448329	1.03294823946902	0.352	0.158	1	CentralVein	Adgrg3
Hspb11	0.00047665101706089	0.891004410494388	0.389	0.172	1	CentralVein	Hspb1
Emcn1	0.000485122207243183	0.795159892437485	0.593	0.338	1	CentralVein	Emcn
Cyc11	0.000499398194521473	1.06447137513621	0.259	0.101	1	CentralVein	Cyc1
Psma1	0.000567816980919145	1.00566709899777	0.296	0.124	1	CentralVein	Psma1
Khdrbs3	0.000654498099681428	1.03783037466028	0.259	0.102	1	CentralVein	Khdrbs3
Kmt2a	0.00069328045063777	0.876927305561175	0.352	0.157	1	CentralVein	Kmt2a
Gm118081	0.000718072130465098	0.692047655027653	0.704	0.446	1	CentralVein	Gm11808
Gemin7	0.000725296377305038	0.883435081917433	0.389	0.18	1	CentralVein	Gemin7
H3f3a	0.000774537822626441	0.620800540948273	0.852	0.622	1	CentralVein	H3f3a
Magoh	0.000783520142571277	0.990142613480707	0.296	0.125	1	CentralVein	Magoh
Mfsd5	0.000806314673877384	0.970595713539902	0.389	0.188	1	CentralVein	Mfsd5
Sec11a	0.00080770274807592	0.81112506686888	0.352	0.155	1	CentralVein	Sec11a
Prr13	0.000810762126473224	1.02645887112993	0.481	0.245	1	CentralVein	Prr13
Gm87301	0.000847448830623136	1.07751096264019	0.296	0.13	1	CentralVein	Gm8730
Cdc37	0.000860858007604944	0.798958981933043	0.444	0.218	1	CentralVein	Cdc37
Grb10	0.00087945470823745	1.05796875732156	0.259	0.103	1	CentralVein	Grb10
Tmem2051	0.000889445608332267	0.865763399823649	0.352	0.161	1	CentralVein	Tmem205
Stox2	0.000917515800055082	1.21748750816758	0.259	0.11	1	CentralVein	Stox2
Ndufs4	0.000931268093049349	0.908042295621328	0.315	0.139	1	CentralVein	Ndufs4
Lmo2	0.000963137438136684	0.799855998713868	0.444	0.222	1	CentralVein	Lmo2
Pla2g161	0.000977815332142184	0.721363244566393	0.407	0.196	1	CentralVein	Pla2g16
Rnf13	0.000977826693868494	1.10224455339004	0.296	0.131	1	CentralVein	Rnf13
Zfand6	0.000987704709725493	0.950785585818991	0.333	0.152	1	CentralVein	Zfand6
Ppig1	0.0010263430364166	0.720397073757978	0.481	0.25	1	CentralVein	Ppig
Rpl191	0.00103482892056569	0.327525789994509	0.981	0.935	1	CentralVein	Rpl19
Ahnak1	0.00103799598688722	0.677045919197442	0.407	0.195	1	CentralVein	Ahnak
Rbx11	0.00106140635293171	0.609825171866886	0.704	0.387	1	CentralVein	Rbx1
Cox5b1	0.00108690303546626	0.596636005070874	0.759	0.5	1	CentralVein	Cox5b
Rhoc1	0.00113854414138723	0.541540370476856	0.704	0.418	1	CentralVein	Rhoc
Ecscr1	0.00115278544064394	0.744628342698989	0.463	0.235	1	CentralVein	Ecscr
Cox14	0.00119826556256965	0.64412231653231	0.667	0.365	1	CentralVein	Cox14
Cox7a21	0.0012063444081026	0.463276617254048	0.833	0.65	1	CentralVein	Cox7a2
Wasl	0.00121057500934479	0.620991475659446	0.537	0.268	1	CentralVein	Wasl
Slc29a1	0.00124074526282122	0.498467014728898	0.852	0.638	1	CentralVein	Slc29a1
Ifngr1	0.00124811561073212	1.03984495080139	0.259	0.11	1	CentralVein	Ifngr1
Ccdc53	0.00124822135320256	0.717840357820998	0.352	0.158	1	CentralVein	Ccdc53
Kank3	0.00125372206768061	0.691819455317457	0.407	0.191	1	CentralVein	Kank3
Fcer1g1	0.00125872128452206	0.72764479122273	0.519	0.287	1	CentralVein	Fcer1g
Mrpl42	0.00126499670728614	1.06720866226196	0.296	0.13	1	CentralVein	Mrpl42
Pgrmc1	0.00130855195261554	0.970172113437034	0.296	0.134	1	CentralVein	Pgrmc1
Nucb1	0.00132342484693736	0.657392632703383	0.5	0.254	1	CentralVein	Nucb1
H2-T221	0.00138187790616587	0.904417696236059	0.407	0.216	1	CentralVein	H2-T22
Tgm21	0.00141335939880389	0.590055043029394	0.648	0.376	1	CentralVein	Tgm2
Vamp5	0.00141398781823679	0.531477159974636	0.87	0.658	1	CentralVein	Vamp5
Rps111	0.00149354835423763	0.328526416686914	1	0.942	1	CentralVein	Rps11
0610012G03Rik1	0.00155090648853644	0.758283992337523	0.556	0.31	1	CentralVein	0610012G03Rik
Tmem59	0.00156359733512947	0.713817965323531	0.722	0.44	1	CentralVein	Tmem59
Rbm18	0.00157687398610164	0.987888623388087	0.259	0.109	1	CentralVein	Rbm18
Eif6	0.00165243968774714	0.904567510152013	0.315	0.143	1	CentralVein	Eif6
Ephb41	0.00166285769863395	0.647435393614991	0.63	0.347	1	CentralVein	Ephb4
Uqcrc2	0.00171423837483034	0.514583506166319	0.315	0.133	1	CentralVein	Uqcrc2
Ly6e2	0.0017454614126108	0.510011345042227	0.759	0.476	1	CentralVein	Ly6e
Klf9	0.00175439478226386	0.737070046820215	0.444	0.243	1	CentralVein	Klf9
Tmem14c1	0.00178194424206841	0.698922153752588	0.463	0.239	1	CentralVein	Tmem14c
2810474O19Rik	0.00181060460190741	0.996535793368138	0.278	0.124	1	CentralVein	2810474O19Rik
Tceb2	0.00181789918914474	0.460296660857154	0.87	0.657	1	CentralVein	Tceb2
Exoc3l21	0.00184298236602776	0.788559320183724	0.574	0.362	1	CentralVein	Exoc3l2
Mrpl36	0.0018509614591857	0.937124525095595	0.296	0.14	1	CentralVein	Mrpl36
Gpx11	0.00188490532224685	0.620055767203207	0.611	0.339	1	CentralVein	Gpx1
Arl4d1	0.00189106448613173	0.96293027472228	0.296	0.139	1	CentralVein	Arl4d
Ezh1	0.00200725467449297	0.816891604148965	0.278	0.12	1	CentralVein	Ezh1
Cox6c1	0.00208613682762279	0.429713369434754	0.889	0.805	1	CentralVein	Cox6c
Cxx1a	0.00219397706813443	0.811938758497423	0.315	0.145	1	CentralVein	Cxx1a
Rpl61	0.00230757113030439	0.388470160857388	0.981	0.888	1	CentralVein	Rpl6
Tmbim1	0.0023355568852331	0.812609655654054	0.389	0.2	1	CentralVein	Tmbim1
Kcnb1	0.00241345471860693	0.755752245962281	0.333	0.156	1	CentralVein	Kcnb1
Fam171a2	0.00241478903006932	0.847513485794646	0.278	0.12	1	CentralVein	Fam171a2
Khk	0.00249203494900387	0.961262317719903	0.315	0.148	1	CentralVein	Khk
Ing1	0.00253849631466642	1.01028527616797	0.259	0.112	1	CentralVein	Ing1
Dctn3	0.00267037072285814	0.757271405781974	0.407	0.213	1	CentralVein	Dctn3
Fdx1	0.00269085709169151	1.03591445075056	0.259	0.116	1	CentralVein	Fdx1
Sap181	0.0027840208285804	0.677983798642575	0.426	0.23	1	CentralVein	Sap18
Ndufa41	0.00279643256910132	0.419139580698054	0.907	0.649	1	CentralVein	Ndufa4
Gosr2	0.00311042777578464	0.863905501706676	0.352	0.184	1	CentralVein	Gosr2
Zfp148	0.00331427712418665	0.645763085148767	0.333	0.155	1	CentralVein	Zfp148
Btnl9	0.00336839181390182	0.599729243441859	0.611	0.378	1	CentralVein	Btnl9
Hyal2	0.0033917704551944	0.704022519113838	0.556	0.354	1	CentralVein	Hyal2
Hotairm1	0.00341155894450526	0.996372352374628	0.315	0.162	1	CentralVein	Hotairm1
Fxyd5	0.00344394516229584	1.12705622327225	0.296	0.154	1	CentralVein	Fxyd5
Rb1cc1	0.00348610130606435	1.1292721632736	0.259	0.12	1	CentralVein	Rb1cc1
Ier31	0.00351246208802203	0.990540905629299	0.426	0.268	1	CentralVein	Ier3
Reep51	0.00356070265221913	0.778165652772079	0.5	0.3	1	CentralVein	Reep5
Camk11	0.00361481654478902	0.705738560988365	0.481	0.258	1	CentralVein	Camk1
Glmp	0.00373683991061669	0.607332972125778	0.333	0.155	1	CentralVein	Glmp
H2-Q41	0.0037720476388682	0.535699912343993	0.63	0.386	1	CentralVein	H2-Q4
Pde2a1	0.00383780633765325	0.404697361160741	0.852	0.671	1	CentralVein	Pde2a
Ndufs7	0.00387928792827326	0.736013505064219	0.463	0.265	1	CentralVein	Ndufs7
Psmb7	0.00395228657225523	0.889716103570085	0.278	0.132	1	CentralVein	Psmb7
Cct7	0.00398938472842324	0.667334560082883	0.315	0.145	1	CentralVein	Cct7
Rpl102	0.00407716016458905	0.271309284944937	1	0.955	1	CentralVein	Rpl10
Vcam11	0.00417121349266601	0.74450800395181	0.463	0.26	1	CentralVein	Vcam1
Ppp2r5e	0.00422393089100504	0.838850822961967	0.315	0.149	1	CentralVein	Ppp2r5e
Adgre5	0.00427954678352709	0.79265550601271	0.352	0.183	1	CentralVein	Adgre5
Arl6ip51	0.00429324184547927	0.761816943093716	0.37	0.192	1	CentralVein	Arl6ip5
1810011O10Rik1	0.00429350091668891	0.78393109902376	0.648	0.442	1	CentralVein	1810011O10Rik
Ppic	0.00438179989570047	0.779954479098749	0.352	0.18	1	CentralVein	Ppic
Slco2a11	0.00451342337255658	0.624055084385449	0.593	0.365	1	CentralVein	Slco2a1
Banf1	0.00463020755798632	0.814236468759982	0.278	0.128	1	CentralVein	Banf1
4930402H24Rik	0.00463501140759255	0.769956281162149	0.278	0.128	1	CentralVein	4930402H24Rik
Vdac3	0.00463546053940278	0.668257525766224	0.426	0.214	1	CentralVein	Vdac3
Pnisr	0.00467339917113413	0.895818331519006	0.315	0.157	1	CentralVein	Pnisr
Sugt11	0.00472547183247385	0.773391410711815	0.315	0.155	1	CentralVein	Sugt1
S100a112	0.00479284059920176	0.90305545285526	0.333	0.183	1	CentralVein	S100a11
Kctd12	0.0050685340792225	0.848464739858214	0.259	0.121	1	CentralVein	Kctd12
Rpl33	0.00511854608140915	0.50552872297399	0.815	0.699	1	CentralVein	Rpl3
Tcn21	0.00515715843149871	0.475888208466943	0.889	0.586	1	CentralVein	Tcn2
Ilkap	0.00525961077149291	0.8651950105511	0.296	0.147	1	CentralVein	Ilkap
Gapdh1	0.00535483609601223	0.493795006583203	0.63	0.423	1	CentralVein	Gapdh
Dnajb14	0.00544896501681443	0.666431441011335	0.315	0.153	1	CentralVein	Dnajb14
Zkscan3	0.0055183082181356	0.771821024634251	0.259	0.12	1	CentralVein	Zkscan3
Fmo1	0.00567024590295158	0.610649068810035	0.333	0.164	1	CentralVein	Fmo1
Psmb81	0.00567445424027252	0.890530224362885	0.463	0.31	1	CentralVein	Psmb8
Ccnl2	0.00568821724859465	0.750215326264213	0.278	0.128	1	CentralVein	Ccnl2
Sdpr1	0.00586637186650757	0.48419501871424	0.944	0.794	1	CentralVein	Sdpr
Pxdn	0.00589101746221513	0.851488067511421	0.352	0.189	1	CentralVein	Pxdn
Psmb21	0.00597046330087292	0.587564432855123	0.463	0.254	1	CentralVein	Psmb2
Cox20	0.006138534571074	0.755966548964446	0.352	0.178	1	CentralVein	Cox20
Ifi271	0.00625491428516249	0.668714432263308	0.5	0.283	1	CentralVein	Ifi27
F2r	0.00631499211466705	0.517578593093232	0.722	0.486	1	CentralVein	F2r
Hipk2	0.00634119677377524	0.769708530093607	0.37	0.198	1	CentralVein	Hipk2
Ybx11	0.00634730836532857	0.519505989974138	0.815	0.597	1	CentralVein	Ybx1
Ldha	0.0063758614259532	0.616337332719984	0.63	0.359	1	CentralVein	Ldha
Irf2	0.00641070076270771	0.63606430131791	0.389	0.202	1	CentralVein	Irf2
Hpgd1	0.00656292932004753	0.750751368234423	0.648	0.499	1	CentralVein	Hpgd
Acer3	0.00657041096958204	0.739543220348674	0.37	0.195	1	CentralVein	Acer3
Ext2	0.00657794646950515	0.914157326995806	0.296	0.146	1	CentralVein	Ext2
Lrp6	0.00658062911317029	0.79750731681492	0.481	0.277	1	CentralVein	Lrp6
Ap2a21	0.00682339130724436	0.500157925219249	0.741	0.461	1	CentralVein	Ap2a2
Fcgrt	0.00689351457911198	0.483418095979143	0.833	0.66	1	CentralVein	Fcgrt
Clptm1l	0.00696520149129442	0.643713365053412	0.315	0.156	1	CentralVein	Clptm1l
Rnaset2a	0.00704509127712919	0.719605854964131	0.333	0.17	1	CentralVein	Rnaset2a
Sh3bgrl31	0.00715058402778855	0.56291287540093	0.593	0.4	1	CentralVein	Sh3bgrl3
Rab11a	0.00742331882898338	0.505621297897945	0.667	0.424	1	CentralVein	Rab11a
Syne1	0.00743912243790365	0.780307558270201	0.333	0.171	1	CentralVein	Syne1
Phb21	0.00744327582859721	1.00909461594491	0.278	0.137	1	CentralVein	Phb2
Psme1	0.00748767854961489	0.481112735435744	0.574	0.345	1	CentralVein	Psme1
Ptpn18	0.0079551581633928	0.519205301307026	0.352	0.172	1	CentralVein	Ptpn18
Eva1b1	0.00818459560677853	0.425633461278161	0.704	0.442	1	CentralVein	Eva1b
Mif1	0.00838073708809705	0.793668261108278	0.259	0.123	1	CentralVein	Mif
Pak1ip1	0.00861407498482173	0.815292841984608	0.278	0.14	1	CentralVein	Pak1ip1
Gpr146	0.00865293233133702	0.762090285972756	0.37	0.193	1	CentralVein	Gpr146
Sqstm1	0.00878389659770122	0.732814393633954	0.407	0.235	1	CentralVein	Sqstm1
Tmem184b	0.0089185969879722	0.679640681298184	0.352	0.192	1	CentralVein	Tmem184b
Uba522	0.00894431321906281	0.528260001223333	0.685	0.466	1	CentralVein	Uba52
Sumo2	0.00905618219924132	0.540501701149153	0.704	0.476	1	CentralVein	Sumo2
Nova2	0.00923642736059135	0.705942138998335	0.259	0.122	1	CentralVein	Nova2
Serf2	0.00950436269326495	0.283587141981471	1	0.962	1	CentralVein	Serf2
Tmem109	0.00960172365814411	0.613234377381325	0.37	0.205	1	CentralVein	Tmem109
Arf5	0.00968434558418217	0.514634205898232	0.778	0.507	1	CentralVein	Arf5
Glg11	0.0097005822105369	0.969221902917066	0.296	0.151	1	CentralVein	Glg1
Atrnl1	0.00985227784670091	0.767991457111134	0.278	0.138	1	CentralVein	Atrnl1
E2f1	1.79622964404878e-138	7.05397935556021	0.714	0.005	2.6550070368685e-134	outers	E2f1
Cenph	1.46878203496056e-73	7.06297527519453	0.357	0.002	2.17100672587521e-69	outers	Cenph
Mcm7	2.85618947323881e-51	5.43949990763033	0.5	0.011	4.22173366039429e-47	outers	Mcm7
Slfn9	2.18138855602609e-47	6.32641577140627	0.286	0.003	3.22431042466217e-43	outers	Slfn9
Hells	4.27044609094532e-37	5.92741872298226	0.357	0.008	6.31214636702628e-33	outers	Hells
Cdt1	1.57710087219008e-30	5.80048479397285	0.286	0.006	2.33111279918416e-26	outers	Cdt1
Ncapg2	1.30277988950372e-26	5.09898039313691	0.286	0.007	1.92563895467545e-22	outers	Ncapg2
Lig1	5.8543268596951e-23	4.53095189596574	0.5	0.029	8.65328053131532e-19	outers	Lig1
Lmnb1	2.62439740765833e-20	4.69652331030593	0.286	0.01	3.87912180825978e-16	outers	Lmnb1
Mcm2	8.10098325474942e-19	3.98057817739004	0.429	0.026	1.19740633488451e-14	outers	Mcm2
Mcm5	3.75344343696437e-18	4.07691727045607	0.357	0.018	5.54796474417704e-14	outers	Mcm5
Atad2	2.48480282932064e-15	3.005779180545	0.5	0.042	3.67278706201884e-11	outers	Atad2
Zfp367	1.29198697624814e-13	3.00480563064691	0.571	0.062	1.90968594959237e-09	outers	Zfp367
Dnmt1	2.00524073482552e-13	3.05306290382882	0.643	0.083	2.96394633014561e-09	outers	Dnmt1
Rasa3	4.23479524690816e-13	3.05690600164772	0.429	0.037	6.25945085445495e-09	outers	Rasa3
Hmgn2	7.1393520912275e-13	3.09222945141626	0.5	0.051	1.05526763260434e-08	outers	Hmgn2
Lin54	3.91608448119907e-12	3.21501181286803	0.357	0.028	5.78836447166035e-08	outers	Lin54
Rfwd3	1.4547516880671e-10	2.9370684148018	0.429	0.046	2.15026847013198e-06	outers	Rfwd3
Nasp	1.60195418078168e-10	3.03112245685671	0.429	0.047	2.36784847461341e-06	outers	Nasp
Stmn1	1.72181147735968e-10	4.55641412819795	0.357	0.036	2.54500954468535e-06	outers	Stmn1
Mrpl2	8.29414435623838e-10	2.51110305389368	0.5	0.064	1.22595747729559e-05	outers	Mrpl2
Smc4	2.11881964916379e-09	2.70699921580375	0.571	0.09	3.131827323429e-05	outers	Smc4
Fam111a	2.36172068084751e-09	2.26718584294808	0.786	0.168	3.4908593383607e-05	outers	Fam111a
Rrm1	3.29931529352973e-09	2.63876990377017	0.429	0.052	4.8767179353663e-05	outers	Rrm1
Mcm6	2.01683281885145e-08	3.49352227798137	0.357	0.046	0.000298108058954432	outers	Mcm6
Nup50	2.10769718414224e-08	2.38903324608003	0.429	0.056	0.000311538720788065	outers	Nup50
Dek	3.44934953697706e-08	1.87204110804485	0.929	0.394	0.00050984835506058	outers	Dek
Smc2	3.94795691015882e-08	2.98218132648006	0.357	0.044	0.000583547510890575	outers	Smc2
Siva1	1.19236789293255e-07	2.82788477042775	0.429	0.067	0.0017624389825436	outers	Siva1
Mcm4	1.28784288555801e-07	2.98858102181062	0.286	0.03	0.00190356056914329	outers	Mcm4
Dck	1.56638505078079e-07	2.42236684072578	0.357	0.045	0.00231527374355908	outers	Dck
Ckap4	1.61599602057607e-07	1.91804176555475	0.929	0.277	0.00238860371801349	outers	Ckap4
Nsg1	1.76656257883601e-07	2.90023873291172	0.286	0.031	0.00261115614777751	outers	Nsg1
Mtfr1	1.78356098389261e-07	2.92178511137599	0.286	0.031	0.00263628149029167	outers	Mtfr1
Fem1c	2.59075784676256e-07	2.16662607953598	0.571	0.112	0.00382939917329974	outers	Fem1c
Zfp942	4.43703612642246e-07	2.69444718294179	0.286	0.032	0.00655838309846504	outers	Zfp942
Zfp740	4.86255583531735e-07	2.18923561368135	0.429	0.066	0.00718734378018257	outers	Zfp740
Orc6	5.16236398337832e-07	2.29713503431867	0.5	0.088	0.0076304902038315	outers	Orc6
Tipin	5.3719969063745e-07	2.64041232199226	0.357	0.05	0.00794034862731214	outers	Tipin
Arl4c	2.26456038928593e-06	2.8644689626803	0.286	0.037	0.0334724671140353	outers	Arl4c
Hmgb2	2.56266142293143e-06	2.16552052248036	0.714	0.231	0.0378786984923494	outers	Hmgb2
Nup62	2.84276538836282e-06	2.46631810131743	0.357	0.056	0.0420189152053909	outers	Nup62
Lrrcc1	4.26528975407504e-06	2.79561853713326	0.286	0.039	0.0630452478549831	outers	Lrrcc1
Topbp1	5.01373971221373e-06	2.36869796720306	0.429	0.081	0.0741080866862312	outers	Topbp1
Tsfm	5.92596021880296e-06	2.24226082612308	0.357	0.057	0.0875916179941265	outers	Tsfm
H2afz	6.66451520650926e-06	1.44452342221282	1	0.816	0.0985081992674134	outers	H2afz
Mcm3	7.29079457405256e-06	2.06530689151117	0.571	0.143	0.107765234599071	outers	Mcm3
Ppil1	7.64634421702643e-06	2.81942893791453	0.286	0.041	0.113020613871868	outers	Ppil1
Mbtps2	8.1354758584514e-06	2.74321893279542	0.286	0.041	0.12025046866377	outers	Mbtps2
Pofut1	8.39926595151028e-06	2.0046393605346	0.357	0.057	0.124149550029273	outers	Pofut1
Rfc2	8.63611953781007e-06	2.31950264284287	0.357	0.059	0.127650482888371	outers	Rfc2
Pcna	9.1728686665187e-06	1.95639607468632	0.571	0.143	0.135584171759813	outers	Pcna
Pole4	1.34957526698615e-05	2.31255394083135	0.5	0.114	0.199480720213222	outers	Pole4
Usp14	1.79091193211468e-05	2.10667902812595	0.357	0.062	0.264714692685871	outers	Usp14
Zak	2.35527462883763e-05	1.97306755840459	0.357	0.061	0.34813314288849	outers	Zak
Mospd3	2.94716432430887e-05	2.22196419432716	0.357	0.066	0.435620358776094	outers	Mospd3
Smek1	3.07164320577859e-05	1.96294671677259	0.357	0.063	0.454019582246134	outers	Smek1
Fam133b	3.3138904512427e-05	1.85050946154468	0.5	0.117	0.489826147598183	outers	Fam133b
Fam110a	4.50473480463141e-05	1.99477649552706	0.357	0.065	0.665844851472569	outers	Fam110a
Hnrnpab	5.32667911797817e-05	1.54639788615222	0.786	0.322	0.787336440428354	outers	Hnrnpab
Ngfrap1	6.31397477929224e-05	2.60259991275211	0.357	0.072	0.933268612127186	outers	Ngfrap1
Ranbp10	6.83951757945233e-05	2.23047123247654	0.286	0.047	1	outers	Ranbp10
Csgalnact2	6.99227077146225e-05	2.26921867158915	0.286	0.047	1	outers	Csgalnact2
Blvra	8.94918532945915e-05	2.36556294475867	0.286	0.049	1	outers	Blvra
Myzap	9.24585609603191e-05	1.67199077656439	0.5	0.122	1	outers	Myzap
Zmiz2	9.68057115505908e-05	2.22200136210065	0.286	0.048	1	outers	Zmiz2
Gm16731	0.000109394313145892	1.46647944206885	0.714	0.228	1	outers	Gm1673
Atp6v1c1	0.000112642850435739	1.58454505639173	0.5	0.119	1	outers	Atp6v1c1
Sf3a1	0.000122282376257657	1.7834536846139	0.357	0.07	1	outers	Sf3a1
Nucb11	0.000149885197750097	1.37874659898465	0.786	0.257	1	outers	Nucb1
D1Ertd622e	0.000154956155750812	2.18016709721441	0.286	0.052	1	outers	D1Ertd622e
Ccdc22	0.000162059043225211	2.0773172825264	0.286	0.051	1	outers	Ccdc22
Ndufv1	0.000174605345730444	2.06951454016987	0.357	0.077	1	outers	Ndufv1
E2f4	0.000176014457499142	1.68650626958979	0.357	0.072	1	outers	E2f4
Mapkap1	0.000180954519649292	1.75077212229244	0.429	0.099	1	outers	Mapkap1
Zfp516	0.000181535577571033	1.97391601075918	0.286	0.051	1	outers	Zfp516
Dr1	0.000192222913752091	1.88891896979944	0.357	0.075	1	outers	Dr1
Psmd5	0.000202058884730487	1.87117639377257	0.286	0.051	1	outers	Psmd5
Chp1	0.000214839294983008	2.07263275438297	0.429	0.113	1	outers	Chp1
Sae1	0.000235440329579875	1.88288502037152	0.357	0.076	1	outers	Sae1
Pmp22	0.000244052125328216	2.04192209070587	0.286	0.052	1	outers	Pmp22
Abcc4	0.000245443010662883	2.0055052024509	0.429	0.112	1	outers	Abcc4
Tsc22d4	0.000271144458429808	1.27778066335959	0.714	0.231	1	outers	Tsc22d4
Ssna1	0.000282070615263876	2.11595023545314	0.357	0.08	1	outers	Ssna1
Rnf168	0.000312943582483244	2.5861087069218	0.286	0.058	1	outers	Rnf168
Dennd2a	0.000322727968914963	1.94915912571513	0.357	0.081	1	outers	Dennd2a
Hsd17b12	0.000326544209608251	1.85155648309525	0.357	0.079	1	outers	Hsd17b12
Glb1	0.000332632815143585	1.81886236998838	0.286	0.054	1	outers	Glb1
Ppp1r7	0.000368542078217954	2.07041651928835	0.286	0.055	1	outers	Ppp1r7
Nelfa	0.000379215349952004	2.03675599187188	0.286	0.055	1	outers	Nelfa
Klhl4	0.00041237001568746	1.77155745645287	0.286	0.054	1	outers	Klhl4
Ssrp1	0.000445492103646768	1.48441682076741	0.571	0.171	1	outers	Ssrp1
Athl1	0.000448377692538906	1.58282845162239	0.429	0.11	1	outers	Athl1
Tsn	0.000464585186475716	1.82903313437599	0.643	0.212	1	outers	Tsn
Anapc5	0.000490557635782075	1.62603160825687	0.5	0.144	1	outers	Anapc5
Tiam1	0.00053420957532146	1.55356800911815	0.5	0.144	1	outers	Tiam1
Mnat1	0.000553246688545258	2.0194683380058	0.357	0.088	1	outers	Mnat1
Ccnd31	0.000569335887600273	1.22790992499902	0.643	0.202	1	outers	Ccnd3
Fam92a	0.000573059687496822	1.71056001381119	0.286	0.056	1	outers	Fam92a
Cd2bp2	0.000606969539456362	2.05686523054861	0.286	0.06	1	outers	Cd2bp2
Akap1	0.000614530462139901	1.60877710779366	0.357	0.082	1	outers	Akap1
Nlk	0.000622827332625471	1.72365380682301	0.357	0.084	1	outers	Nlk
Psmd2	0.000646622909278203	1.42779256320593	0.571	0.175	1	outers	Psmd2
C2cd2	0.000650515313193133	1.42887097203093	0.429	0.107	1	outers	C2cd2
Naa60	0.000653821771678183	2.07306881189797	0.286	0.059	1	outers	Naa60
Ehd41	0.000672211591221585	1.52508401064161	0.429	0.112	1	outers	Ehd4
Trim24	0.000689587735568031	1.55089569133941	0.429	0.113	1	outers	Trim24
Gle1	0.000716308974175305	1.32682184436657	0.5	0.14	1	outers	Gle1
Anp32b1	0.000735423584715339	1.33996980308019	0.714	0.268	1	outers	Anp32b
Zfp5031	0.000740991922785736	1.09874301973674	0.714	0.25	1	outers	Zfp503
Ndufaf4	0.00076090949568875	2.04526747957596	0.286	0.061	1	outers	Ndufaf4
Spopl	0.000790687972726099	1.66875473835517	0.357	0.084	1	outers	Spopl
Cdyl	0.000813025987215462	1.89647935990122	0.286	0.061	1	outers	Cdyl
Ubl4a	0.000816872523204142	1.9789845490745	0.286	0.061	1	outers	Ubl4a
Rpl41	0.000838550668780995	0.429098755043387	1	0.999	1	outers	Rpl41
Poldip2	0.000858156217675592	2.04362425946664	0.286	0.063	1	outers	Poldip2
Tubb5	0.000906339748901222	1.25372676728505	0.857	0.523	1	outers	Tubb5
mt-Nd3	0.000992575465471001	0.913378475488693	0.929	0.717	1	outers	mt-Nd3
Rif1	0.00103324118638123	2.1698652716012	0.286	0.066	1	outers	Rif1
Paics	0.00103659969334951	1.92886643401093	0.429	0.124	1	outers	Paics
Timeless	0.00104618662212454	1.83027558496845	0.286	0.06	1	outers	Timeless
Ptma	0.00104721307713016	0.926188808566518	0.929	0.954	1	outers	Ptma
Larp7	0.00114729860864712	1.528549141106	0.357	0.088	1	outers	Larp7
Brd3	0.00116871307440317	1.11222565363208	0.643	0.203	1	outers	Brd3
2310022B05Rik	0.00118520943060745	2.10072621121096	0.286	0.064	1	outers	2310022B05Rik
Tuba1b1	0.00122157693581146	0.997156155063731	1	0.603	1	outers	Tuba1b
Usp1	0.00126265765864348	2.25809566407298	0.357	0.095	1	outers	Usp1
Oser1	0.00142536960803519	1.65750031512339	0.357	0.093	1	outers	Oser1
Nap1l1	0.00144079972394058	1.39837167471809	0.643	0.243	1	outers	Nap1l1
Ap1s2	0.00147042329566238	1.93284708367593	0.357	0.096	1	outers	Ap1s2
Irf81	0.00148203832671236	1.2089005851079	0.571	0.188	1	outers	Irf8
Rnf6	0.00168825544225272	1.77912558530594	0.357	0.094	1	outers	Rnf6
Exosc7	0.00170985165227745	1.91795119355027	0.286	0.066	1	outers	Exosc7
Hnrnpdl1	0.00173420300864433	1.32891102835949	0.571	0.202	1	outers	Hnrnpdl
Ube4b	0.00180777577337448	1.92877617682773	0.286	0.067	1	outers	Ube4b
Med30	0.0018918721526859	1.59184925882715	0.286	0.064	1	outers	Med30
Zfp46	0.00189417673756585	1.67485977139361	0.286	0.065	1	outers	Zfp46
Elf2	0.00191195333168327	1.42073171653994	0.571	0.215	1	outers	Elf2
Set	0.0019881359234804	1.15270596686324	0.786	0.371	1	outers	Set
Lgals12	0.00202177088319693	1.03098710213591	0.786	0.34	1	outers	Lgals1
Setd3	0.00209636527181627	1.40836597652171	0.429	0.125	1	outers	Setd3
Tmpo	0.00209863568790279	1.78266793373129	0.5	0.184	1	outers	Tmpo
Brox	0.00210078478315872	1.36841118527321	0.429	0.122	1	outers	Brox
Dlc11	0.00222334167763063	0.772935431242666	1	0.809	1	outers	Dlc1
Cxcl101	0.00224105919649692	1.28726378104237	0.571	0.221	1	outers	Cxcl10
H2afv	0.00230195187880299	1.35656171522956	0.714	0.297	1	outers	H2afv
Papss1	0.00231819284691477	1.6172194756948	0.286	0.067	1	outers	Papss1
Auts2	0.00233924175114924	1.40812330967417	0.357	0.095	1	outers	Auts2
Cenpb	0.00243229646297331	1.46251969638662	0.5	0.178	1	outers	Cenpb
Ywhag	0.0024433350744173	1.39007125389135	0.429	0.128	1	outers	Ywhag
Ctcf	0.00265069980066858	1.48592208416763	0.5	0.173	1	outers	Ctcf
Gstk1	0.00273553529030011	1.76237721731716	0.357	0.103	1	outers	Gstk1
Rb1	0.00277076731766903	1.96193399188195	0.286	0.072	1	outers	Rb1
l7Rn6	0.00287390847667191	1.38530377258582	0.429	0.131	1	outers	l7Rn6
Pcmt1	0.0029046028116027	1.36605802560356	0.5	0.16	1	outers	Pcmt1
Fam188a	0.00293179482623511	1.31717217984201	0.429	0.128	1	outers	Fam188a
Fkbp5	0.00298186460676656	1.4282948274639	0.286	0.067	1	outers	Fkbp5
Exoc2	0.00306599903544832	1.52469868501073	0.286	0.068	1	outers	Exoc2
Vegfb	0.00306862597934622	1.74172545709604	0.286	0.071	1	outers	Vegfb
Pik3c2b	0.00311344059522073	1.32757004715652	0.429	0.128	1	outers	Pik3c2b
Erdr1	0.00311863485335811	1.15292585480361	0.5	0.159	1	outers	Erdr1
Lsm21	0.00313494059413606	1.66575925206341	0.429	0.129	1	outers	Lsm2
Lage3	0.00330819319550747	1.74095780016004	0.286	0.072	1	outers	Lage3
Zfx	0.00333132006364835	1.42657912630513	0.429	0.132	1	outers	Zfx
Pdk4	0.00338312900798557	1.63761564922157	0.357	0.103	1	outers	Pdk4
Zfp330	0.00353452742484578	1.68147293956735	0.286	0.072	1	outers	Zfp330
Suz12	0.00362771660023177	1.37176531434398	0.429	0.134	1	outers	Suz12
Rer1	0.00367175651448535	1.00121139305085	0.714	0.265	1	outers	Rer1
Hadh	0.00368622127775068	1.79445996228069	0.286	0.073	1	outers	Hadh
Dhx40	0.00368622230098315	1.73414052610754	0.286	0.073	1	outers	Dhx40
Pds5b	0.00370045945489762	1.71519299491364	0.286	0.073	1	outers	Pds5b
Rgs10	0.00370900152220903	2.19287482815766	0.286	0.076	1	outers	Rgs10
Bag1	0.00375906485965696	1.06316600569094	0.571	0.192	1	outers	Bag1
Hgs	0.00385987382845427	1.34158103375113	0.357	0.098	1	outers	Hgs
Mid2	0.00391025230219577	1.47925736633546	0.429	0.138	1	outers	Mid2
Dph6	0.00392392949918644	1.92523822326175	0.286	0.076	1	outers	Dph6
Uchl5	0.00419168618016433	1.5934645447144	0.286	0.072	1	outers	Uchl5
Mtch11	0.00424937198395254	0.954649299575247	0.786	0.417	1	outers	Mtch1
Polg	0.00436255312292936	1.36934892871232	0.286	0.07	1	outers	Polg
Lpar61	0.004364086527945	1.15638697055106	0.714	0.335	1	outers	Lpar6
B4galt11	0.00437246380447373	1.04154687952477	0.5	0.164	1	outers	B4galt1
Prpsap1	0.00448978994596289	1.81340844035217	0.286	0.076	1	outers	Prpsap1
Pitpnb	0.00462961096038565	1.47333469773813	0.357	0.104	1	outers	Pitpnb
Rnf220	0.00465110572190583	1.39992544432849	0.357	0.103	1	outers	Rnf220
Fam53a	0.00470768635977495	1.6740162378403	0.357	0.11	1	outers	Fam53a
Ankrd10	0.00485306433024796	1.66065505008676	0.286	0.076	1	outers	Ankrd10
Epb41l2	0.00489272254333529	0.839745917595635	0.857	0.654	1	outers	Epb41l2
Sun1	0.00491772757045497	1.78047865866417	0.286	0.077	1	outers	Sun1
Parp9	0.00507187034566447	1.42816166489361	0.286	0.073	1	outers	Parp9
Phactr2	0.00514570416233834	0.988348570100395	0.643	0.241	1	outers	Phactr2
Ccdc34	0.00517566886538485	1.43823408148317	0.357	0.106	1	outers	Ccdc34
Ppm1g	0.00521009877244648	1.43229334389625	0.357	0.103	1	outers	Ppm1g
Tmem30a	0.0054851173691361	0.900490786909509	0.857	0.577	1	outers	Tmem30a
Hmgn1	0.0055533426451048	1.26097742102408	0.5	0.19	1	outers	Hmgn1
Dusp7	0.00570915659584921	1.63186739622247	0.357	0.109	1	outers	Dusp7
Cmc4	0.00577279838883652	1.69027753573823	0.286	0.078	1	outers	Cmc4
Cbx1	0.00585396878647649	1.22032575646533	0.643	0.265	1	outers	Cbx1
Ttyh3	0.00607441171316194	1.12239300095321	0.429	0.132	1	outers	Ttyh3
Rnf138	0.00646498987701751	1.39230674106302	0.286	0.075	1	outers	Rnf138
Ssr2	0.00652203502673445	1.64174107085354	0.357	0.115	1	outers	Ssr2
Pgp	0.00653172752563086	1.33296057130282	0.286	0.074	1	outers	Pgp
Thrap3	0.00654070484034217	1.36452248100232	0.429	0.154	1	outers	Thrap3
Scaf11	0.00680636708439005	1.0943419841365	0.571	0.226	1	outers	Scaf11
Tpd52	0.00686027418669653	1.27057741170258	0.429	0.152	1	outers	Tpd52
Bcl2l11	0.00691992590744443	1.7255940311254	0.286	0.082	1	outers	Bcl2l11
Maged1	0.00701913711862035	1.35912646486618	0.357	0.107	1	outers	Maged1
Pole3	0.00704853693738392	1.40162904932831	0.286	0.076	1	outers	Pole3
Erf	0.00709891742698265	1.26367342481848	0.286	0.075	1	outers	Erf
Gnb4	0.00723277932391088	1.27797809971467	0.429	0.143	1	outers	Gnb4
Rnpepl1	0.00738052112940281	1.34944986873309	0.429	0.145	1	outers	Rnpepl1
Ifngr2	0.0074219607496271	1.11140907380214	0.5	0.175	1	outers	Ifngr2
Rabgap1	0.00750881025075453	1.33787354664642	0.357	0.109	1	outers	Rabgap1
Cxx1a1	0.00760400255062521	1.26801347827591	0.429	0.148	1	outers	Cxx1a
Mrpl18	0.00763653759937125	1.071300403666	0.5	0.172	1	outers	Mrpl18
Dda1	0.00767174806394895	1.40539426096792	0.286	0.076	1	outers	Dda1
Slc25a371	0.00773494581505103	1.02892363895275	0.5	0.169	1	outers	Slc25a37
Wbp51	0.00800846025018534	0.928068607045111	0.929	0.597	1	outers	Wbp5
Twf1	0.00818553454578703	1.1637474517756	0.571	0.228	1	outers	Twf1
Ddx50	0.00847945184797978	1.43629112860091	0.429	0.15	1	outers	Ddx50
Arhgap18	0.00849391418316127	1.51205340725952	0.286	0.078	1	outers	Arhgap18
Gipc1	0.00860442837770498	1.52220918458771	0.286	0.08	1	outers	Gipc1
Casp8ap2	0.00869202723010145	1.68610345965691	0.286	0.081	1	outers	Casp8ap2
Lbh	0.00873638079174274	1.21797054762772	0.571	0.251	1	outers	Lbh
Eif3b	0.00888622538866544	1.19119234768631	0.429	0.151	1	outers	Eif3b
Itpr1	0.00905039659593376	1.21359775765914	0.286	0.078	1	outers	Itpr1
Raly	0.00964802416311255	1.02385050853664	0.643	0.277	1	outers	Raly
Nr2f6	0.00973084568197255	1.13274006826388	0.357	0.111	1	outers	Nr2f6
Cdk2ap1	0.00974028288765995	1.18294283951345	0.429	0.147	1	outers	Cdk2ap1
Capzb	0.009794338465231	0.893280797799976	0.714	0.377	1	outers	Capzb
