# Supplementary material for: Study on Liver Sinusoidal Endothelial Cell Fenestrations Based on Cellular Omics-Structure Integration Technology and Its Application in Metabolic Diseases
Source: bioRxiv. 2025 May 19:2025.05.16.653525. Preprint. [Version 1] doi: 10.1101/2025.05.16.653525 (PMC12139957; doi:10.1101/2025.05.16.653525)
Supplement: Supplement 2 [file media-2.zip › Supplementary files/Supplementary file 3 PRJNA531644_3WT_all_markers_results.csv]

	p_val	avg_log2FC	pct.1	pct.2	p_val_adj	cluster	gene
Maf	0	3.2600982349923	0.954	0.556	0	Endothelial_cells	Maf
Epas1	0	4.25727469766111	0.849	0.455	0	Endothelial_cells	Epas1
Nrp1	0	4.68727094821671	0.969	0.584	0	Endothelial_cells	Nrp1
Eng	0	4.39901657127619	0.946	0.561	0	Endothelial_cells	Eng
Gpr182	0	4.97055618322388	0.927	0.553	0	Endothelial_cells	Gpr182
Stab1	0	4.07542620600865	0.812	0.452	0	Endothelial_cells	Stab1
Cldn5	0	4.77177130943139	0.875	0.515	0	Endothelial_cells	Cldn5
Bmp2	0	4.63658705082818	0.875	0.523	0	Endothelial_cells	Bmp2
Plpp3	0	4.67937894360027	0.968	0.616	0	Endothelial_cells	Plpp3
Timp3	0	4.70707217626173	0.925	0.579	0	Endothelial_cells	Timp3
Cdh5	0	3.2358650627218	0.89	0.548	0	Endothelial_cells	Cdh5
Mrc1	0	3.20168649724994	0.941	0.601	0	Endothelial_cells	Mrc1
Adgrf5	0	4.28507504397768	0.941	0.605	0	Endothelial_cells	Adgrf5
Tinagl1	0	4.14215534601806	0.907	0.575	0	Endothelial_cells	Tinagl1
Il6st	0	4.02381717524964	0.943	0.615	0	Endothelial_cells	Il6st
Kdr	0	4.77018403124443	0.969	0.642	0	Endothelial_cells	Kdr
Tspan7	0	4.33417726087897	0.924	0.598	0	Endothelial_cells	Tspan7
Gng11	0	4.29468532310237	0.95	0.625	0	Endothelial_cells	Gng11
Dlc1	0	4.60954450951596	0.828	0.505	0	Endothelial_cells	Dlc1
App	0	3.1760350488161	0.829	0.506	0	Endothelial_cells	App
Flt1	0	4.61310822734604	0.82	0.498	0	Endothelial_cells	Flt1
Clic4	0	3.26585062410549	0.75	0.429	0	Endothelial_cells	Clic4
Igfbp4	0	3.5986220081288	0.985	0.665	0	Endothelial_cells	Igfbp4
Gpihbp1	0	4.35335902641426	0.978	0.658	0	Endothelial_cells	Gpihbp1
Lifr	0	4.17890084822916	0.908	0.59	0	Endothelial_cells	Lifr
Bst2	0	1.97867428938776	0.875	0.56	0	Endothelial_cells	Bst2
Ntn4	0	5.91488423993686	0.715	0.403	0	Endothelial_cells	Ntn4
Mmrn2	0	5.50097586541887	0.77	0.46	0	Endothelial_cells	Mmrn2
Egfl7	0	3.69991244304283	0.898	0.59	0	Endothelial_cells	Egfl7
Bmpr2	0	3.6171597198141	0.698	0.391	0	Endothelial_cells	Bmpr2
Sparc	0	3.4683089456789	0.919	0.613	0	Endothelial_cells	Sparc
Cyp26b1	0	4.80579958988308	0.873	0.571	0	Endothelial_cells	Cyp26b1
Clec4g	0	4.01926916437631	0.973	0.672	0	Endothelial_cells	Clec4g
Clec14a	0	4.82924581814012	0.808	0.509	0	Endothelial_cells	Clec14a
Nr2f2	0	4.38603900561428	0.846	0.547	0	Endothelial_cells	Nr2f2
Dnase1l3	0	4.54384031530333	0.971	0.675	0	Endothelial_cells	Dnase1l3
Marcks	0	1.77225206359928	0.832	0.539	0	Endothelial_cells	Marcks
Ltbp4	0	4.1684079014071	0.834	0.542	0	Endothelial_cells	Ltbp4
Nfib	0	3.52331456946009	0.755	0.464	0	Endothelial_cells	Nfib
Plxnd1	0	3.65463185158919	0.784	0.498	0	Endothelial_cells	Plxnd1
Cd59a	0	4.66069438914509	0.774	0.49	0	Endothelial_cells	Cd59a
Plk2	0	4.24398886993355	0.68	0.397	0	Endothelial_cells	Plk2
Ctsl	0	3.01996150567126	0.805	0.523	0	Endothelial_cells	Ctsl
Sdpr	0	4.66239184613386	0.849	0.567	0	Endothelial_cells	Sdpr
Tcf4	0	2.18356386393184	0.814	0.532	0	Endothelial_cells	Tcf4
Sox18	0	5.463383108491	0.633	0.353	0	Endothelial_cells	Sox18
Ehd3	0	4.49023828156898	0.993	0.714	0	Endothelial_cells	Ehd3
Fcgr2b	0	4.09952395141034	0.954	0.677	0	Endothelial_cells	Fcgr2b
Mgll	0	4.44680188638603	0.625	0.351	0	Endothelial_cells	Mgll
Gatm	0	2.91093569226026	0.831	0.558	0	Endothelial_cells	Gatm
Dab2	0	3.62689106966345	0.815	0.546	0	Endothelial_cells	Dab2
Tm4sf1	0	3.98384539160706	0.884	0.618	0	Endothelial_cells	Tm4sf1
Cd300lg	0	4.29499100745814	0.782	0.516	0	Endothelial_cells	Cd300lg
Jun	0	2.04747138613457	0.741	0.477	0	Endothelial_cells	Jun
Cyyr1	0	4.78730657683889	0.744	0.483	0	Endothelial_cells	Cyyr1
Bgn	0	2.78552729937326	0.707	0.446	0	Endothelial_cells	Bgn
Stab2	0	3.69488676439065	0.858	0.604	0	Endothelial_cells	Stab2
Tpbgl	0	4.65706416286495	0.707	0.453	0	Endothelial_cells	Tpbgl
Id3	0	2.4101064316476	0.925	0.672	0	Endothelial_cells	Id3
Plxnc1	0	3.95300544524302	0.674	0.423	0	Endothelial_cells	Plxnc1
Adgrl4	0	4.67836325601433	0.776	0.525	0	Endothelial_cells	Adgrl4
Hspg2	0	4.00529840103213	0.779	0.53	0	Endothelial_cells	Hspg2
Sgk1	0	3.009617459511	0.767	0.52	0	Endothelial_cells	Sgk1
Tmem204	0	4.57863343182082	0.73	0.484	0	Endothelial_cells	Tmem204
Acer2	0	4.5702421932775	0.636	0.396	0	Endothelial_cells	Acer2
Igfbp7	0	3.49315393817358	0.995	0.757	0	Endothelial_cells	Igfbp7
Tmem2	0	4.1599446301681	0.717	0.481	0	Endothelial_cells	Tmem2
Calcrl	0	3.70376425007016	0.723	0.489	0	Endothelial_cells	Calcrl
Dpp4	0	3.58382890389263	0.659	0.426	0	Endothelial_cells	Dpp4
Mt1	0	3.38449483330685	0.825	0.595	0	Endothelial_cells	Mt1
Aqp1	0	4.28906548125375	1	0.772	0	Endothelial_cells	Aqp1
Npr1	0	4.14016315557596	0.625	0.397	0	Endothelial_cells	Npr1
Hes1	0	2.61402637467258	0.75	0.525	0	Endothelial_cells	Hes1
Ifitm2	0	2.94731913068782	0.981	0.761	0	Endothelial_cells	Ifitm2
Plpp1	0	4.1779731037807	0.776	0.556	0	Endothelial_cells	Plpp1
Meis2	0	5.22498794903257	0.706	0.487	0	Endothelial_cells	Meis2
Ramp2	0	4.03944501320496	0.775	0.558	0	Endothelial_cells	Ramp2
Fam167b	0	4.54116895577971	0.659	0.443	0	Endothelial_cells	Fam167b
Ece1	0	3.44673016574997	0.707	0.495	0	Endothelial_cells	Ece1
Ctsb	0	0.3451868460721	0.928	0.718	0	Endothelial_cells	Ctsb
Ifitm3	0	1.59586225069561	0.946	0.736	0	Endothelial_cells	Ifitm3
Cd81	0	1.77201238638249	0.802	0.594	0	Endothelial_cells	Cd81
Oit3	0	4.67109565753784	0.741	0.536	0	Endothelial_cells	Oit3
Nrp2	0	4.66107037590719	0.653	0.454	0	Endothelial_cells	Nrp2
S100a16	0	3.77020722833797	0.764	0.567	0	Endothelial_cells	S100a16
Hsp90b1	0	0.621547650217526	0.885	0.689	0	Endothelial_cells	Hsp90b1
Sema6a	0	4.6535110050142	0.7	0.504	0	Endothelial_cells	Sema6a
Lgmn	0	0.615186388471801	0.811	0.617	0	Endothelial_cells	Lgmn
Anxa5	0	1.56260048157783	0.813	0.62	0	Endothelial_cells	Anxa5
Flt4	0	4.24264376166392	0.684	0.496	0	Endothelial_cells	Flt4
Adam23	0	4.62155937938643	0.677	0.506	0	Endothelial_cells	Adam23
Col4a1	0	4.15235873620486	0.695	0.525	0	Endothelial_cells	Col4a1
Psap	0	0.552146690547656	0.967	0.801	0	Endothelial_cells	Psap
Amotl1	0	4.08603189217775	0.692	0.531	0	Endothelial_cells	Amotl1
Slc9a3r2	0	3.60314941838578	0.648	0.491	0	Endothelial_cells	Slc9a3r2
Myct1	0	4.39488012881797	0.61	0.467	0	Endothelial_cells	Myct1
Ptprb	0	2.74032773846276	0.996	0.856	0	Endothelial_cells	Ptprb
Fam124a	0	4.59745897907731	0.6	0.461	0	Endothelial_cells	Fam124a
Cyp4b1	0	4.11036042610275	0.65	0.515	0	Endothelial_cells	Cyp4b1
Slc43a3	0	3.70008124469399	0.668	0.541	0	Endothelial_cells	Slc43a3
Tie1	0	3.74794637104734	0.635	0.523	0	Endothelial_cells	Tie1
Arhgap23	0	3.83961995962176	0.654	0.543	0	Endothelial_cells	Arhgap23
Tek	0	4.02080940975223	0.67	0.561	0	Endothelial_cells	Tek
Esam	0	4.05035524394368	0.625	0.519	0	Endothelial_cells	Esam
Sepp1	0	3.74299957142524	1	0.902	0	Endothelial_cells	Sepp1
Fos	0	1.60767409078696	0.84	0.743	0	Endothelial_cells	Fos
Apoe	0	0.523130070179662	0.998	0.903	0	Endothelial_cells	Apoe
Fabp4	0	4.0808900128901	0.691	0.607	0	Endothelial_cells	Fabp4
Pros1	3.73332797417768e-288	3.58073915330083	0.617	0.495	7.46665594835537e-285	Endothelial_cells	Pros1
Col8a1	4.97643318511997e-283	5.05089848616993	0.287	0.045	9.95286637023995e-280	Endothelial_cells	Col8a1
Efnb1	7.36000700433495e-283	4.88423711178696	0.604	0.372	1.47200140086699e-279	Endothelial_cells	Efnb1
F8	2.55805535399671e-275	4.71846191560862	0.576	0.448	5.11611070799342e-272	Endothelial_cells	F8
Atp1b3	3.15156842293346e-274	1.26633053842272	0.741	0.617	6.30313684586692e-271	Endothelial_cells	Atp1b3
Egr1	5.41628999042514e-273	2.00613546363043	0.71	0.568	1.08325799808503e-269	Endothelial_cells	Egr1
Cyb5a	6.72643159310469e-273	1.38067650927301	0.752	0.624	1.34528631862094e-269	Endothelial_cells	Cyb5a
Cd36	8.08476715344545e-268	3.27905873747658	0.628	0.484	1.61695343068909e-264	Endothelial_cells	Cd36
Emilin1	4.76245718718024e-263	4.15622610429156	0.594	0.36	9.52491437436048e-260	Endothelial_cells	Emilin1
Ccnd1	2.77159503965676e-258	2.82057263714332	0.63	0.486	5.54319007931352e-255	Endothelial_cells	Ccnd1
Aldh2	7.32310902568547e-258	1.66426889614978	0.709	0.591	1.46462180513709e-254	Endothelial_cells	Aldh2
H2afz	1.45353694303059e-251	0.754233906342688	0.897	0.819	2.90707388606119e-248	Endothelial_cells	H2afz
Fabp5	9.11292699380465e-251	3.03089765911058	0.629	0.51	1.82258539876093e-247	Endothelial_cells	Fabp5
Podxl	1.04526934525389e-245	4.31238931237824	0.592	0.463	2.09053869050779e-242	Endothelial_cells	Podxl
Nfia	1.33543767477695e-245	3.12588099154018	0.603	0.393	2.67087534955391e-242	Endothelial_cells	Nfia
Marcksl1	3.61887045358063e-234	1.93129545062446	0.663	0.511	7.23774090716126e-231	Endothelial_cells	Marcksl1
Tns1	1.30145206673541e-231	2.88394801737393	0.606	0.492	2.60290413347083e-228	Endothelial_cells	Tns1
Jam2	1.09943998258178e-221	4.44787879405943	0.579	0.477	2.19887996516356e-218	Endothelial_cells	Jam2
Slco2a1	1.23118781752903e-218	4.68610901606049	0.553	0.421	2.46237563505805e-215	Endothelial_cells	Slco2a1
Tgm2	2.53730068665787e-218	2.39631580467676	0.627	0.518	5.07460137331573e-215	Endothelial_cells	Tgm2
F11r	4.52570693051331e-217	3.14989905432782	0.599	0.452	9.05141386102663e-214	Endothelial_cells	F11r
Cd93	2.33251488753768e-216	3.74424226783851	0.583	0.388	4.66502977507536e-213	Endothelial_cells	Cd93
Lhfpl2	4.64045299432159e-216	4.21547378339636	0.565	0.51	9.28090598864319e-213	Endothelial_cells	Lhfpl2
Car8	1.51308602116074e-209	3.77025269062498	0.572	0.493	3.02617204232147e-206	Endothelial_cells	Car8
Tuba1b	5.25483195926281e-207	1.1580555036668	0.705	0.544	1.05096639185256e-203	Endothelial_cells	Tuba1b
Gm42418	1.13625550032812e-205	2.31208401308387	0.835	0.843	2.27251100065624e-202	Endothelial_cells	Gm42418
Ackr3	1.92767633488387e-200	1.90839749108223	0.258	0.078	3.85535266976775e-197	Endothelial_cells	Ackr3
Msr1	1.36190613513214e-193	3.0878486688139	0.593	0.492	2.72381227026428e-190	Endothelial_cells	Msr1
Ephb4	6.63729457005302e-193	4.35878882156867	0.553	0.43	1.3274589140106e-189	Endothelial_cells	Ephb4
Exoc3l2	4.62721544901409e-189	4.42614142554746	0.548	0.388	9.25443089802818e-186	Endothelial_cells	Exoc3l2
Rbp1	2.17214137546086e-176	2.50153787825717	0.581	0.546	4.34428275092172e-173	Endothelial_cells	Rbp1
Myo10	1.11623438103109e-173	3.97848458161201	0.538	0.355	2.23246876206217e-170	Endothelial_cells	Myo10
Ly6a	3.73022570106587e-171	2.28172320765823	0.687	0.615	7.46045140213174e-168	Endothelial_cells	Ly6a
Pcdh17	1.20791497253762e-168	5.46074187032862	0.477	0.357	2.41582994507523e-165	Endothelial_cells	Pcdh17
Rasip1	9.43720998032767e-167	4.19939778097172	0.543	0.432	1.88744199606553e-163	Endothelial_cells	Rasip1
Cxcl16	8.83056604227119e-162	1.98666335380279	0.594	0.524	1.76611320845424e-158	Endothelial_cells	Cxcl16
Itga9	4.04325549119684e-161	2.99922810150338	0.543	0.473	8.08651098239369e-158	Endothelial_cells	Itga9
Rhob	1.80619320482384e-160	2.14693896418079	0.583	0.453	3.61238640964768e-157	Endothelial_cells	Rhob
Col4a2	1.77253519048824e-156	4.01085439298478	0.533	0.48	3.54507038097647e-153	Endothelial_cells	Col4a2
Ifit1	2.27740771005122e-154	0.262799418272655	0.111	0.318	4.55481542010244e-151	Endothelial_cells	Ifit1
Agpat5	4.15624662095806e-154	3.12108175038781	0.545	0.393	8.31249324191613e-151	Endothelial_cells	Agpat5
Tjp1	4.94386592721755e-149	3.97208498571695	0.519	0.49	9.88773185443509e-146	Endothelial_cells	Tjp1
Crip2	2.36691637918449e-145	2.59521150206112	0.555	0.482	4.73383275836899e-142	Endothelial_cells	Crip2
Gm26870	7.53560921839968e-145	0.46122245806191	0.192	0.395	1.50712184367994e-141	Endothelial_cells	Gm26870
Prex2	3.51896467448355e-142	4.39478389005399	0.518	0.396	7.03792934896709e-139	Endothelial_cells	Prex2
Enpp6	8.76486195425158e-142	5.9047224876903	0.27	0.103	1.75297239085032e-138	Endothelial_cells	Enpp6
Arhgap29	1.47278201507962e-141	3.94275428103481	0.516	0.379	2.94556403015923e-138	Endothelial_cells	Arhgap29
Raph1	2.21531385302515e-136	2.62673026472897	0.539	0.377	4.43062770605031e-133	Endothelial_cells	Raph1
Hyal2	3.90365443684249e-135	3.90447188405074	0.525	0.425	7.80730887368499e-132	Endothelial_cells	Hyal2
Zfp503	1.49990316226296e-134	4.53053958714471	0.512	0.431	2.99980632452591e-131	Endothelial_cells	Zfp503
Plppr5	3.8200842779011e-134	3.97994019732699	0.299	0.133	7.6401685558022e-131	Endothelial_cells	Plppr5
Atox1	8.16523249522102e-130	0.694519690785788	0.775	0.747	1.6330464990442e-126	Endothelial_cells	Atox1
Aass	1.96434069230942e-129	3.87413551660478	0.519	0.466	3.92868138461884e-126	Endothelial_cells	Aass
Ushbp1	7.3959994298261e-128	3.21231548910115	0.536	0.464	1.47919988596522e-124	Endothelial_cells	Ushbp1
Tshz2	1.41932768635124e-127	3.49595660698866	0.504	0.409	2.83865537270247e-124	Endothelial_cells	Tshz2
Btnl9	1.0339319756385e-126	4.83280371099366	0.49	0.436	2.067863951277e-123	Endothelial_cells	Btnl9
Cpd	1.39330405946569e-126	3.53802788231127	0.519	0.381	2.78660811893137e-123	Endothelial_cells	Cpd
Emcn	3.26710580311015e-125	4.28485102505612	0.501	0.374	6.53421160622029e-122	Endothelial_cells	Emcn
Nid1	5.87221517380607e-122	3.96126623837803	0.493	0.391	1.17444303476121e-118	Endothelial_cells	Nid1
Klf4	2.85873530558033e-120	2.35513069582461	0.557	0.403	5.71747061116066e-117	Endothelial_cells	Klf4
Dync1i2	4.99320243296755e-120	1.98376081437019	0.616	0.514	9.98640486593511e-117	Endothelial_cells	Dync1i2
Robo4	2.12923895418863e-117	4.27984662990318	0.497	0.438	4.25847790837725e-114	Endothelial_cells	Robo4
Terf2ip	3.50947959636878e-115	0.578264317996527	0.151	0.266	7.01895919273756e-112	Endothelial_cells	Terf2ip
Rasal2	4.17833244155663e-115	4.42195853444286	0.482	0.353	8.35666488311327e-112	Endothelial_cells	Rasal2
Adgrl2	1.30069239822517e-113	4.29669326745149	0.493	0.463	2.60138479645033e-110	Endothelial_cells	Adgrl2
Glul	9.44506824504259e-109	0.34430134976078	0.553	0.431	1.88901364900852e-105	Endothelial_cells	Glul
Cyp1a1	1.71816837870548e-108	4.07049227286978	0.286	0.138	3.43633675741096e-105	Endothelial_cells	Cyp1a1
Ndufa4	3.13588663813406e-108	0.68319524435805	0.774	0.711	6.27177327626813e-105	Endothelial_cells	Ndufa4
Slc39a8	5.00648439963802e-107	4.04732376287293	0.5	0.444	1.0012968799276e-103	Endothelial_cells	Slc39a8
Uap1	7.37404466125066e-105	0.660601336982741	0.169	0.323	1.47480893225013e-101	Endothelial_cells	Uap1
Clec1b	6.98775504160201e-104	1.90676583345318	0.536	0.465	1.3975510083204e-100	Endothelial_cells	Clec1b
Gata4	2.60050591743652e-101	3.9764492702263	0.495	0.49	5.20101183487303e-98	Endothelial_cells	Gata4
Gas6	1.10562399483595e-100	2.56093338255545	0.517	0.462	2.21124798967191e-97	Endothelial_cells	Gas6
Ldlr	9.7127743072569e-94	0.559469870135378	0.177	0.291	1.94255486145138e-90	Endothelial_cells	Ldlr
Gngt2	3.30075011041609e-91	0.870087984927824	0.634	0.593	6.60150022083218e-88	Endothelial_cells	Gngt2
Rspo3	1.06284821640725e-90	1.48664828778047	0.272	0.468	2.12569643281451e-87	Endothelial_cells	Rspo3
Socs3	1.37676905887436e-90	2.69736862046294	0.532	0.447	2.75353811774872e-87	Endothelial_cells	Socs3
Tnni3	3.14842984466216e-90	1.23764498181675	0.103	0.353	6.29685968932433e-87	Endothelial_cells	Tnni3
H1f0	2.37991555476151e-89	1.96617147713545	0.553	0.442	4.75983110952302e-86	Endothelial_cells	H1f0
Col13a1	2.8422276856088e-89	4.4556382727377	0.462	0.462	5.6844553712176e-86	Endothelial_cells	Col13a1
Zfp280b	1.98823593956633e-84	0.414419204648513	0.194	0.295	3.97647187913265e-81	Endothelial_cells	Zfp280b
Vcam1	7.72428866172194e-83	2.81888100287285	0.512	0.487	1.54485773234439e-79	Endothelial_cells	Vcam1
Cald1	2.74420619662469e-81	2.39376171235592	0.494	0.459	5.48841239324938e-78	Endothelial_cells	Cald1
Smad6	1.91734482549128e-79	4.19884601647639	0.464	0.411	3.83468965098256e-76	Endothelial_cells	Smad6
Sema3f	1.99199789829352e-79	3.56414151314578	0.489	0.517	3.98399579658704e-76	Endothelial_cells	Sema3f
Nucb2	1.24587682376532e-77	0.526814637924744	0.229	0.427	2.49175364753064e-74	Endothelial_cells	Nucb2
Gbp2	3.86124403911326e-77	0.429908294435547	0.218	0.314	7.72248807822652e-74	Endothelial_cells	Gbp2
Tmcc3	1.1324232445688e-75	2.42972609886093	0.49	0.369	2.2648464891376e-72	Endothelial_cells	Tmcc3
Id1	2.32752556084578e-74	2.36182129019189	0.514	0.474	4.65505112169155e-71	Endothelial_cells	Id1
Ldb2	9.62049565841887e-74	4.64502183452056	0.449	0.424	1.92409913168377e-70	Endothelial_cells	Ldb2
Ccdc88a	1.15725230555744e-73	0.4669964313905	0.157	0.267	2.31450461111487e-70	Endothelial_cells	Ccdc88a
Amotl2	1.46483923511251e-73	3.90645559831132	0.462	0.473	2.92967847022501e-70	Endothelial_cells	Amotl2
Mt2	5.32653027748302e-72	3.8437661169305	0.461	0.366	1.0653060554966e-68	Endothelial_cells	Mt2
Serpinb9	3.43979948845759e-71	0.455752217836495	0.219	0.344	6.87959897691519e-68	Endothelial_cells	Serpinb9
2200002D01Rik	2.97314134532022e-70	3.32868129357599	0.487	0.468	5.94628269064044e-67	Endothelial_cells	2200002D01Rik
Tmem80	4.89930667719237e-69	0.655101699386536	0.242	0.314	9.79861335438474e-66	Endothelial_cells	Tmem80
Hpgd	1.2654023425361e-68	0.983924118551942	0.544	0.467	2.53080468507219e-65	Endothelial_cells	Hpgd
Adamts1	2.33846673696024e-68	3.46777120917222	0.49	0.53	4.67693347392048e-65	Endothelial_cells	Adamts1
Dnajb9	1.14702285872925e-67	0.410173995551838	0.247	0.324	2.29404571745849e-64	Endothelial_cells	Dnajb9
Atp13a3	2.12483873646782e-66	0.92981284328418	0.278	0.304	4.24967747293564e-63	Endothelial_cells	Atp13a3
Tfpi	2.83593825712356e-66	3.606666785788	0.464	0.408	5.67187651424712e-63	Endothelial_cells	Tfpi
Cmpk2	9.12479136140469e-63	0.977069884999901	0.215	0.344	1.82495827228094e-59	Endothelial_cells	Cmpk2
Icam1	5.74686796804377e-61	0.364784005945674	0.263	0.348	1.14937359360875e-57	Endothelial_cells	Icam1
Tlr2	5.98451555717366e-61	0.255660624179723	0.211	0.352	1.19690311143473e-57	Endothelial_cells	Tlr2
Vwf	5.78875360117408e-60	3.11010001351318	0.34	0.465	1.15775072023482e-56	Endothelial_cells	Vwf
Prkcdbp	1.42715961770723e-59	2.73546458138458	0.297	0.201	2.85431923541446e-56	Endothelial_cells	Prkcdbp
Hbb-bs	6.60790157942885e-59	0.817293544918723	0.32	0.406	1.32158031588577e-55	Endothelial_cells	Hbb-bs
Hmcn1	3.0214411365051e-58	4.59031074278316	0.386	0.276	6.0428822730102e-55	Endothelial_cells	Hmcn1
Ccrl2	9.9146892745069e-58	0.758536257501336	0.198	0.252	1.98293785490138e-54	Endothelial_cells	Ccrl2
Clec9a	3.4190510818269e-57	0.410214164467407	0.225	0.357	6.8381021636538e-54	Endothelial_cells	Clec9a
Ifit3	3.86533731896009e-55	0.752062223474306	0.227	0.309	7.73067463792019e-52	Endothelial_cells	Ifit3
Hmgcs1	4.46549415887517e-55	0.356015787576552	0.317	0.424	8.93098831775034e-52	Endothelial_cells	Hmgcs1
Mcam	1.59691869880199e-53	4.0615598411018	0.431	0.449	3.19383739760397e-50	Endothelial_cells	Mcam
Ccdc80	3.84894146556881e-53	3.921949179745	0.422	0.349	7.69788293113762e-50	Endothelial_cells	Ccdc80
Prdx4	5.95632932025676e-53	0.651944521555573	0.303	0.511	1.19126586405135e-49	Endothelial_cells	Prdx4
Hspa1a	5.59497319237399e-52	0.47262397764143	0.232	0.296	1.1189946384748e-48	Endothelial_cells	Hspa1a
Calr	3.041504887264e-50	0.548016912674918	0.656	0.628	6.083009774528e-47	Endothelial_cells	Calr
Avpi1	6.24934054989715e-50	1.222830452593	0.271	0.464	1.24986810997943e-46	Endothelial_cells	Avpi1
Ddit4	2.20727807130755e-49	1.72524923434286	0.233	0.347	4.4145561426151e-46	Endothelial_cells	Ddit4
Serpina3f	3.4377829181522e-49	1.923928282257	0.197	0.28	6.87556583630441e-46	Endothelial_cells	Serpina3f
Ifit2	5.36838868365094e-49	1.16457026493498	0.239	0.305	1.07367773673019e-45	Endothelial_cells	Ifit2
Itga6	1.64724893030283e-48	1.70472158791496	0.226	0.297	3.29449786060566e-45	Endothelial_cells	Itga6
Sdc1	1.23398673104956e-47	1.7914777642583	0.319	0.415	2.46797346209913e-44	Endothelial_cells	Sdc1
Clca3a1	5.85357053351771e-47	1.90533890865952	0.165	0.306	1.17071410670354e-43	Endothelial_cells	Clca3a1
Mecom	6.79575455144698e-47	4.94787166239187	0.432	0.46	1.3591509102894e-43	Endothelial_cells	Mecom
Rin1	4.01363132688581e-46	3.0430099031702	0.256	0.154	8.02726265377162e-43	Endothelial_cells	Rin1
Ccdc34	1.18827685266569e-44	0.687898521217406	0.286	0.37	2.37655370533138e-41	Endothelial_cells	Ccdc34
Hhex	6.68139202309271e-44	0.260386378299569	0.336	0.483	1.33627840461854e-40	Endothelial_cells	Hhex
Csrp2	1.28946368995101e-43	2.5111845328433	0.466	0.426	2.57892737990201e-40	Endothelial_cells	Csrp2
Spcs3	2.10200823763817e-43	0.347629933178168	0.314	0.365	4.20401647527635e-40	Endothelial_cells	Spcs3
Efnb2	7.2569121769868e-43	4.60666966222498	0.388	0.361	1.45138243539736e-39	Endothelial_cells	Efnb2
Mfge8	6.52608963902009e-42	2.68934823237453	0.476	0.474	1.30521792780402e-38	Endothelial_cells	Mfge8
Herpud1	2.99851975509005e-41	0.333795087286038	0.301	0.433	5.99703951018011e-38	Endothelial_cells	Herpud1
Retnlg	1.19165088409167e-40	0.306101647203126	0.31	0.485	2.38330176818335e-37	Endothelial_cells	Retnlg
Gm1673	2.64389453424082e-40	3.33955615851421	0.447	0.486	5.28778906848164e-37	Endothelial_cells	Gm1673
Gm13889	1.17104929041276e-38	3.81911607207993	0.404	0.327	2.34209858082552e-35	Endothelial_cells	Gm13889
Ppp1r14a	3.2080963827259e-38	2.85472213136332	0.415	0.419	6.41619276545181e-35	Endothelial_cells	Ppp1r14a
Enpep	5.96682092126206e-38	4.98525708933845	0.411	0.356	1.19336418425241e-34	Endothelial_cells	Enpep
Ptms	2.35980232094572e-37	0.97906024862874	0.575	0.513	4.71960464189144e-34	Endothelial_cells	Ptms
Arl4d	4.57268149336836e-37	1.68283197173277	0.217	0.358	9.14536298673672e-34	Endothelial_cells	Arl4d
Tubb5	6.08050609650138e-37	0.410230593747754	0.736	0.733	1.21610121930028e-33	Endothelial_cells	Tubb5
AC168977.1	3.25746634884378e-36	0.430572774701542	0.284	0.441	6.51493269768756e-33	Endothelial_cells	AC168977.1
Csf1	1.19174916761718e-35	3.34587279589254	0.411	0.351	2.38349833523435e-32	Endothelial_cells	Csf1
Cd63	1.22464975248646e-35	0.710145248721855	0.303	0.503	2.44929950497292e-32	Endothelial_cells	Cd63
Bambi	2.35957254985321e-35	0.533158373250719	0.297	0.369	4.71914509970642e-32	Endothelial_cells	Bambi
Sox17	7.63595665655431e-35	4.03865590377921	0.399	0.371	1.52719133131086e-31	Endothelial_cells	Sox17
Vegfc	3.32546650514371e-34	2.93294007324843	0.189	0.378	6.65093301028742e-31	Endothelial_cells	Vegfc
Pmepa1	4.93101787558362e-34	1.29394485406069	0.258	0.317	9.86203575116724e-31	Endothelial_cells	Pmepa1
Pam	5.4667763517294e-34	1.62788828367978	0.456	0.483	1.09335527034588e-30	Endothelial_cells	Pam
Anxa1	6.21169835457554e-34	0.499225467130568	0.289	0.364	1.24233967091511e-30	Endothelial_cells	Anxa1
Slc45a4	9.36848894756006e-33	1.59069109328531	0.302	0.337	1.87369778951201e-29	Endothelial_cells	Slc45a4
Lrg1	3.701817324398e-32	1.8998951766885	0.208	0.383	7.40363464879599e-29	Endothelial_cells	Lrg1
Pdia6	5.09306777330798e-32	1.18921170026271	0.52	0.429	1.0186135546616e-28	Endothelial_cells	Pdia6
Gamt	5.58068742601026e-32	0.639539541106018	0.259	0.429	1.11613748520205e-28	Endothelial_cells	Gamt
Oasl2	1.63328978754653e-31	1.34553137109253	0.236	0.323	3.26657957509306e-28	Endothelial_cells	Oasl2
Isg15	4.69501582941256e-31	1.19649754407185	0.261	0.384	9.39003165882513e-28	Endothelial_cells	Isg15
Lima1	2.32776556367781e-30	3.21664116348128	0.418	0.366	4.65553112735562e-27	Endothelial_cells	Lima1
Ier3	1.09082305711834e-28	1.81868905122704	0.493	0.495	2.18164611423668e-25	Endothelial_cells	Ier3
Akap12	1.69279092805558e-28	3.97298042853314	0.406	0.369	3.38558185611115e-25	Endothelial_cells	Akap12
Cela1	1.76105892283064e-28	0.407780148134833	0.283	0.356	3.52211784566127e-25	Endothelial_cells	Cela1
Osgin1	6.23457562905625e-28	0.510860401186507	0.28	0.298	1.24691512581125e-24	Endothelial_cells	Osgin1
Serpinh1	1.8512042072799e-27	2.86641090380662	0.367	0.372	3.70240841455979e-24	Endothelial_cells	Serpinh1
Myadm	3.31959366347414e-26	0.84850756784522	0.315	0.454	6.63918732694829e-23	Endothelial_cells	Myadm
Lrrc32	2.52229897726427e-25	4.07666706230668	0.401	0.369	5.04459795452853e-22	Endothelial_cells	Lrrc32
Plat	2.66851840712083e-25	2.65359023713236	0.174	0.268	5.33703681424167e-22	Endothelial_cells	Plat
Slc40a1	3.06166716346018e-25	0.373737051864769	0.495	0.485	6.12333432692036e-22	Endothelial_cells	Slc40a1
Kitl	9.05085089931704e-25	3.94085197200697	0.335	0.365	1.81017017986341e-21	Endothelial_cells	Kitl
Slc16a1	1.12108450909348e-24	0.947149493642727	0.259	0.229	2.24216901818695e-21	Endothelial_cells	Slc16a1
Serpina3g	1.19106078734983e-24	0.677803531445301	0.312	0.424	2.38212157469965e-21	Endothelial_cells	Serpina3g
Nol4l	1.20044765069892e-24	2.24426119156673	0.217	0.334	2.40089530139784e-21	Endothelial_cells	Nol4l
Vegfa	1.33115635650319e-24	1.06251532946514	0.232	0.294	2.66231271300638e-21	Endothelial_cells	Vegfa
Cd9	4.02243169396048e-24	2.1838581636272	0.479	0.441	8.04486338792095e-21	Endothelial_cells	Cd9
Kazald1	4.61118364541585e-24	0.451565436219064	0.161	0.291	9.22236729083171e-21	Endothelial_cells	Kazald1
Cit	1.74884318324175e-23	0.491806790756327	0.18	0.27	3.49768636648351e-20	Endothelial_cells	Cit
Cdkn1a	1.89524716939077e-23	1.80816182398423	0.269	0.441	3.79049433878154e-20	Endothelial_cells	Cdkn1a
Tbc1d4	2.38481205478758e-23	1.36106585176274	0.271	0.299	4.76962410957516e-20	Endothelial_cells	Tbc1d4
Cxx1b	5.41937975028632e-22	1.72141943943254	0.293	0.441	1.08387595005726e-18	Endothelial_cells	Cxx1b
Spry1	1.33748575582661e-21	1.58738138604455	0.259	0.332	2.67497151165323e-18	Endothelial_cells	Spry1
Cat	4.71583431242455e-21	0.30514500472144	0.377	0.459	9.43166862484909e-18	Endothelial_cells	Cat
Gadd45g	2.34459771799104e-19	2.19019402768915	0.442	0.421	4.68919543598209e-16	Endothelial_cells	Gadd45g
Wnt9b	5.5804794184433e-19	3.33794752888832	0.297	0.256	1.11609588368866e-15	Endothelial_cells	Wnt9b
Edn1	2.37694747264035e-18	3.8488369300146	0.204	0.34	4.75389494528071e-15	Endothelial_cells	Edn1
Kifc3	1.15059791068262e-17	1.58055815613147	0.296	0.404	2.30119582136524e-14	Endothelial_cells	Kifc3
Cenpa	4.18470880567076e-17	0.776791528373557	0.321	0.317	8.36941761134152e-14	Endothelial_cells	Cenpa
Fbln2	7.31866520356358e-17	2.9041622157395	0.314	0.36	1.46373304071272e-13	Endothelial_cells	Fbln2
Gm26737	1.40269026016879e-16	0.990168407535685	0.257	0.288	2.80538052033757e-13	Endothelial_cells	Gm26737
Ehd4	1.57724828344962e-16	0.883216414380166	0.32	0.329	3.15449656689924e-13	Endothelial_cells	Ehd4
Insig1	2.48800316599097e-16	0.606256706632775	0.397	0.533	4.97600633198195e-13	Endothelial_cells	Insig1
Ckap4	4.53357220780049e-16	1.54255082780923	0.435	0.438	9.06714441560098e-13	Endothelial_cells	Ckap4
Gja4	5.6090043832128e-16	3.91012598485055	0.394	0.469	1.12180087664256e-12	Endothelial_cells	Gja4
Jup	8.70782727181138e-16	1.53999735641567	0.262	0.323	1.74156545436228e-12	Endothelial_cells	Jup
Rnase4	9.08417983293244e-16	1.69210358946417	0.279	0.343	1.81683596658649e-12	Endothelial_cells	Rnase4
Gchfr	1.11355943873478e-15	2.70511173763197	0.405	0.474	2.22711887746956e-12	Endothelial_cells	Gchfr
Cxcl1	1.39269325901403e-15	1.70402471027538	0.196	0.331	2.78538651802807e-12	Endothelial_cells	Cxcl1
Sord	1.77422994050219e-15	1.49494041212965	0.287	0.342	3.54845988100438e-12	Endothelial_cells	Sord
Ceacam1	1.93859706959655e-15	1.81410762771674	0.219	0.298	3.8771941391931e-12	Endothelial_cells	Ceacam1
Nrarp	4.10922225753822e-13	3.26749255599117	0.256	0.281	8.21844451507644e-10	Endothelial_cells	Nrarp
Cd34	1.40180875792937e-11	2.64843438514596	0.268	0.409	2.80361751585874e-08	Endothelial_cells	Cd34
Zbtb20	1.49383846233997e-11	0.806073428649345	0.512	0.473	2.98767692467994e-08	Endothelial_cells	Zbtb20
Cav1	1.70582895411993e-11	3.52648347773962	0.332	0.305	3.41165790823987e-08	Endothelial_cells	Cav1
Kit	8.00467361921758e-11	3.93012732644401	0.376	0.472	1.60093472384352e-07	Endothelial_cells	Kit
RP23-4H17.3	3.80560774508882e-10	1.54135352379558	0.259	0.351	7.61121549017764e-07	Endothelial_cells	RP23-4H17.3
Uaca	5.07025052418983e-10	3.5091188887902	0.355	0.401	1.01405010483797e-06	Endothelial_cells	Uaca
Apold1	5.15925080187883e-10	4.16315421049384	0.347	0.436	1.03185016037577e-06	Endothelial_cells	Apold1
Fgd4	5.96594837058876e-10	0.511560762218157	0.281	0.309	1.19318967411775e-06	Endothelial_cells	Fgd4
Gstp1	2.07226575435379e-09	0.577381337546968	0.552	0.639	4.14453150870758e-06	Endothelial_cells	Gstp1
Ctgf	2.98893708935373e-09	3.22453959661241	0.171	0.337	5.97787417870746e-06	Endothelial_cells	Ctgf
Lmcd1	3.22489872897009e-09	3.09824625630859	0.275	0.308	6.44979745794019e-06	Endothelial_cells	Lmcd1
Hspb1	3.68256869677672e-09	2.76475569936765	0.198	0.324	7.36513739355344e-06	Endothelial_cells	Hspb1
Wnt2	4.12616878218018e-09	4.1176874042714	0.367	0.444	8.25233756436035e-06	Endothelial_cells	Wnt2
Atoh8	5.05893538903408e-09	0.418742367012007	0.192	0.261	1.01178707780682e-05	Endothelial_cells	Atoh8
Fam26f	5.15231113652356e-09	1.42144191142378	0.35	0.397	1.03046222730471e-05	Endothelial_cells	Fam26f
Fscn1	9.51866482265634e-09	3.66810069125315	0.333	0.407	1.90373296453127e-05	Endothelial_cells	Fscn1
Nampt	1.82547861585548e-08	0.947939272526445	0.332	0.313	3.65095723171095e-05	Endothelial_cells	Nampt
Tst	2.22712441332851e-08	0.798781066659071	0.291	0.277	4.45424882665703e-05	Endothelial_cells	Tst
Mest	2.32896610544191e-08	3.46308739495171	0.319	0.34	4.65793221088382e-05	Endothelial_cells	Mest
Mal	3.53776614173959e-08	1.0831454838044	0.258	0.204	7.07553228347919e-05	Endothelial_cells	Mal
Sox4	4.29768881300736e-08	2.11517111852854	0.393	0.394	8.59537762601472e-05	Endothelial_cells	Sox4
Tubb4b	4.4451836793109e-07	1.25831334340016	0.433	0.398	0.00088903673586218	Endothelial_cells	Tubb4b
Fzd4	5.56468902560438e-07	4.1134624255786	0.332	0.301	0.00111293780512088	Endothelial_cells	Fzd4
Gja1	6.84617103304808e-07	3.77071710012391	0.311	0.349	0.00136923420660962	Endothelial_cells	Gja1
Cfh	7.16339549098649e-07	1.63955255020063	0.416	0.472	0.0014326790981973	Endothelial_cells	Cfh
Igfbp5	7.19181926727322e-07	0.484267550273201	0.267	0.214	0.00143836385345464	Endothelial_cells	Igfbp5
Ltc4s	8.06445788306975e-07	2.53194556617884	0.415	0.506	0.00161289157661395	Endothelial_cells	Ltc4s
AU021092	1.04885290904502e-06	4.50254391195409	0.338	0.396	0.00209770581809004	Endothelial_cells	AU021092
Thbd	1.07056747344273e-06	3.27209204548523	0.371	0.409	0.00214113494688545	Endothelial_cells	Thbd
Hfe	1.29433405793198e-06	1.10272956746923	0.322	0.451	0.00258866811586396	Endothelial_cells	Hfe
Cbfa2t3	1.98720928217695e-06	1.88508373481174	0.421	0.473	0.0039744185643539	Endothelial_cells	Cbfa2t3
Insr	3.96753417543991e-06	2.570111215344	0.4	0.272	0.00793506835087981	Endothelial_cells	Insr
Plvap	4.46421755222313e-06	2.33012523791443	0.377	0.398	0.00892843510444626	Endothelial_cells	Plvap
Nfkbia	4.87381956799671e-06	0.41933154618768	0.558	0.539	0.00974763913599342	Endothelial_cells	Nfkbia
Cyr61	4.97523188843093e-06	1.2225978946883	0.352	0.418	0.00995046377686187	Endothelial_cells	Cyr61
Rnd3	5.89421492974296e-06	3.15886124936298	0.36	0.381	0.0117884298594859	Endothelial_cells	Rnd3
Pmp22	8.15802818182414e-06	0.309410835306212	0.269	0.203	0.0163160563636483	Endothelial_cells	Pmp22
Dnajc3	1.37346611610228e-05	0.468761358871458	0.494	0.496	0.0274693223220455	Endothelial_cells	Dnajc3
Bsg	2.17892648557547e-05	0.357921275626717	0.564	0.602	0.0435785297115093	Endothelial_cells	Bsg
Anxa3	2.20287311413716e-05	1.43715491620592	0.405	0.416	0.0440574622827432	Endothelial_cells	Anxa3
Tln2	2.37552959936522e-05	0.630873534902635	0.239	0.266	0.0475105919873044	Endothelial_cells	Tln2
C1ra	2.60157081548664e-05	1.78231017572584	0.226	0.306	0.0520314163097328	Endothelial_cells	C1ra
Cd302	3.56043214545705e-05	1.2834361853343	0.429	0.484	0.0712086429091409	Endothelial_cells	Cd302
Nuak1	6.61045002321403e-05	2.64216831862095	0.3	0.231	0.132209000464281	Endothelial_cells	Nuak1
Iigp1	6.89192753359551e-05	2.89606150977318	0.335	0.304	0.13783855067191	Endothelial_cells	Iigp1
Loxl2	0.000279163873446744	2.96929905737838	0.238	0.399	0.558327746893489	Endothelial_cells	Loxl2
Blvrb	0.000395943081274617	0.341218509358195	0.433	0.511	0.791886162549233	Endothelial_cells	Blvrb
Cdkn1c	0.000432444116855582	4.22024455198153	0.313	0.375	0.864888233711163	Endothelial_cells	Cdkn1c
Gnb4	0.000437866856453829	2.94840432203289	0.294	0.39	0.875733712907657	Endothelial_cells	Gnb4
Fosb	0.000530803810590441	1.01475275454788	0.455	0.373	1	Endothelial_cells	Fosb
Ptprk	0.00056552604115733	2.08035286541081	0.214	0.355	1	Endothelial_cells	Ptprk
Gm12840	0.000646462882448633	0.859372314990626	0.36	0.444	1	Endothelial_cells	Gm12840
Jag1	0.00084145398349784	2.99018792598228	0.365	0.489	1	Endothelial_cells	Jag1
Sel1l	0.000897656936970872	0.969352973184939	0.41	0.457	1	Endothelial_cells	Sel1l
3830403N18Rik	0.000946901901856645	1.08901672145833	0.262	0.152	1	Endothelial_cells	3830403N18Rik
Cxcl10	0.00115425024954029	2.3214318275158	0.312	0.39	1	Endothelial_cells	Cxcl10
Fgfr3	0.00221695234641436	0.706739190467614	0.303	0.342	1	Endothelial_cells	Fgfr3
Zmynd15	0.00331655887209195	2.69639446563866	0.263	0.273	1	Endothelial_cells	Zmynd15
Slc3a2	0.00355271776279538	0.380554600150242	0.487	0.537	1	Endothelial_cells	Slc3a2
Zeb2	0.0035879131850156	0.540105856778245	0.482	0.513	1	Endothelial_cells	Zeb2
Ctla2a	0.00382279016345795	1.05754097550195	0.378	0.482	1	Endothelial_cells	Ctla2a
Fkbp2	0.00445822740787977	0.465348189338337	0.452	0.526	1	Endothelial_cells	Fkbp2
Spint2	0.00487333176038568	0.949851994508336	0.414	0.52	1	Endothelial_cells	Spint2
Hspa5	0.00509326261255712	0.445240253907	0.493	0.518	1	Endothelial_cells	Hspa5
Sept4	0.00586558205887039	1.75771813682365	0.387	0.382	1	Endothelial_cells	Sept4
Tmem205	0.00718477723512924	1.15195876101169	0.433	0.542	1	Endothelial_cells	Tmem205
Anxa2	0.007574327869237	0.633321327353199	0.453	0.478	1	Endothelial_cells	Anxa2
Acox1	0.00784793039398548	1.19629748518895	0.377	0.414	1	Endothelial_cells	Acox1
Cdh13	0.00852188925850108	4.28446282238212	0.355	0.465	1	Endothelial_cells	Cdh13
Hcst	0	4.58272589694724	0.95	0.37	0	T_cells	Hcst
Nkg7	0	5.22881596224287	0.922	0.344	0	T_cells	Nkg7
Ms4a4b	0	4.9842725024868	0.836	0.262	0	T_cells	Ms4a4b
Cd3g	0	5.81892432830739	0.831	0.286	0	T_cells	Cd3g
Cd3d	0	5.19524205447379	0.856	0.314	0	T_cells	Cd3d
Bcl2	0	3.43264755828239	0.801	0.265	0	T_cells	Bcl2
Txk	0	5.67107427532188	0.768	0.272	0	T_cells	Txk
Lat	0	4.60369215567742	0.774	0.284	0	T_cells	Lat
Selplg	0	2.54464606465968	0.799	0.31	0	T_cells	Selplg
Ptpn22	0	4.17221417477657	0.755	0.268	0	T_cells	Ptpn22
Klrb1c	0	6.06416962877814	0.631	0.145	0	T_cells	Klrb1c
Thy1	0	4.73400768192764	0.789	0.31	0	T_cells	Thy1
Tcf7	0	5.88948508422322	0.581	0.112	0	T_cells	Tcf7
Il2rb	0	5.08993709771488	0.683	0.215	0	T_cells	Il2rb
Lck	0	4.43432546208165	0.754	0.286	0	T_cells	Lck
Klrk1	0	4.67554503687365	0.734	0.269	0	T_cells	Klrk1
Hopx	0	3.41784166245706	0.69	0.226	0	T_cells	Hopx
Dapl1	0	6.45715746141343	0.479	0.018	0	T_cells	Dapl1
Ltb	0	2.16343754288043	0.819	0.379	0	T_cells	Ltb
Gm14718	0	5.73679975200771	0.446	0.008	0	T_cells	Gm14718
Klre1	0	5.19104298203668	0.683	0.253	0	T_cells	Klre1
Bcl11b	0	5.38733956653037	0.575	0.146	0	T_cells	Bcl11b
Il7r	0	5.22521981356336	0.721	0.299	0	T_cells	Il7r
Gzmm	0	3.34246999350299	0.531	0.111	0	T_cells	Gzmm
Klrd1	0	3.99409907649267	0.703	0.287	0	T_cells	Klrd1
Epsti1	0	2.64934263584629	0.696	0.28	0	T_cells	Epsti1
Cd3e	0	5.04334780415521	0.69	0.274	0	T_cells	Cd3e
Skap1	0	5.0699539107339	0.674	0.261	0	T_cells	Skap1
S100a6	0	2.44172039993394	0.824	0.419	0	T_cells	S100a6
Ms4a6b	0	3.33885581250059	0.716	0.311	0	T_cells	Ms4a6b
AW112010	0	2.44382394637083	0.944	0.54	0	T_cells	AW112010
Il18r1	0	4.76307629966407	0.585	0.185	0	T_cells	Il18r1
Anxa6	0	2.05821196697823	0.651	0.252	0	T_cells	Anxa6
Klrb1b	0	4.55838473398103	0.474	0.076	0	T_cells	Klrb1b
Cd160	0	5.4062461774783	0.516	0.119	0	T_cells	Cd160
Cd7	0	4.21491337449841	0.635	0.239	0	T_cells	Cd7
Lef1	0	5.52858381241261	0.552	0.156	0	T_cells	Lef1
Ccdc136	0	5.31848007736829	0.436	0.045	0	T_cells	Ccdc136
Wdr66	0	1.03406603002388	0.402	0.012	0	T_cells	Wdr66
Klra9	0	6.04936570335789	0.504	0.116	0	T_cells	Klra9
Prss12	0	2.32973758833303	0.462	0.074	0	T_cells	Prss12
Fyb	0	2.10319231379505	0.667	0.283	0	T_cells	Fyb
Gzmc	0	5.69850984259145	0.402	0.018	0	T_cells	Gzmc
Klra7	0	5.92941917772215	0.523	0.141	0	T_cells	Klra7
Zmat4	0	5.30346365191302	0.387	0.005	0	T_cells	Zmat4
Lcn4	0	4.69523425491929	0.48	0.101	0	T_cells	Lcn4
Ltb4r1	0	1.29382725655148	0.448	0.069	0	T_cells	Ltb4r1
Klra3	0	5.03197528141995	0.45	0.072	0	T_cells	Klra3
Fxyd5	0	1.63726440675815	0.836	0.458	0	T_cells	Fxyd5
Xcl1	0	5.63176052857404	0.644	0.273	0	T_cells	Xcl1
Gm4208	0	7.14027323744235	0.383	0.012	0	T_cells	Gm4208
Igf2	0	1.37820552716796	0.38	0.009	0	T_cells	Igf2
Gcsam	0	0.391852024522876	0.387	0.017	0	T_cells	Gcsam
Cd8b1	0	4.68620033986559	0.623	0.257	0	T_cells	Cd8b1
Lag3	0	2.53277242359958	0.453	0.087	0	T_cells	Lag3
Coro1a	0	1.4106386610539	0.911	0.545	0	T_cells	Coro1a
Cd52	0	1.76436840306088	0.984	0.624	0	T_cells	Cd52
Klrc2	0	5.48141149588994	0.529	0.172	0	T_cells	Klrc2
Mmp9	0	3.90106183367208	0.556	0.199	0	T_cells	Mmp9
Prss2	0	4.16271283056029	0.359	0.002	0	T_cells	Prss2
Csf2	0	6.34082834688864	0.36	0.003	0	T_cells	Csf2
Klri2	0	5.07863744933715	0.44	0.083	0	T_cells	Klri2
Slc6a13	0	0.488065445389983	0.467	0.114	0	T_cells	Slc6a13
Kcnj8	0	1.64533101641874	0.569	0.216	0	T_cells	Kcnj8
Cd27	0	2.99139240599436	0.648	0.296	0	T_cells	Cd27
Sh2d1a	0	5.40088372071267	0.555	0.203	0	T_cells	Sh2d1a
Klra4	0	5.56155955025209	0.359	0.01	0	T_cells	Klra4
Gzmk	0	4.93263183594545	0.355	0.006	0	T_cells	Gzmk
Cd28	0	4.46323684361608	0.639	0.292	0	T_cells	Cd28
Angptl4	0	1.11711889431534	0.394	0.048	0	T_cells	Angptl4
Xlr3a	0	0.845890050087914	0.355	0.009	0	T_cells	Xlr3a
Satb1	0	2.34281517110274	0.666	0.323	0	T_cells	Satb1
Gm8730	0	1.43046243004183	0.933	0.593	0	T_cells	Gm8730
Klk8	0	3.89142474346943	0.557	0.218	0	T_cells	Klk8
Il18rap	0	3.99038003692268	0.431	0.092	0	T_cells	Il18rap
Cd4	0	4.03954070543491	0.399	0.061	0	T_cells	Cd4
Klrb1f	0	6.09809750656433	0.363	0.025	0	T_cells	Klrb1f
Gm19585	0	3.8296505761001	0.531	0.194	0	T_cells	Gm19585
Gimap7	0	3.41882331841532	0.587	0.251	0	T_cells	Gimap7
Styk1	0	4.42812101725373	0.47	0.135	0	T_cells	Styk1
Serpinb9b	0	3.72923611915939	0.342	0.008	0	T_cells	Serpinb9b
Izumo1r	0	5.99055405315457	0.366	0.033	0	T_cells	Izumo1r
Foxp3	0	7.3252002817895	0.33	0.001	0	T_cells	Foxp3
Arl4c	0	2.01027833411504	0.66	0.331	0	T_cells	Arl4c
Ccl5	0	5.25867897942784	0.923	0.596	0	T_cells	Ccl5
Ncr1	0	6.47524597122422	0.34	0.015	0	T_cells	Ncr1
Dmrta1	0	7.24774605928143	0.324	0.01	0	T_cells	Dmrta1
Tcrg-C4	0	6.1637505994487	0.315	0.001	0	T_cells	Tcrg-C4
Il17a	0	6.16745775484155	0.34	0.028	0	T_cells	Il17a
Gzmb	0	5.64874144806788	0.525	0.214	0	T_cells	Gzmb
Fam101b	0	1.6835792063552	0.558	0.248	0	T_cells	Fam101b
Ctsw	0	4.49363730014404	0.571	0.262	0	T_cells	Ctsw
Areg	0	2.49698533560577	0.337	0.033	0	T_cells	Areg
Klrb1a	0	5.53554872076117	0.309	0.008	0	T_cells	Klrb1a
Cxcr6	0	6.1567337308494	0.585	0.285	0	T_cells	Cxcr6
Cd8a	0	4.15080427824889	0.412	0.113	0	T_cells	Cd8a
Cd247	0	4.90094101669016	0.466	0.169	0	T_cells	Cd247
Ly6c2	0	2.14486516208017	0.667	0.372	0	T_cells	Ly6c2
Tnfsf8	0	5.15158605585111	0.332	0.037	0	T_cells	Tnfsf8
Cst7	0	5.0796301701529	0.506	0.211	0	T_cells	Cst7
Ikzf2	0	3.38790390496435	0.476	0.183	0	T_cells	Ikzf2
Strip2	0	0.99578476599411	0.312	0.019	0	T_cells	Strip2
Gm15518	0	2.97657921271922	0.351	0.059	0	T_cells	Gm15518
Khdc1a	0	5.99429612007237	0.294	0.008	0	T_cells	Khdc1a
Tnfrsf9	0	4.94020462357385	0.304	0.018	0	T_cells	Tnfrsf9
Sept6	0	2.13657177754226	0.554	0.269	0	T_cells	Sept6
1700097N02Rik	0	2.74783252581218	0.396	0.113	0	T_cells	1700097N02Rik
Fgl2	0	2.64232089420127	0.585	0.302	0	T_cells	Fgl2
Ptcra	0	0.702512417733565	0.306	0.024	0	T_cells	Ptcra
Crip1	0	0.857405191223627	0.964	0.682	0	T_cells	Crip1
Amica1	0	1.74627357934082	0.597	0.319	0	T_cells	Amica1
Cd6	0	4.9881919903406	0.422	0.15	0	T_cells	Cd6
Emp1	0	1.08887614188063	0.384	0.114	0	T_cells	Emp1
Lrrn4	0	0.95124218578992	0.271	0.001	0	T_cells	Lrrn4
Ffar2	0	1.26223764595201	0.301	0.035	0	T_cells	Ffar2
Tcrg-C2	0	5.00041349197452	0.274	0.01	0	T_cells	Tcrg-C2
S1pr5	0	2.60604479404139	0.277	0.014	0	T_cells	S1pr5
Prf1	0	4.85193216246107	0.279	0.016	0	T_cells	Prf1
Actn2	0	4.78992433815309	0.268	0.008	0	T_cells	Actn2
Pglyrp1	0	1.97605084266921	0.586	0.329	0	T_cells	Pglyrp1
Cd163l1	0	3.77572095960751	0.365	0.11	0	T_cells	Cd163l1
Tcrg-C1	0	4.87534173443881	0.265	0.011	0	T_cells	Tcrg-C1
Ctla4	0	2.93397488753954	0.319	0.07	0	T_cells	Ctla4
Cd226	0	5.17216413444636	0.341	0.096	0	T_cells	Cd226
B3galt2	0	5.32133074116426	0.254	0.009	0	T_cells	B3galt2
Spn	0	2.65176825661236	0.547	0.305	0	T_cells	Spn
Icos	0	3.94853271780271	0.437	0.196	0	T_cells	Icos
Gata3	0	5.14160264832931	0.423	0.19	0	T_cells	Gata3
Tnfrsf4	0	2.60404285345626	0.274	0.045	0	T_cells	Tnfrsf4
Itk	0	4.62618534539145	0.51	0.285	0	T_cells	Itk
Wfikkn2	0	5.99115433618905	0.335	0.113	0	T_cells	Wfikkn2
Tesc	0	3.41522863567521	0.499	0.277	0	T_cells	Tesc
Cxcr3	0	4.09349854029607	0.495	0.275	0	T_cells	Cxcr3
Tox	0	4.86891682885812	0.397	0.178	0	T_cells	Tox
Eomes	0	5.51009846557064	0.345	0.127	0	T_cells	Eomes
Cd40lg	0	6.55269873178332	0.349	0.133	0	T_cells	Cd40lg
Klra5	0	5.46186319449759	0.276	0.065	0	T_cells	Klra5
Sh3bgrl3	0	1.40248230670101	0.985	0.786	0	T_cells	Sh3bgrl3
AA467197	0	1.84482633753271	0.305	0.113	0	T_cells	AA467197
Klra8	0	4.92590973287731	0.258	0.067	0	T_cells	Klra8
Il2ra	0	4.32488737984783	0.265	0.093	0	T_cells	Il2ra
Slc39a4	0	0.840944137161587	0.28	0.113	0	T_cells	Slc39a4
Pacsin1	0	1.23299564870178	0.326	0.173	0	T_cells	Pacsin1
Cd5	0	4.83692019071637	0.334	0.188	0	T_cells	Cd5
Tmsb10	0	2.20892041935909	1	0.893	0	T_cells	Tmsb10
Rplp0	0	1.27862469886034	0.999	0.896	0	T_cells	Rplp0
Rpl3	0	1.04740473636387	0.998	0.913	0	T_cells	Rpl3
Rpsa	0	1.04782419047989	0.998	0.935	0	T_cells	Rpsa
Rpl14	0	0.990679881734065	0.999	0.941	0	T_cells	Rpl14
Rpl10a	0	0.772884208375294	0.997	0.943	0	T_cells	Rpl10a
Rpl12	0	1.3811644616629	0.999	0.951	0	T_cells	Rpl12
Rps2	0	0.874101044085766	0.999	0.955	0	T_cells	Rps2
Rps11	0	0.781994295833503	1	0.987	0	T_cells	Rps11
Rps18	0	1.06274205088689	1	0.99	0	T_cells	Rps18
Rpl32	0	0.829003299629554	1	0.996	0	T_cells	Rpl32
Tmsb4x	0	0.700176234251019	1	1	0	T_cells	Tmsb4x
Itgb2	1.49977615299851e-307	1.69514159437555	0.629	0.372	2.99955230599702e-304	T_cells	Itgb2
Gm4955	3.72917487425794e-307	2.30540468752102	0.504	0.267	7.45834974851589e-304	T_cells	Gm4955
Laptm5	1.43923528227439e-305	0.938870276120377	0.853	0.506	2.87847056454877e-302	T_cells	Laptm5
Klrc1	2.48551595114305e-302	4.33483394848687	0.445	0.195	4.9710319022861e-299	T_cells	Klrc1
Id2	1.14102714836233e-301	1.35766296194508	0.83	0.624	2.28205429672465e-298	T_cells	Id2
Uck2	2.32287049195395e-301	0.674278049848376	0.341	0.148	4.64574098390789e-298	T_cells	Uck2
S100a4	1.95215350927073e-298	2.18598057811621	0.598	0.368	3.90430701854146e-295	T_cells	S100a4
Itgal	5.74976103044774e-298	1.14903624888138	0.666	0.358	1.14995220608955e-294	T_cells	Itgal
Gramd3	1.50978391218031e-297	2.52007302317728	0.514	0.181	3.01956782436062e-294	T_cells	Gramd3
Vps37b	5.28724161749384e-296	1.98054015843665	0.577	0.27	1.05744832349877e-292	T_cells	Vps37b
Runx3	5.88661712118298e-291	2.76131038231227	0.476	0.218	1.1773234242366e-287	T_cells	Runx3
Cdk2ap2	2.11904528094261e-290	1.14367073465171	0.849	0.507	4.23809056188523e-287	T_cells	Cdk2ap2
Rgs1	3.32258635200268e-288	2.28988958863213	0.523	0.202	6.64517270400535e-285	T_cells	Rgs1
Rpl39l	2.94947242581263e-277	1.0104010469617	0.319	0.077	5.89894485162527e-274	T_cells	Rpl39l
Il4	7.36168460861797e-277	6.22795150327659	0.382	0.017	1.47233692172359e-273	T_cells	Il4
Ptpn7	4.44229755931593e-276	3.23703069686457	0.446	0.305	8.88459511863187e-273	T_cells	Ptpn7
Col15a1	2.35990211534973e-275	0.671750822342942	0.365	0.063	4.71980423069946e-272	T_cells	Col15a1
Rgcc	4.24356070966317e-272	2.21599367955452	0.409	0.204	8.48712141932634e-269	T_cells	Rgcc
Trbc2	7.0249928018769e-269	2.42714696347303	0.319	0.033	1.40499856037538e-265	T_cells	Trbc2
Eef1b2	8.74022826186518e-268	0.810832830790567	0.96	0.835	1.74804565237304e-264	T_cells	Eef1b2
Lax1	1.28237814564107e-267	1.16256900249151	0.362	0.221	2.56475629128214e-264	T_cells	Lax1
Trac	3.47638768573124e-265	3.22329276791771	0.367	0.049	6.95277537146248e-262	T_cells	Trac
Rps19	6.29289322842388e-264	0.538698480332588	1	0.996	1.25857864568478e-260	T_cells	Rps19
Cited4	1.92901830926143e-256	2.41482700919541	0.265	0.123	3.85803661852285e-253	T_cells	Cited4
Fam83a	2.70599635719052e-256	1.62347950792715	0.26	0.029	5.41199271438105e-253	T_cells	Fam83a
Gm8369	2.32394798673269e-252	0.765721504904086	0.687	0.401	4.64789597346539e-249	T_cells	Gm8369
Slamf6	7.82061146317993e-248	1.45276401744436	0.523	0.228	1.56412229263599e-244	T_cells	Slamf6
Ccr2	1.406038574508e-245	1.0718922539137	0.588	0.375	2.81207714901601e-242	T_cells	Ccr2
Bcl2a1b	5.94478647909381e-243	1.69545300776522	0.543	0.36	1.18895729581876e-239	T_cells	Bcl2a1b
Efhd2	2.23008783268347e-239	1.44688646405078	0.605	0.335	4.46017566536694e-236	T_cells	Efhd2
Itgb7	3.61778181412414e-236	1.8032910911371	0.5	0.233	7.23556362824828e-233	T_cells	Itgb7
1500009L16Rik	4.90995249076124e-235	1.86733602091	0.265	0.115	9.81990498152248e-232	T_cells	1500009L16Rik
Dok2	1.43479594806373e-230	2.67598176905855	0.372	0.215	2.86959189612745e-227	T_cells	Dok2
Slfn1	1.65516460410017e-230	3.05669508010245	0.393	0.243	3.31032920820035e-227	T_cells	Slfn1
Fam105a	1.01640945104966e-229	1.41846197088035	0.523	0.299	2.03281890209932e-226	T_cells	Fam105a
Traf1	3.21151332327157e-229	2.21049256602603	0.463	0.245	6.42302664654314e-226	T_cells	Traf1
B930036N10Rik	1.18583350887145e-227	1.00956741871754	0.51	0.286	2.3716670177429e-224	T_cells	B930036N10Rik
Kcnn4	1.15894738819002e-226	1.63907574334848	0.465	0.278	2.31789477638005e-223	T_cells	Kcnn4
Ramp1	5.05559457202405e-226	0.532057385306917	0.489	0.188	1.01111891440481e-222	T_cells	Ramp1
Il17re	3.91181501512332e-219	0.724535300122858	0.429	0.158	7.82363003024663e-216	T_cells	Il17re
Sh2d2a	1.14673897884965e-214	4.22142046956113	0.369	0.263	2.29347795769931e-211	T_cells	Sh2d2a
Rpl10	1.14828510360684e-210	0.442497633000802	0.999	0.988	2.29657020721369e-207	T_cells	Rpl10
Ly6c1	1.78413103413669e-207	1.56045817964416	0.431	0.227	3.56826206827337e-204	T_cells	Ly6c1
Osbpl3	1.31807132117932e-205	3.26869880915612	0.405	0.277	2.63614264235864e-202	T_cells	Osbpl3
Gem	2.62583731078826e-205	1.52390450127391	0.438	0.182	5.25167462157653e-202	T_cells	Gem
Emb	4.97980519335526e-200	2.23011635716737	0.448	0.32	9.95961038671051e-197	T_cells	Emb
Gpr65	4.06996083863135e-199	0.841932456316745	0.357	0.238	8.1399216772627e-196	T_cells	Gpr65
Bcl2a1d	4.02275860931375e-197	2.04417635999832	0.464	0.296	8.04551721862751e-194	T_cells	Bcl2a1d
Cdc25b	2.44224878953319e-193	0.531580355213595	0.457	0.222	4.88449757906637e-190	T_cells	Cdc25b
Ass1	7.16493022439629e-192	0.708406760479748	0.486	0.251	1.43298604487926e-188	T_cells	Ass1
Pim2	2.60416899830161e-191	2.15975105250425	0.384	0.212	5.20833799660322e-188	T_cells	Pim2
Ncapd2	4.03884257113072e-191	0.342249843451439	0.483	0.256	8.07768514226145e-188	T_cells	Ncapd2
Asb2	1.69836634416362e-190	2.90118691593699	0.303	0.112	3.39673268832723e-187	T_cells	Asb2
Exosc2	1.21256160341238e-189	0.830085731291001	0.524	0.256	2.42512320682476e-186	T_cells	Exosc2
Acp5	8.09191334250422e-187	0.612214508765609	0.471	0.288	1.61838266850084e-183	T_cells	Acp5
Sag	5.23176489029329e-186	0.290458998972162	0.442	0.237	1.04635297805866e-182	T_cells	Sag
Samsn1	2.60477488932986e-184	1.24955102361949	0.436	0.308	5.20954977865973e-181	T_cells	Samsn1
Lyst	2.93280601101002e-183	1.92120031971312	0.361	0.153	5.86561202202004e-180	T_cells	Lyst
Ptger4	1.17533434393784e-182	2.95049068535423	0.386	0.25	2.35066868787568e-179	T_cells	Ptger4
Gm268701	3.95526788340566e-182	0.355028483814659	0.512	0.246	7.91053576681132e-179	T_cells	Gm26870
Lsp1	5.14206032850897e-180	0.740563548557018	0.678	0.488	1.02841206570179e-176	T_cells	Lsp1
Cd48	2.34815654754171e-179	1.27547103554342	0.487	0.268	4.69631309508342e-176	T_cells	Cd48
Ccl4	1.67589907153182e-176	1.92462654961159	0.593	0.355	3.35179814306365e-173	T_cells	Ccl4
Racgap1	3.44534865819088e-176	0.941867479932828	0.422	0.258	6.89069731638176e-173	T_cells	Racgap1
Itgae	6.58367074868904e-174	2.00885700557317	0.27	0.057	1.31673414973781e-170	T_cells	Itgae
Myo1f	5.50215598177152e-171	1.60360148951296	0.463	0.309	1.1004311963543e-167	T_cells	Myo1f
Ccr5	3.56058147050238e-170	0.670395541102047	0.4	0.269	7.12116294100476e-167	T_cells	Ccr5
Smc4	3.15269943055607e-169	1.14924980503797	0.497	0.282	6.30539886111214e-166	T_cells	Smc4
S100a11	3.76075353633449e-168	1.00124562368086	0.75	0.544	7.52150707266898e-165	T_cells	S100a11
Ifng	2.60944804523417e-167	4.60708152746435	0.272	0.217	5.21889609046835e-164	T_cells	Ifng
Rora	9.84998794169807e-166	1.65723000161313	0.324	0.223	1.96999758833961e-162	T_cells	Rora
Hsd11b1	4.44335129504244e-165	1.46595793665302	0.382	0.291	8.88670259008487e-162	T_cells	Hsd11b1
Aprt	1.67895971451077e-158	0.914967656422945	0.496	0.293	3.35791942902155e-155	T_cells	Aprt
Phgdh	2.29970112168719e-158	1.01958772227376	0.357	0.29	4.59940224337438e-155	T_cells	Phgdh
Trbc1	2.69251671940601e-157	4.17186953805511	0.257	0.094	5.38503343881201e-154	T_cells	Trbc1
Hmgb2	1.23938558760806e-156	0.658552367473755	0.655	0.408	2.47877117521613e-153	T_cells	Hmgb2
Eno1	1.25049041508078e-156	0.804645384838391	0.583	0.379	2.50098083016157e-153	T_cells	Eno1
Rcbtb2	1.09401284024657e-154	1.28171280220275	0.455	0.266	2.18802568049314e-151	T_cells	Rcbtb2
Tnf	1.94024127489857e-153	1.38016602162997	0.457	0.29	3.88048254979715e-150	T_cells	Tnf
Rpgrip1	4.48698247251572e-153	0.362438724189841	0.651	0.383	8.97396494503143e-150	T_cells	Rpgrip1
Lockd	2.71209959639063e-152	0.994405848695903	0.363	0.24	5.42419919278126e-149	T_cells	Lockd
Adam8	5.32537968547201e-152	0.996587027571207	0.334	0.26	1.0650759370944e-148	T_cells	Adam8
Pim1	6.9975972816216e-151	0.745072105579326	0.778	0.482	1.39951945632432e-147	T_cells	Pim1
Nsg2	1.60382802115712e-148	5.00585005369368	0.26	0.064	3.20765604231424e-145	T_cells	Nsg2
Cd244	1.23198699161311e-146	2.46847461677214	0.327	0.22	2.46397398322622e-143	T_cells	Cd244
Tagap	1.21963899733857e-145	1.22594235550689	0.396	0.287	2.43927799467715e-142	T_cells	Tagap
Rpl10-ps3	1.49868702972729e-145	0.605349057936753	0.907	0.686	2.99737405945457e-142	T_cells	Rpl10-ps3
Gzma	4.17060346764648e-144	4.47660289219619	0.391	0.252	8.34120693529297e-141	T_cells	Gzma
Zbp1	4.56335976574753e-142	1.32076959586116	0.384	0.266	9.12671953149505e-139	T_cells	Zbp1
Itga4	1.71512184324466e-141	1.01874357773574	0.505	0.346	3.43024368648933e-138	T_cells	Itga4
A330069E16Rik	2.37583845799898e-140	0.505383683003862	0.369	0.203	4.75167691599795e-137	T_cells	A330069E16Rik
Slamf7	3.17510707150966e-139	1.49485418296081	0.36	0.177	6.35021414301932e-136	T_cells	Slamf7
Serpinb91	3.86627912144271e-135	0.692277116968617	0.413	0.253	7.73255824288542e-132	T_cells	Serpinb9
Ahnak	2.15872744612434e-134	0.866879932020839	0.682	0.509	4.31745489224868e-131	T_cells	Ahnak
Serpinb6b	2.3788033498284e-134	1.46087287096783	0.378	0.285	4.75760669965681e-131	T_cells	Serpinb6b
Gm5547	4.86605965833475e-132	0.682314645337289	0.492	0.374	9.7321193166695e-129	T_cells	Gm5547
Selenop	1.27960336327086e-131	1.098634692096	0.309	0.17	2.55920672654173e-128	T_cells	Selenop
Tm6sf1	1.7568047481797e-131	0.612618787250209	0.487	0.338	3.51360949635939e-128	T_cells	Tm6sf1
Cd44	2.18269142171134e-130	0.392154059433658	0.558	0.375	4.36538284342268e-127	T_cells	Cd44
Itih5	1.13735725688909e-129	0.918900257797127	0.28	0.168	2.27471451377817e-126	T_cells	Itih5
Lgals1	6.78660340542972e-128	0.671406965502375	0.809	0.618	1.35732068108594e-124	T_cells	Lgals1
Tnfrsf1b	1.094771423063e-127	0.428384771718805	0.37	0.206	2.189542846126e-124	T_cells	Tnfrsf1b
Myb	8.51620718913796e-127	2.08860984389237	0.337	0.131	1.70324143782759e-123	T_cells	Myb
Dusp2	1.28832919193894e-125	0.78521462780346	0.465	0.362	2.57665838387788e-122	T_cells	Dusp2
Fam129a	1.93946377790941e-124	0.342810778917718	0.376	0.272	3.87892755581882e-121	T_cells	Fam129a
Socs2	5.17975877217973e-124	1.5119050048362	0.447	0.31	1.03595175443595e-120	T_cells	Socs2
Rgs10	4.74059932015769e-123	0.735096045614432	0.571	0.408	9.48119864031538e-120	T_cells	Rgs10
Emp3	2.27560368064865e-122	0.689123316365131	0.599	0.436	4.55120736129729e-119	T_cells	Emp3
Sh3bp1	7.21786453260792e-120	1.01793160489623	0.371	0.266	1.44357290652158e-116	T_cells	Sh3bp1
Unc119	1.12668981905612e-118	0.818236275294815	0.466	0.305	2.25337963811225e-115	T_cells	Unc119
Rap1gap2	4.16277790042418e-117	0.510466743878664	0.386	0.236	8.32555580084836e-114	T_cells	Rap1gap2
Gpr171	1.7132164684414e-116	0.915373647516887	0.241	0.27	3.42643293688281e-113	T_cells	Gpr171
AC160336.1	2.28669386488538e-116	1.29797183395503	0.307	0.182	4.57338772977076e-113	T_cells	AC160336.1
Hells	2.59238410930144e-116	0.360461112047437	0.373	0.208	5.18476821860287e-113	T_cells	Hells
Runx2	4.1480950459822e-114	1.05290465062568	0.387	0.299	8.2961900919644e-111	T_cells	Runx2
Myo1g	4.90285508589283e-114	0.690112885390992	0.334	0.257	9.80571017178567e-111	T_cells	Myo1g
Mif	5.33864310890339e-114	0.512752767933263	0.679	0.474	1.06772862178068e-110	T_cells	Mif
Gm128401	1.11627231687367e-112	0.804734897389692	0.538	0.367	2.23254463374733e-109	T_cells	Gm12840
Arpc1b	5.3670760463262e-112	0.501007842027027	0.83	0.623	1.07341520926524e-108	T_cells	Arpc1b
Odc1	1.60392477479831e-111	0.625883311627874	0.426	0.283	3.20784954959662e-108	T_cells	Odc1
Ctla2a1	4.07776178898148e-111	0.675287876733159	0.559	0.4	8.15552357796297e-108	T_cells	Ctla2a
Serpina3g1	2.27097205007776e-108	0.647004089502185	0.509	0.334	4.54194410015552e-105	T_cells	Serpina3g
Lsm12	3.35576484922825e-108	0.327380286586138	0.416	0.259	6.71152969845649e-105	T_cells	Lsm12
Nr4a2	2.58355071859969e-106	1.22866219005345	0.361	0.258	5.16710143719938e-103	T_cells	Nr4a2
Cited2	1.21176703186323e-104	0.966429215533167	0.412	0.31	2.42353406372645e-101	T_cells	Cited2
Cd69	4.94756528443707e-104	1.02641190752291	0.351	0.252	9.89513056887414e-101	T_cells	Cd69
Fam46a	5.36466644534643e-104	0.345928203209909	0.392	0.28	1.07293328906929e-100	T_cells	Fam46a
Mlec	2.19649408471962e-100	0.612411093140937	0.458	0.315	4.39298816943924e-97	T_cells	Mlec
Dusp5	4.8531221554497e-100	1.4112299246325	0.369	0.324	9.7062443108994e-97	T_cells	Dusp5
Ezh2	7.53582560133309e-99	0.302148515034249	0.278	0.201	1.50716512026662e-95	T_cells	Ezh2
Spry2	6.37821831735195e-92	0.71707044499949	0.562	0.391	1.27564366347039e-88	T_cells	Spry2
Hmgn2	7.90286564052892e-89	0.474025848471301	0.439	0.338	1.58057312810579e-85	T_cells	Hmgn2
Fam49b	1.03437123543334e-87	0.266803524032976	0.584	0.451	2.06874247086668e-84	T_cells	Fam49b
Ccl3	5.68889902634612e-84	1.36222552557975	0.446	0.365	1.13777980526922e-80	T_cells	Ccl3
Glrx	6.56639025408585e-84	1.29657194485025	0.326	0.302	1.31327805081717e-80	T_cells	Glrx
Pqlc3	7.91461287886772e-80	0.285282911752785	0.289	0.312	1.58292257577354e-76	T_cells	Pqlc3
Prdm1	8.40674939048026e-79	0.847128407187131	0.277	0.251	1.68134987809605e-75	T_cells	Prdm1
Fam46c	7.73154449865323e-75	0.369741183735761	0.302	0.306	1.54630889973065e-71	T_cells	Fam46c
Lilr4b	2.83965091815983e-74	0.422404538102785	0.271	0.245	5.67930183631966e-71	T_cells	Lilr4b
Kcnq1ot1	6.99738260276255e-73	0.59227003014588	0.35	0.326	1.39947652055251e-69	T_cells	Kcnq1ot1
Gadd45b	1.06749327246276e-71	0.710712766256771	0.343	0.277	2.13498654492552e-68	T_cells	Gadd45b
Glipr1	1.81543647427312e-69	0.435944686522672	0.352	0.377	3.63087294854624e-66	T_cells	Glipr1
Mxd1	1.86696576177601e-63	0.770486135062442	0.327	0.285	3.73393152355201e-60	T_cells	Mxd1
Cyba	3.67948583883496e-62	0.258964698206247	0.838	0.637	7.35897167766991e-59	T_cells	Cyba
Itgax	1.48612492202767e-57	1.49220693225598	0.261	0.263	2.97224984405534e-54	T_cells	Itgax
Actb	3.82892752534962e-53	0.426568219766846	1	0.997	7.65785505069924e-50	T_cells	Actb
Gpm6b	2.36990654440034e-52	0.354623532325123	0.303	0.162	4.73981308880068e-49	T_cells	Gpm6b
Hspa8	4.6437924330953e-47	0.257154184187811	0.916	0.773	9.28758486619061e-44	T_cells	Hspa8
Ebf1	0	7.02882001087257	0.971	0.441	0	B_cells	Ebf1
Cd79a	0	4.99950152057852	0.943	0.439	0	B_cells	Cd79a
Cd79b	0	4.88249784802416	0.86	0.428	0	B_cells	Cd79b
H2-Aa	0	2.44051480892702	0.985	0.592	0	B_cells	H2-Aa
Gm43603	0	6.97070855210101	0.707	0.318	0	B_cells	Gm43603
H2-Eb1	0	2.44781984203451	0.985	0.604	0	B_cells	H2-Eb1
Ms4a1	0	6.28622737672363	0.742	0.365	0	B_cells	Ms4a1
H2-Ob	0	4.95968125572534	0.682	0.314	0	B_cells	H2-Ob
Ly6d	0	4.55665061274608	0.836	0.476	0	B_cells	Ly6d
2010309G21Rik	0	5.30490233501861	0.361	0.03	0	B_cells	2010309G21Rik
H2-Ab1	0	1.67374903008652	0.951	0.649	0	B_cells	H2-Ab1
Cd74	0	2.87972620476852	1	0.717	0	B_cells	Cd74
Mef2c	0	2.42132705768262	0.828	0.546	0	B_cells	Mef2c
Gm2447	0	5.29838796565991	0.305	0.024	0	B_cells	Gm2447
H2-DMb2	0	5.0191606673404	0.697	0.419	0	B_cells	H2-DMb2
S1pr3	0	1.83366883000951	0.303	0.026	0	B_cells	S1pr3
Lrp2	0	1.21658602815962	0.265	0.006	0	B_cells	Lrp2
Serp1	0	1.60586281594059	0.849	0.612	0	B_cells	Serp1
Rpl10a1	0	0.880946715589003	0.997	0.95	0	B_cells	Rpl10a
Rpl121	0	0.895223904416282	0.998	0.958	0	B_cells	Rpl12
Rps181	0	0.754331528168151	1	0.991	0	B_cells	Rps18
Rpl321	0	0.737176167377436	1	0.996	0	B_cells	Rpl32
Rps191	0	1.23622838588524	1	0.997	0	B_cells	Rps19
Rpsa1	4.71098564808995e-295	0.793717015282277	0.995	0.944	9.4219712961799e-292	B_cells	Rpsa
Fcmr	1.19951168666988e-279	6.06289292569913	0.633	0.366	2.39902337333976e-276	B_cells	Fcmr
Bank1	7.5935591707719e-269	4.18907266540313	0.627	0.268	1.51871183415438e-265	B_cells	Bank1
Rpl141	3.37152853295708e-268	0.784498695950734	0.995	0.949	6.74305706591416e-265	B_cells	Rpl14
Pax5	1.23763662291764e-256	6.24329550334466	0.606	0.335	2.47527324583528e-253	B_cells	Pax5
Gm43291	2.87650431947103e-256	3.75467138764035	0.606	0.348	5.75300863894205e-253	B_cells	Gm43291
Pou2f2	1.5714241957492e-251	2.75559610210627	0.698	0.384	3.1428483914984e-248	B_cells	Pou2f2
Fth1	1.70574253115925e-238	0.601081933987407	0.994	0.965	3.41148506231851e-235	B_cells	Fth1
Rpl31	8.17934001996651e-226	0.737492520165065	0.994	0.925	1.6358680039933e-222	B_cells	Rpl3
Fcer2a	7.49477164071258e-214	6.15292023097676	0.579	0.313	1.49895432814252e-210	B_cells	Fcer2a
Rps111	3.50714766863192e-210	0.59985184922381	0.998	0.989	7.01429533726385e-207	B_cells	Rps11
Gm83691	2.05872300056055e-198	2.77391255481685	0.656	0.444	4.1174460011211e-195	B_cells	Gm8369
Bcl11a	1.34304582921396e-195	4.10882415655774	0.575	0.384	2.68609165842791e-192	B_cells	Bcl11a
Mzb1	4.41833942229555e-192	1.22240641177451	0.656	0.501	8.83667884459109e-189	B_cells	Mzb1
Rps21	2.20886005765225e-191	0.628620404848239	0.996	0.961	4.4177201153045e-188	B_cells	Rps2
Ltb1	1.21465781102107e-173	1.49271810979349	0.725	0.453	2.42931562204215e-170	B_cells	Ltb
Vpreb3	3.54059245018421e-159	4.76805036263834	0.548	0.389	7.08118490036842e-156	B_cells	Vpreb3
H2-Oa	4.40187885284803e-158	4.33332488829126	0.554	0.371	8.80375770569607e-155	B_cells	H2-Oa
Cd19	1.31244479455645e-149	4.47978640795873	0.555	0.312	2.6248895891129e-146	B_cells	Cd19
Rpl101	1.85610675493565e-149	0.445204931885396	1	0.989	3.71221350987129e-146	B_cells	Rpl10
Coro1a1	1.22095795468541e-145	1.04347573415988	0.817	0.609	2.44191590937082e-142	B_cells	Coro1a
H2-DMa	6.81393292046306e-140	2.05020325920939	0.618	0.431	1.36278658409261e-136	B_cells	H2-DMa
Hepacam2	1.16170521352436e-133	2.36668795633901	0.283	0.108	2.32341042704872e-130	B_cells	Hepacam2
Cd521	2.09965797180278e-133	0.684369918585699	0.921	0.682	4.19931594360555e-130	B_cells	Cd52
Scd1	1.82887674068887e-129	2.50400465418535	0.589	0.451	3.65775348137774e-126	B_cells	Scd1
Sell	6.05199984406522e-123	2.76255701944565	0.573	0.46	1.21039996881304e-119	B_cells	Sell
Cd24a	3.72583793512538e-120	2.91527140978871	0.585	0.446	7.45167587025076e-117	B_cells	Cd24a
Syk	1.74409901345361e-119	2.99870280943406	0.548	0.405	3.48819802690721e-116	B_cells	Syk
Rplp01	1.51222252368114e-117	0.427771677735626	0.991	0.911	3.02444504736229e-114	B_cells	Rplp0
Sh3bgrl31	6.09156145838763e-117	0.572574922996262	0.945	0.819	1.21831229167753e-113	B_cells	Sh3bgrl3
Cd22	1.04168063494286e-116	4.79611827192445	0.516	0.334	2.08336126988571e-113	B_cells	Cd22
Cxcr4	1.51286826439338e-105	2.85392624877427	0.554	0.316	3.02573652878675e-102	B_cells	Cxcr4
Ccr7	3.13667165883606e-103	3.45323847030183	0.497	0.392	6.27334331767212e-100	B_cells	Ccr7
Siglecg	1.7379810016707e-99	4.56069351368955	0.491	0.365	3.47596200334141e-96	B_cells	Siglecg
Chst3	2.31254309681927e-98	5.55850452949966	0.444	0.203	4.62508619363854e-95	B_cells	Chst3
Ahnak2	2.46114623887983e-98	2.74638384382736	0.273	0.025	4.92229247775966e-95	B_cells	Ahnak2
Cr2	8.68793501970093e-97	6.64030368036784	0.348	0.172	1.73758700394019e-93	B_cells	Cr2
Chchd10	6.83216552545946e-94	1.7199993089136	0.586	0.462	1.36643310509189e-90	B_cells	Chchd10
Ctsh	6.6787166977972e-84	1.35647747194944	0.598	0.465	1.33574333955944e-80	B_cells	Ctsh
Fcrla	7.57644374473652e-79	4.271603404589	0.466	0.37	1.5152887489473e-75	B_cells	Fcrla
Stap1	8.00390199358855e-72	3.07266211911704	0.474	0.291	1.60078039871771e-68	B_cells	Stap1
Btla	4.71119779792159e-70	3.59632948963449	0.469	0.346	9.42239559584319e-67	B_cells	Btla
Tnfrsf13c	4.94829897427245e-70	5.24113164505891	0.405	0.261	9.8965979485449e-67	B_cells	Tnfrsf13c
Dusp21	2.48002039986841e-65	2.15897265735891	0.484	0.373	4.96004079973682e-62	B_cells	Dusp2
Pmf1	9.34834394580754e-64	2.54917961750269	0.505	0.302	1.86966878916151e-60	B_cells	Pmf1
Gm87301	1.61832434510536e-60	0.580900455902412	0.795	0.661	3.23664869021072e-57	B_cells	Gm8730
Pkig	2.20093059670131e-60	2.04461314028184	0.536	0.466	4.40186119340262e-57	B_cells	Pkig
Blnk	5.18613013873519e-59	3.46137706111678	0.443	0.353	1.03722602774704e-55	B_cells	Blnk
Bach2	1.85611644445646e-58	3.25603650451176	0.459	0.319	3.71223288891293e-55	B_cells	Bach2
Prss121	4.8974323113152e-57	1.13067498428295	0.268	0.159	9.7948646226304e-54	B_cells	Prss12
Notch2	6.44408168844412e-57	2.07841058142268	0.548	0.486	1.28881633768882e-53	B_cells	Notch2
Spib	1.30029609900262e-55	4.2367006688687	0.411	0.347	2.60059219800524e-52	B_cells	Spib
Cd180	1.71648653535989e-55	2.6102044925297	0.345	0.286	3.43297307071978e-52	B_cells	Cd180
Plac8	8.79862093487752e-55	0.612944680683115	0.668	0.547	1.7597241869755e-51	B_cells	Plac8
Pold4	5.21911724545841e-54	2.25104150519877	0.499	0.422	1.04382344909168e-50	B_cells	Pold4
Nfkbid	1.47310656105049e-49	1.93828523233066	0.512	0.425	2.94621312210099e-46	B_cells	Nfkbid
Fcrl1	2.62191438313191e-48	4.71980511866447	0.372	0.332	5.24382876626382e-45	B_cells	Fcrl1
Pou2af1	1.10653065120773e-45	3.16318678682496	0.416	0.447	2.21306130241545e-42	B_cells	Pou2af1
Cd200	1.16004019357101e-45	2.777703870585	0.414	0.345	2.32008038714203e-42	B_cells	Cd200
Tnfrsf13b	7.03755078850982e-44	2.97410041902272	0.422	0.309	1.40751015770196e-40	B_cells	Tnfrsf13b
Ly86	8.10047415806913e-43	1.38650317258508	0.48	0.384	1.62009483161383e-39	B_cells	Ly86
Pgap1	1.01592766722284e-41	4.01655865149107	0.385	0.248	2.03185533444569e-38	B_cells	Pgap1
Rnase6	1.83133114465572e-38	2.30154848741314	0.424	0.305	3.66266228931145e-35	B_cells	Rnase6
B3gnt5	3.82363051086159e-37	4.38929363467063	0.391	0.339	7.64726102172317e-34	B_cells	B3gnt5
Dennd5b	7.74434368178472e-37	1.90291042355417	0.469	0.367	1.54886873635694e-33	B_cells	Dennd5b
Cd40	2.41593293166644e-34	2.70814734666854	0.26	0.183	4.83186586333288e-31	B_cells	Cd40
Eef1b21	2.91932725986714e-34	0.310508637770997	0.899	0.862	5.83865451973429e-31	B_cells	Eef1b2
Cd691	1.4087318787109e-33	2.3460619331281	0.418	0.253	2.8174637574218e-30	B_cells	Cd69
Ciita	2.20017191667833e-30	3.47979286691656	0.325	0.175	4.40034383335665e-27	B_cells	Ciita
Rpl10-ps31	2.60837414116771e-30	0.42391044885765	0.81	0.732	5.21674828233543e-27	B_cells	Rpl10-ps3
Serpinb1a	1.30394995417139e-29	3.96566196531732	0.358	0.35	2.60789990834278e-26	B_cells	Serpinb1a
F5	2.91104178049055e-28	0.487685218085227	0.273	0.18	5.82208356098109e-25	B_cells	F5
Napsa	9.41168266886265e-28	2.51674119232748	0.37	0.314	1.88233653377253e-24	B_cells	Napsa
Cxcr5	4.40698152002473e-26	5.47419107141918	0.313	0.304	8.81396304004946e-23	B_cells	Cxcr5
Ptpn6	5.44369218927326e-26	1.18125687870093	0.497	0.372	1.08873843785465e-22	B_cells	Ptpn6
Cmah	6.58314919306896e-25	2.17607572918536	0.428	0.408	1.31662983861379e-21	B_cells	Cmah
Blk	1.2012167632238e-24	4.46030187507821	0.349	0.353	2.4024335264476e-21	B_cells	Blk
AB124611	3.51966098453362e-24	1.59196672093201	0.458	0.407	7.03932196906725e-21	B_cells	AB124611
Gpr183	6.16958726157895e-23	2.66610134948003	0.391	0.4	1.23391745231579e-19	B_cells	Gpr183
Filip1l	1.18416635892047e-21	1.94616528383987	0.417	0.374	2.36833271784094e-18	B_cells	Filip1l
Lsp11	2.0977051130295e-21	0.689568002874856	0.552	0.535	4.195410226059e-18	B_cells	Lsp1
Cyp4f18	1.67839951315954e-20	2.53311694571738	0.309	0.265	3.35679902631908e-17	B_cells	Cyp4f18
Pkib	9.30886813082319e-20	2.02549522706669	0.382	0.382	1.86177362616464e-16	B_cells	Pkib
Cybb	2.22292021519699e-19	0.44785175806965	0.473	0.472	4.44584043039398e-16	B_cells	Cybb
Samhd1	1.00543143192143e-18	0.778456335497875	0.554	0.477	2.01086286384286e-15	B_cells	Samhd1
Il4i1	2.63076308754573e-17	3.47888782486941	0.3	0.235	5.26152617509146e-14	B_cells	Il4i1
Rel	7.04522471829248e-17	1.73088038987852	0.396	0.306	1.4090449436585e-13	B_cells	Rel
Wdfy4	9.89811221532703e-16	2.4172927907444	0.357	0.347	1.97962244306541e-12	B_cells	Wdfy4
St6gal1	1.68217745470814e-15	1.58466329758195	0.423	0.386	3.36435490941628e-12	B_cells	St6gal1
Satb11	3.26613822173174e-15	1.17790938290482	0.43	0.409	6.53227644346347e-12	B_cells	Satb1
Unc93b1	3.89914186779862e-15	0.890903287030641	0.499	0.433	7.79828373559724e-12	B_cells	Unc93b1
Snhg18	1.09220161514288e-14	0.493889346840572	0.264	0.294	2.18440323028576e-11	B_cells	Snhg18
Gm6377	2.26008905519812e-14	1.72928932650439	0.334	0.25	4.52017811039623e-11	B_cells	Gm6377
Plp2	2.53295120393804e-14	1.2353744751128	0.458	0.382	5.06590240787608e-11	B_cells	Plp2
Irf8	1.35972933856694e-13	0.484382081900767	0.482	0.45	2.71945867713388e-10	B_cells	Irf8
Il10ra	2.18842995630975e-12	0.418564175875446	0.187	0.344	4.37685991261951e-09	B_cells	Il10ra
Prr5	6.00909917133946e-12	2.24659159670207	0.358	0.344	1.20181983426789e-08	B_cells	Prr5
Hbb-bs1	1.89262922311459e-11	0.732759513524979	0.302	0.384	3.78525844622917e-08	B_cells	Hbb-bs
AC125149.3	1.03009576869456e-10	2.66091802637695	0.324	0.355	2.06019153738912e-07	B_cells	AC125149.3
Kmo	1.41409451383918e-10	2.38241042083962	0.307	0.394	2.82818902767836e-07	B_cells	Kmo
Lat2	4.21666536612543e-10	1.87395728612565	0.369	0.376	8.43333073225086e-07	B_cells	Lat2
Fam49b1	1.38357413828348e-09	0.62604537949875	0.507	0.482	2.76714827656697e-06	B_cells	Fam49b
Bmyc	5.06753150407638e-09	1.29620731350815	0.464	0.465	1.01350630081528e-05	B_cells	Bmyc
Slamf61	5.47391168984065e-08	1.86844155165216	0.326	0.301	0.000109478233796813	B_cells	Slamf6
Ifi30	1.03110082235989e-07	0.544133222625487	0.437	0.415	0.000206220164471978	B_cells	Ifi30
Themis2	5.47578903032909e-07	0.828244824819399	0.173	0.338	0.00109515780606582	B_cells	Themis2
Plek	6.95091030336487e-07	0.574327967085287	0.216	0.362	0.00139018206067297	B_cells	Plek
Cd72	1.29126576542991e-06	1.38498676377077	0.344	0.312	0.00258253153085983	B_cells	Cd72
A330069E16Rik1	1.69182254957887e-06	0.328307456234059	0.166	0.26	0.00338364509915774	B_cells	A330069E16Rik
Hhex1	1.74931189312003e-06	0.856247414757307	0.459	0.419	0.00349862378624006	B_cells	Hhex
Bri3bp	3.70803609146321e-06	0.987772009858827	0.247	0.359	0.00741607218292642	B_cells	Bri3bp
Ncf1	4.63800345543646e-06	1.53364506358649	0.347	0.32	0.00927600691087292	B_cells	Ncf1
BC035044	6.46706165295077e-06	1.1864329160684	0.176	0.32	0.0129341233059015	B_cells	BC035044
Sdc4	1.11628905797376e-05	1.33797916068462	0.391	0.426	0.0223257811594752	B_cells	Sdc4
Lax11	2.21135781138223e-05	1.2199097151769	0.237	0.261	0.0442271562276446	B_cells	Lax1
Sfn	2.48731711717243e-05	1.21347631294744	0.227	0.324	0.0497463423434487	B_cells	Sfn
H2afx	3.35191819307603e-05	0.351888911120228	0.234	0.261	0.0670383638615206	B_cells	H2afx
Irf4	7.04901732036751e-05	2.09138819362641	0.311	0.309	0.14098034640735	B_cells	Irf4
Kctd14	0.000107014178746662	1.84486339447205	0.28	0.319	0.214028357493324	B_cells	Kctd14
Lyl1	0.000160432857828239	2.15489834660971	0.313	0.354	0.320865715656478	B_cells	Lyl1
Bcl2a1b1	0.00032651697158767	0.449819039002458	0.417	0.406	0.653033943175339	B_cells	Bcl2a1b
Cd86	0.000346944461088048	1.00890346848062	0.191	0.323	0.693888922176095	B_cells	Cd86
Bhlhe41	0.000550243005007159	0.979626385176288	0.236	0.364	1	B_cells	Bhlhe41
Cdc25b1	0.000599786875750361	1.83891880936063	0.202	0.297	1	B_cells	Cdc25b
Adrb2	0.000714761458301104	1.10127614543021	0.228	0.343	1	B_cells	Adrb2
Plaur	0.00186647109710516	1.6103835067609	0.2	0.311	1	B_cells	Plaur
Tmem123	0.00186943191027085	0.914206753671423	0.421	0.387	1	B_cells	Tmem123
Rilpl2	0.00194467831773914	0.563752741071875	0.324	0.363	1	B_cells	Rilpl2
Erp29	0.00210574991544713	0.583257018011959	0.484	0.523	1	B_cells	Erp29
Gem1	0.00223686944620971	1.17244176027012	0.292	0.241	1	B_cells	Gem
Fam101b1	0.00245625809882611	0.424536770765612	0.385	0.319	1	B_cells	Fam101b
Gpr1711	0.00261410251569849	1.76760289536723	0.234	0.268	1	B_cells	Gpr171
Hexb	0.0048223143760591	0.381047126789999	0.291	0.307	1	B_cells	Hexb
Syvn1	0.00617170287751318	0.919138063468286	0.276	0.338	1	B_cells	Syvn1
Pglyrp11	0.00650619076445732	0.423789208021434	0.315	0.409	1	B_cells	Pglyrp1
Itga41	0.00864641542693023	0.730432300963129	0.392	0.387	1	B_cells	Itga4
Hells1	0.00962906213916985	0.313795424497306	0.24	0.253	1	B_cells	Hells
Gadd45a	0.00994770625093817	0.64287046822025	0.278	0.275	1	B_cells	Gadd45a
Dppa3	0	2.75847165118869	0.654	0.056	0	Macrophages1	Dppa3
Lyz1	0	1.12259334100881	0.659	0.066	0	Macrophages1	Lyz1
Rpl3l	0	1.99250442439751	0.645	0.052	0	Macrophages1	Rpl3l
Creg1	0	4.30265567094496	0.888	0.311	0	Macrophages1	Creg1
Clec4f	0	6.61149581018143	0.912	0.337	0	Macrophages1	Clec4f
Pcolce2	0	7.57069188925952	0.725	0.152	0	Macrophages1	Pcolce2
Slc25a31	0	5.84782485046038	0.662	0.094	0	Macrophages1	Slc25a31
Mmp13	0	3.03988975494071	0.619	0.051	0	Macrophages1	Mmp13
Vsig4	0	7.30689996887487	0.899	0.335	0	Macrophages1	Vsig4
Runx1t1	0	1.30143546216049	0.691	0.131	0	Macrophages1	Runx1t1
Fam84a	0	4.34536527354497	0.6	0.043	0	Macrophages1	Fam84a
C1qc	0	5.81370529587282	0.926	0.372	0	Macrophages1	C1qc
Ctsc	0	4.75796951271098	0.859	0.309	0	Macrophages1	Ctsc
Adgre1	0	6.18284558180361	0.796	0.256	0	Macrophages1	Adgre1
Slc1a4	0	2.06601226900736	0.59	0.05	0	Macrophages1	Slc1a4
Cd5l	0	7.24229233007217	0.914	0.375	0	Macrophages1	Cd5l
Irg1	0	3.08617796433591	0.602	0.063	0	Macrophages1	Irg1
Lpl	0	7.02973733529983	0.815	0.281	0	Macrophages1	Lpl
Ccl7	0	4.22086909047328	0.625	0.099	0	Macrophages1	Ccl7
Sirpb1b	0	1.4657114388249	0.602	0.078	0	Macrophages1	Sirpb1b
Nudt17	0	1.76434561557324	0.659	0.137	0	Macrophages1	Nudt17
Axl	0	5.29948518166814	0.792	0.271	0	Macrophages1	Axl
Mcemp1	0	0.374780756821619	0.675	0.16	0	Macrophages1	Mcemp1
Prlr	0	1.44728278592734	0.641	0.128	0	Macrophages1	Prlr
Clec4b1	0	2.51308309042245	0.625	0.121	0	Macrophages1	Clec4b1
Csf1r	0	5.09103262971039	0.908	0.406	0	Macrophages1	Csf1r
Mafb	0	4.92049950096687	0.752	0.253	0	Macrophages1	Mafb
C1qa	0	5.84279596365825	0.891	0.394	0	Macrophages1	C1qa
Ctss	0	3.76350064813241	0.924	0.432	0	Macrophages1	Ctss
Cd300e	0	4.20980332174257	0.604	0.116	0	Macrophages1	Cd300e
Anln	0	5.97626312711035	0.519	0.036	0	Macrophages1	Anln
C1qb	0	4.86340435853519	0.871	0.389	0	Macrophages1	C1qb
Cd207	0	5.33658845273221	0.686	0.209	0	Macrophages1	Cd207
C6	0	6.74416516715646	0.775	0.305	0	Macrophages1	C6
Fabp7	0	7.62810577600237	0.765	0.296	0	Macrophages1	Fabp7
Fmod	0	2.10816633118974	0.561	0.097	0	Macrophages1	Fmod
Fcna	0	5.68380679377482	0.843	0.385	0	Macrophages1	Fcna
Sdc3	0	4.37997597499236	0.943	0.486	0	Macrophages1	Sdc3
Wfdc17	0	5.80686442121479	0.945	0.494	0	Macrophages1	Wfdc17
Cd163	0	7.52661973784356	0.644	0.202	0	Macrophages1	Cd163
Chst1	0	3.68420194250474	0.481	0.043	0	Macrophages1	Chst1
Grn	0	3.70945288235189	0.947	0.52	0	Macrophages1	Grn
Cfp	0	5.74489913287062	0.77	0.354	0	Macrophages1	Cfp
Ccl24	0	7.313801239512	0.604	0.194	0	Macrophages1	Ccl24
Adamdec1	0	6.77392156386124	0.485	0.087	0	Macrophages1	Adamdec1
Lyz2	0	2.4952372429444	0.943	0.561	0	Macrophages1	Lyz2
Ccl12	0	3.09254854465506	0.374	0.035	0	Macrophages1	Ccl12
Epb41l3	0	7.44050254118861	0.355	0.031	0	Macrophages1	Epb41l3
Fcgr1	0	4.67110159869488	0.378	0.09	0	Macrophages1	Fcgr1
Lgmn1	0	3.19636069888966	0.961	0.673	0	Macrophages1	Lgmn
Fxyd2	0	4.76824456288564	0.3	0.028	0	Macrophages1	Fxyd2
Creb5	0	2.95470290455624	0.312	0.048	0	Macrophages1	Creb5
Ctsb1	0	3.09582810379475	0.982	0.787	0	Macrophages1	Ctsb
Padi4	2.14037468743212e-306	1.22367555268208	0.611	0.094	4.28074937486423e-303	Macrophages1	Padi4
Slc40a11	1.34192278130741e-304	3.53603977187695	0.89	0.458	2.68384556261483e-301	Macrophages1	Slc40a1
Cdca5	1.81032152975895e-300	4.45457548803672	0.517	0.129	3.6206430595179e-297	Macrophages1	Cdca5
Psap1	1.61457138034333e-298	2.10336901797814	0.985	0.857	3.22914276068666e-295	Macrophages1	Psap
Sat1	1.08143046785919e-295	2.69643509713771	0.924	0.561	2.16286093571837e-292	Macrophages1	Sat1
Apoc1	1.8946797392887e-294	3.01200507818067	0.945	0.621	3.7893594785774e-291	Macrophages1	Apoc1
Cybb1	2.92067655480418e-294	3.00182315778473	0.84	0.443	5.84135310960837e-291	Macrophages1	Cybb
Mpeg1	2.38538526373536e-293	3.78064443449224	0.802	0.434	4.77077052747073e-290	Macrophages1	Mpeg1
Aif1	5.64184286274944e-292	4.69138650650117	0.791	0.36	1.12836857254989e-288	Macrophages1	Aif1
Ldlrad3	4.02061324941973e-289	0.839467188546882	0.698	0.211	8.04122649883945e-286	Macrophages1	Ldlrad3
Rdh7	1.31713867981188e-286	0.989939119079223	0.642	0.169	2.63427735962376e-283	Macrophages1	Rdh7
2810417H13Rik	1.2720989813169e-285	5.32170845229586	0.749	0.264	2.5441979626338e-282	Macrophages1	2810417H13Rik
Ear2	1.99105522852938e-283	4.17517795494834	0.676	0.18	3.98211045705875e-280	Macrophages1	Ear2
Cxcl14	6.48716069490174e-282	3.24010755644167	0.609	0.136	1.29743213898035e-278	Macrophages1	Cxcl14
Lst1	2.62898022063543e-278	3.22698299785816	0.842	0.42	5.25796044127086e-275	Macrophages1	Lst1
Fam64a	3.01533138741032e-278	5.58333465271864	0.672	0.248	6.03066277482065e-275	Macrophages1	Fam64a
Hpgd1	3.72875838930603e-277	2.78203613667543	0.906	0.466	7.45751677861206e-274	Macrophages1	Hpgd
Cd300ld	1.82532070027335e-276	5.54466594592106	0.678	0.293	3.6506414005467e-273	Macrophages1	Cd300ld
Clec4a2	8.57224741485519e-274	3.92471045174268	0.642	0.246	1.71444948297104e-270	Macrophages1	Clec4a2
Ces2a	3.30670437789764e-273	1.38084742757458	0.603	0.147	6.61340875579528e-270	Macrophages1	Ces2a
Tspan33	2.04708497227056e-268	0.569081257172971	0.632	0.175	4.09416994454113e-265	Macrophages1	Tspan33
Tk1	9.3357781363516e-268	4.40749205364661	0.712	0.204	1.86715562727032e-264	Macrophages1	Tk1
Lair1	1.21750002097395e-267	4.22187495161665	0.751	0.296	2.43500004194789e-264	Macrophages1	Lair1
Slamf8	1.8335350240678e-266	2.24619638895976	0.55	0.143	3.6670700481356e-263	Macrophages1	Slamf8
Ms4a7	3.53211193881524e-266	4.08668048059205	0.62	0.204	7.06422387763048e-263	Macrophages1	Ms4a7
Tnfaip2	8.60008202072331e-264	4.53676153052772	0.741	0.253	1.72001640414466e-260	Macrophages1	Tnfaip2
Plxdc2	8.77968688922585e-264	2.18471861492966	0.616	0.172	1.75593737784517e-260	Macrophages1	Plxdc2
Adgre4	4.8106931716643e-263	5.17457490390405	0.617	0.21	9.6213863433286e-260	Macrophages1	Adgre4
Timd4	9.20853928545893e-263	6.8091351330985	0.568	0.172	1.84170785709179e-259	Macrophages1	Timd4
Laptm51	1.39585095237947e-262	2.02116261180025	0.921	0.571	2.79170190475893e-259	Macrophages1	Laptm5
F12	1.45290646347821e-260	0.742709378766103	0.656	0.128	2.90581292695642e-257	Macrophages1	F12
Trem2	2.17003294483653e-260	2.46860191923901	0.669	0.25	4.34006588967307e-257	Macrophages1	Trem2
Spi1	1.29615252535669e-259	3.17924729115955	0.851	0.406	2.59230505071339e-256	Macrophages1	Spi1
Gpx1	7.5862359052692e-256	2.55753071569072	0.908	0.67	1.51724718105384e-252	Macrophages1	Gpx1
AF251705	7.73488846798009e-254	3.62114939553254	0.743	0.366	1.54697769359602e-250	Macrophages1	AF251705
Mmp12	4.58711552407955e-250	4.03323541047339	0.606	0.117	9.17423104815909e-247	Macrophages1	Mmp12
Ckb	3.6605367262409e-249	3.86747087757399	0.738	0.336	7.32107345248181e-246	Macrophages1	Ckb
Fpr2	4.51716399915414e-248	5.63382310098993	0.277	0.055	9.03432799830827e-245	Macrophages1	Fpr2
Ifi301	5.28850899680569e-247	3.04333079232031	0.786	0.389	1.05770179936114e-243	Macrophages1	Ifi30
Fcgr3	6.72260019570527e-247	4.01632823670885	0.666	0.259	1.34452003914105e-243	Macrophages1	Fcgr3
Slamf9	6.33502685962387e-246	2.58073411174699	0.622	0.224	1.26700537192477e-242	Macrophages1	Slamf9
Eln	9.16294854260293e-245	0.61487396077467	0.686	0.166	1.83258970852059e-241	Macrophages1	Eln
Hmox1	2.26228540383161e-243	5.02935568775685	0.7	0.351	4.52457080766322e-240	Macrophages1	Hmox1
Folr2	2.45232383921591e-243	6.84506019159648	0.553	0.163	4.90464767843182e-240	Macrophages1	Folr2
Nr1h3	9.42400616878224e-243	5.45748756679489	0.665	0.329	1.88480123375645e-239	Macrophages1	Nr1h3
Tpx2	1.02606208006535e-242	4.96377053660029	0.654	0.174	2.0521241601307e-239	Macrophages1	Tpx2
Slc11a1	6.38411870381043e-242	4.52268250405357	0.608	0.232	1.27682374076209e-238	Macrophages1	Slc11a1
Aurkb	9.69905412528886e-242	4.29211367768648	0.688	0.181	1.93981082505777e-238	Macrophages1	Aurkb
Clec4a3	3.22634555486893e-241	4.28626749789626	0.654	0.25	6.45269110973785e-238	Macrophages1	Clec4a3
Ccl6	3.89257100551142e-238	3.3112899134709	0.797	0.446	7.78514201102285e-235	Macrophages1	Ccl6
Tifab	1.45437131235916e-237	3.39415784458224	0.74	0.324	2.90874262471832e-234	Macrophages1	Tifab
Tyrobp	1.80672299092104e-236	2.03131855299702	0.938	0.625	3.61344598184207e-233	Macrophages1	Tyrobp
Cd441	1.64853481244583e-235	2.72991156410721	0.794	0.393	3.29706962489166e-232	Macrophages1	Cd44
Pf4	2.66952440971635e-234	2.5890702780026	0.699	0.228	5.33904881943269e-231	Macrophages1	Pf4
Kcna2	1.57162636908325e-233	7.0529843952326	0.558	0.199	3.1432527381665e-230	Macrophages1	Kcna2
Bcl2a1a	2.7509178444307e-233	2.15741452157961	0.613	0.21	5.5018356888614e-230	Macrophages1	Bcl2a1a
Il1b	1.21719908600613e-231	3.6659246224069	0.794	0.454	2.43439817201226e-228	Macrophages1	Il1b
Itgal1	1.48047565339388e-227	2.61974797942251	0.781	0.411	2.96095130678775e-224	Macrophages1	Itgal
Nupr1	2.1418277555269e-227	0.972732598992273	0.683	0.202	4.28365551105379e-224	Macrophages1	Nupr1
Ttc39a	3.85918913052932e-226	1.23238364690143	0.593	0.149	7.71837826105863e-223	Macrophages1	Ttc39a
Gdf15	5.33685999542488e-226	4.76423311839828	0.609	0.129	1.06737199908498e-222	Macrophages1	Gdf15
Bcl2l14	1.07449359548276e-225	1.73232199327311	0.477	0.069	2.14898719096553e-222	Macrophages1	Bcl2l14
Hacd4	1.19984036491637e-225	3.18335767636228	0.667	0.284	2.39968072983273e-222	Macrophages1	Hacd4
Siglece	1.99402166242612e-225	5.7138591144128	0.593	0.222	3.98804332485224e-222	Macrophages1	Siglece
Ctsh1	3.26681993148307e-224	2.63297518886848	0.855	0.456	6.53363986296613e-221	Macrophages1	Ctsh
Tlr11	1.11358695211402e-223	2.18290930687921	0.367	0.02	2.22717390422805e-220	Macrophages1	Tlr11
Cd68	7.06732109152554e-223	3.45535173502357	0.761	0.302	1.41346421830511e-219	Macrophages1	Cd68
Marco	6.78116079244766e-222	7.6411816242496	0.662	0.239	1.35623215848953e-218	Macrophages1	Marco
Ube2c	7.14938467982335e-222	5.14600885672591	0.681	0.212	1.42987693596467e-218	Macrophages1	Ube2c
Pilrb1	9.63371885322933e-222	5.16768550681151	0.678	0.29	1.92674377064587e-218	Macrophages1	Pilrb1
Il18bp	3.25623769496679e-220	5.08239621611431	0.628	0.28	6.51247538993357e-217	Macrophages1	Il18bp
Fam20c	7.30091525742636e-219	0.638779280290715	0.371	0.155	1.46018305148527e-215	Macrophages1	Fam20c
Fcer1g	1.12539993092807e-218	2.15982212146879	0.911	0.598	2.25079986185613e-215	Macrophages1	Fcer1g
Stfa2l1	2.43850897770094e-218	1.49394584282764	0.55	0.145	4.87701795540189e-215	Macrophages1	Stfa2l1
Gbp2b	3.41454463245115e-218	7.23367408213165	0.527	0.189	6.8290892649023e-215	Macrophages1	Gbp2b
Cxcl13	9.27698555608331e-218	6.28659111747577	0.517	0.146	1.85539711121666e-214	Macrophages1	Cxcl13
A530099J19Rik	1.79588821954206e-217	0.568493743347348	0.558	0.171	3.59177643908411e-214	Macrophages1	A530099J19Rik
Slco1a1	1.46166536949909e-216	0.288418043676216	0.565	0.158	2.92333073899818e-213	Macrophages1	Slco1a1
C3ar1	7.42237263664041e-216	4.60292921013484	0.339	0.166	1.48447452732808e-212	Macrophages1	C3ar1
Ptgs2	6.06120553264346e-215	2.25691523298823	0.632	0.187	1.21224110652869e-211	Macrophages1	Ptgs2
Sirpa	2.24735699645565e-214	3.04725211602147	0.765	0.404	4.4947139929113e-211	Macrophages1	Sirpa
Cebpb	8.11562201834478e-213	2.27246963960006	0.81	0.385	1.62312440366896e-209	Macrophages1	Cebpb
Pdgfrb	2.09652794116741e-212	0.288246965402123	0.487	0.171	4.19305588233482e-209	Macrophages1	Pdgfrb
Fam171b	3.76264665525893e-212	0.371964924871648	0.461	0.057	7.52529331051786e-209	Macrophages1	Fam171b
Ptpro	1.87501725129248e-210	2.96546406282339	0.59	0.261	3.75003450258496e-207	Macrophages1	Ptpro
Cps1	4.38689669178987e-210	1.11469331550541	0.692	0.309	8.77379338357973e-207	Macrophages1	Cps1
Lrp1	3.85491373183185e-209	4.20593778228681	0.64	0.291	7.7098274636637e-206	Macrophages1	Lrp1
Cd14	4.25021981435866e-209	3.89965120007092	0.573	0.175	8.50043962871731e-206	Macrophages1	Cd14
Ch25h	7.36556506537957e-208	0.59813104640823	0.516	0.078	1.47311301307591e-204	Macrophages1	Ch25h
Abcc3	5.10362160401737e-207	4.39721944690258	0.659	0.308	1.02072432080347e-203	Macrophages1	Abcc3
Serf1	4.90722621645969e-205	2.04540725103359	0.723	0.311	9.81445243291937e-202	Macrophages1	Serf1
Lilrb4a	2.56417432636087e-204	2.94964604892144	0.707	0.292	5.12834865272174e-201	Macrophages1	Lilrb4a
Lgals3	3.2657193125643e-203	2.1241078332879	0.808	0.43	6.53143862512861e-200	Macrophages1	Lgals3
Ly861	1.04614553666141e-202	2.92489476964386	0.72	0.373	2.09229107332282e-199	Macrophages1	Ly86
Birc5	1.40797087098024e-202	4.69305554337013	0.644	0.263	2.81594174196048e-199	Macrophages1	Birc5
Pltp	4.38679900674976e-202	4.21377969819131	0.666	0.312	8.77359801349952e-199	Macrophages1	Pltp
Igf1	9.3725432013297e-201	4.6322461416418	0.626	0.371	1.87450864026594e-197	Macrophages1	Igf1
Gm267371	2.28455202430624e-200	0.469477002168516	0.695	0.243	4.56910404861249e-197	Macrophages1	Gm26737
Pld4	1.17912952903258e-199	2.87471288022458	0.781	0.406	2.35825905806516e-196	Macrophages1	Pld4
Ninj1	9.8278586340976e-199	3.17941718788907	0.756	0.287	1.96557172681952e-195	Macrophages1	Ninj1
Paqr9	2.58267267690488e-198	5.1522103776767	0.562	0.23	5.16534535380975e-195	Macrophages1	Paqr9
Rgs2	3.05826483010694e-198	2.67219133777608	0.769	0.409	6.11652966021388e-195	Macrophages1	Rgs2
Clec12a	1.4972607730904e-197	3.96324545601341	0.65	0.347	2.9945215461808e-194	Macrophages1	Clec12a
Ppfia4	2.03734149626259e-197	2.04064151138617	0.652	0.26	4.07468299252519e-194	Macrophages1	Ppfia4
Scimp	1.27079924448203e-196	2.90630491530298	0.642	0.28	2.54159848896406e-193	Macrophages1	Scimp
Depdc1b	2.34586674143811e-194	3.57136962805322	0.501	0.082	4.69173348287623e-191	Macrophages1	Depdc1b
Gpt2	1.68218677094212e-192	0.537400493840671	0.627	0.219	3.36437354188425e-189	Macrophages1	Gpt2
Batf3	1.15163417490691e-189	3.05640871808341	0.658	0.258	2.30326834981382e-186	Macrophages1	Batf3
Fpr1	2.02535638977823e-189	6.67001723042635	0.34	0.085	4.05071277955646e-186	Macrophages1	Fpr1
Myb1	4.13796418637281e-189	0.492724141554579	0.635	0.149	8.27592837274561e-186	Macrophages1	Myb
Apoe1	1.39577730026784e-186	1.46233683805008	0.993	0.936	2.79155460053568e-183	Macrophages1	Apoe
Tcf7l2	1.43141146880104e-186	3.66127649372116	0.637	0.318	2.86282293760208e-183	Macrophages1	Tcf7l2
Adrbk2	8.89127485706873e-186	0.983377214942985	0.654	0.313	1.77825497141375e-182	Macrophages1	Adrbk2
Dmpk	2.83754884650086e-183	4.08768900761831	0.624	0.279	5.67509769300172e-180	Macrophages1	Dmpk
Hist1h2ap	4.46179115016881e-182	4.96008730933577	0.752	0.217	8.92358230033761e-179	Macrophages1	Hist1h2ap
Fcgr4	6.03197785727073e-181	4.99550957935534	0.57	0.319	1.20639557145415e-177	Macrophages1	Fcgr4
Tmem26	1.16823409279296e-179	5.50313334266833	0.317	0.155	2.33646818558592e-176	Macrophages1	Tmem26
Smpdl3a	4.61505757373599e-179	2.35298991709935	0.763	0.4	9.23011514747199e-176	Macrophages1	Smpdl3a
Smc2	9.47673111641683e-178	2.15328347105105	0.701	0.235	1.89534622328337e-174	Macrophages1	Smc2
Csf3r	3.42737748766404e-177	3.15706757459269	0.691	0.26	6.85475497532807e-174	Macrophages1	Csf3r
Marcks1	3.45645769501394e-176	1.64527650688412	0.892	0.636	6.91291539002787e-173	Macrophages1	Marcks
Gpr651	8.53437399174521e-175	2.43166533089307	0.689	0.236	1.70687479834904e-171	Macrophages1	Gpr65
Plbd1	1.61586692114253e-174	3.45632538777742	0.629	0.306	3.23173384228506e-171	Macrophages1	Plbd1
Mis18bp1	3.34196822158086e-174	4.21153621046116	0.597	0.169	6.68393644316172e-171	Macrophages1	Mis18bp1
Ptgs1	2.90696865772092e-171	2.84233622231116	0.666	0.342	5.81393731544183e-168	Macrophages1	Ptgs1
Hk2	4.4038084307464e-171	3.61700327278538	0.635	0.302	8.80761686149279e-168	Macrophages1	Hk2
Fth11	2.1333446230462e-169	1.06948732223723	0.983	0.969	4.2666892460924e-166	Macrophages1	Fth1
Clec4n	7.68269593322967e-169	5.44643470289066	0.461	0.245	1.53653918664593e-165	Macrophages1	Clec4n
Spic	1.54820996034327e-168	6.11319266303341	0.416	0.243	3.09641992068654e-165	Macrophages1	Spic
Uhrf1	6.53865958587588e-168	3.56742638892807	0.564	0.09	1.30773191717518e-164	Macrophages1	Uhrf1
Mnda	5.7415246057702e-167	1.14185830125113	0.582	0.247	1.14830492115404e-163	Macrophages1	Mnda
Ccr1	5.20301149231667e-166	1.41114453814415	0.581	0.173	1.04060229846333e-162	Macrophages1	Ccr1
Clec10a	1.13491686804158e-165	2.20874795177148	0.625	0.308	2.26983373608315e-162	Macrophages1	Clec10a
Pak1	2.26845911604808e-164	2.82785552486379	0.514	0.242	4.53691823209615e-161	Macrophages1	Pak1
Il12b	4.80521477935709e-163	1.08511163319307	0.357	0.029	9.61042955871418e-160	Macrophages1	Il12b
Ifi27l2a	7.23846684199061e-163	1.72958256965034	0.848	0.51	1.44769336839812e-159	Macrophages1	Ifi27l2a
Csf2ra	2.18946767255698e-162	2.63060336874295	0.682	0.301	4.37893534511396e-159	Macrophages1	Csf2ra
Ptprj	4.53795162932763e-162	3.70126830566643	0.589	0.242	9.07590325865527e-159	Macrophages1	Ptprj
St3gal5	4.97377580283805e-161	2.62510732534254	0.691	0.468	9.9475516056761e-158	Macrophages1	St3gal5
Slc7a8	1.55831964160889e-160	5.09590339623923	0.431	0.16	3.11663928321778e-157	Macrophages1	Slc7a8
H2-Ab11	6.79446212634705e-160	1.39883735023823	0.889	0.678	1.35889242526941e-156	Macrophages1	H2-Ab1
Cfb	1.22620724949017e-159	1.27535573417833	0.416	0.187	2.45241449898034e-156	Macrophages1	Cfb
Lig1	3.87618885386527e-159	2.0698236505138	0.692	0.244	7.75237770773055e-156	Macrophages1	Lig1
Cxcl2	7.64791984730999e-159	2.85054803679465	0.585	0.302	1.529583969462e-155	Macrophages1	Cxcl2
Cd300a	8.65624987649976e-159	3.21492652746782	0.452	0.205	1.73124997529995e-155	Macrophages1	Cd300a
Cadm1	5.72050286097886e-157	4.08366328035082	0.523	0.309	1.14410057219577e-153	Macrophages1	Cadm1
Fgr	1.85890442456728e-155	2.49861727292227	0.597	0.254	3.71780884913455e-152	Macrophages1	Fgr
1600010M07Rik	3.12982382617016e-155	2.84308412257012	0.612	0.377	6.25964765234033e-152	Macrophages1	1600010M07Rik
Lpcat2	1.25389563702246e-154	4.46952186337612	0.439	0.2	2.50779127404491e-151	Macrophages1	Lpcat2
Npc2	1.91067782940123e-153	1.64478869471159	0.82	0.611	3.82135565880247e-150	Macrophages1	Npc2
Pkib1	2.28208054014196e-152	2.0799239828874	0.68	0.358	4.56416108028392e-149	Macrophages1	Pkib
Pilra	1.81707760769775e-148	4.44707299716078	0.49	0.282	3.6341552153955e-145	Macrophages1	Pilra
Cysltr1	3.99030287357159e-147	3.21396881503018	0.499	0.266	7.98060574714319e-144	Macrophages1	Cysltr1
Cyba1	4.41962415689467e-147	1.43050714650425	0.852	0.676	8.83924831378933e-144	Macrophages1	Cyba
Kctd12	6.39061689401276e-147	2.2856698294129	0.703	0.341	1.27812337880255e-143	Macrophages1	Kctd12
Prdm11	1.36000720568722e-146	1.29573135965216	0.722	0.221	2.72001441137444e-143	Macrophages1	Prdm1
Gstm5	1.03879229529955e-144	1.03975673531075	0.644	0.301	2.07758459059911e-141	Macrophages1	Gstm5
Klra2	2.13809157540321e-144	4.02351004652953	0.476	0.276	4.27618315080643e-141	Macrophages1	Klra2
Hsp90b11	4.04551571489701e-144	1.05917162738794	0.944	0.752	8.09103142979403e-141	Macrophages1	Hsp90b1
P2ry6	1.12035340369623e-143	2.22699111955095	0.619	0.289	2.24070680739246e-140	Macrophages1	P2ry6
Il6ra	1.12925349221668e-143	2.89910063735513	0.64	0.299	2.25850698443337e-140	Macrophages1	Il6ra
Slc16a3	3.8396654999627e-143	0.807490741320811	0.538	0.195	7.6793309999254e-140	Macrophages1	Slc16a3
Clec1b1	3.93883859499502e-142	1.98516345116662	0.72	0.475	7.87767718999005e-139	Macrophages1	Clec1b
Pilrb2	2.40177356040134e-140	4.64551449880154	0.376	0.201	4.80354712080268e-137	Macrophages1	Pilrb2
Ccr51	4.37658355443793e-140	3.61636494311518	0.505	0.287	8.75316710887587e-137	Macrophages1	Ccr5
AW1120101	4.57012824878297e-140	1.08362281043928	0.934	0.622	9.14025649756595e-137	Macrophages1	AW112010
Noa1	3.32896830777431e-139	1.04965380898758	0.636	0.205	6.65793661554862e-136	Macrophages1	Noa1
Ltc4s1	3.1320310559294e-137	0.983868834086252	0.764	0.447	6.2640621118588e-134	Macrophages1	Ltc4s
Itgb5	7.59245717514621e-137	4.04972825362996	0.403	0.202	1.51849143502924e-133	Macrophages1	Itgb5
Acp2	1.02956430913302e-136	3.55421250345732	0.554	0.33	2.05912861826604e-133	Macrophages1	Acp2
Igsf6	1.41818822057819e-136	3.75863099744504	0.302	0.219	2.83637644115638e-133	Macrophages1	Igsf6
Mcm5	1.49057232418153e-136	2.25035500450746	0.635	0.25	2.98114464836306e-133	Macrophages1	Mcm5
Treml4	3.67562644819779e-135	4.61970606361968	0.36	0.196	7.35125289639557e-132	Macrophages1	Treml4
Ifi204	1.28219882460351e-134	2.22489792915369	0.709	0.384	2.56439764920703e-131	Macrophages1	Ifi204
C4b	2.45291693407527e-134	5.14470275691871	0.502	0.336	4.90583386815054e-131	Macrophages1	C4b
Csf2rb	3.24421278695191e-134	2.59355908781986	0.622	0.3	6.48842557390382e-131	Macrophages1	Csf2rb
Clec4a1	2.50872499123062e-133	4.0674137482441	0.489	0.231	5.01744998246124e-130	Macrophages1	Clec4a1
Pianp	3.52642856639535e-133	2.82378056174281	0.565	0.276	7.0528571327907e-130	Macrophages1	Pianp
Metrnl	2.70711533224136e-131	1.83793480210153	0.689	0.298	5.41423066448272e-128	Macrophages1	Metrnl
Cd1801	3.21416138177848e-131	1.43284510997762	0.518	0.277	6.42832276355696e-128	Macrophages1	Cd180
Ftl1	5.98990799988072e-131	1.06215891854241	0.999	0.987	1.19798159997614e-127	Macrophages1	Ftl1
Cd401	8.352291225008e-131	1.50633134373921	0.373	0.181	1.6704582450016e-127	Macrophages1	Cd40
AC168977.11	8.83373268522144e-131	0.335956467252578	0.668	0.357	1.76674653704429e-127	Macrophages1	AC168977.1
Basp1	4.29138383289952e-130	4.35597490288156	0.453	0.259	8.58276766579903e-127	Macrophages1	Basp1
Asf1b	1.97566667725297e-128	3.73728549176583	0.612	0.266	3.95133335450594e-125	Macrophages1	Asf1b
Hebp1	1.81767654050384e-127	3.66949390285111	0.505	0.281	3.63535308100769e-124	Macrophages1	Hebp1
Ms4a6d	3.30604409094924e-125	3.52820181388646	0.548	0.295	6.61208818189847e-122	Macrophages1	Ms4a6d
Rab32	7.1109543413608e-125	3.94642498899309	0.505	0.297	1.42219086827216e-121	Macrophages1	Rab32
Ccl31	7.87159681717556e-125	1.17804842471027	0.674	0.363	1.57431936343511e-121	Macrophages1	Ccl3
Apol7c	8.24497855979703e-125	1.83582225993567	0.264	0.15	1.64899571195941e-121	Macrophages1	Apol7c
Cd861	9.76052023564579e-125	2.69856030691809	0.555	0.284	1.95210404712916e-121	Macrophages1	Cd86
Dok21	4.85633957714798e-124	1.86972110143634	0.592	0.229	9.71267915429597e-121	Macrophages1	Dok2
Itgam	8.65635271671281e-124	1.69134566353306	0.58	0.299	1.73127054334256e-120	Macrophages1	Itgam
Pirb	3.11823572183282e-122	3.54310110092798	0.494	0.258	6.23647144366565e-119	Macrophages1	Pirb
Dapk1	7.19564921129026e-122	4.12203096813528	0.442	0.25	1.43912984225805e-118	Macrophages1	Dapk1
Xlr	1.40919706350841e-121	3.8745672215547	0.458	0.25	2.81839412701681e-118	Macrophages1	Xlr
Lilra5	1.53476404241766e-121	5.05047964184349	0.424	0.265	3.06952808483533e-118	Macrophages1	Lilra5
Tubb2a	8.22889224956453e-121	1.09763909566311	0.665	0.3	1.64577844991291e-117	Macrophages1	Tubb2a
Unc93b11	9.27870359876838e-121	2.14214144811903	0.642	0.428	1.85574071975368e-117	Macrophages1	Unc93b1
Pdgfa	1.09797557643581e-120	0.740322714678862	0.46	0.212	2.19595115287162e-117	Macrophages1	Pdgfa
Hspa1a1	3.7455865943879e-120	1.8813946973196	0.651	0.241	7.4911731887758e-117	Macrophages1	Hspa1a
Filip1l1	5.82422763246098e-120	1.71502749685847	0.715	0.354	1.1648455264922e-116	Macrophages1	Filip1l
Cmklr1	6.13607720092282e-120	3.00603224531203	0.293	0.235	1.22721544018456e-116	Macrophages1	Cmklr1
Cela11	6.4107171502801e-120	1.88346488901237	0.632	0.303	1.28214343005602e-116	Macrophages1	Cela1
Retnla	2.54728081562017e-119	2.36580383434838	0.695	0.288	5.09456163124034e-116	Macrophages1	Retnla
Rap1gap21	1.24786308385424e-117	1.43705256310679	0.542	0.254	2.49572616770847e-114	Macrophages1	Rap1gap2
Tmsb4x1	8.18560566911952e-117	0.574208271194037	1	1	1.6371211338239e-113	Macrophages1	Tmsb4x
Trpm2	3.05182107005344e-115	4.88525142522261	0.269	0.139	6.10364214010689e-112	Macrophages1	Trpm2
Gpm6b1	8.34223838379927e-115	2.92579294148251	0.338	0.188	1.66844767675985e-111	Macrophages1	Gpm6b
Pmaip1	1.81519643502379e-114	2.81517166714522	0.547	0.281	3.63039287004758e-111	Macrophages1	Pmaip1
Rgs11	2.84954133834756e-114	1.99613611587141	0.522	0.267	5.69908267669511e-111	Macrophages1	Rgs1
Ifi44	4.90522001032728e-114	0.501413413942321	0.479	0.189	9.81044002065455e-111	Macrophages1	Ifi44
Slc12a2	5.24605540135422e-114	3.43306304224074	0.602	0.299	1.04921108027084e-110	Macrophages1	Slc12a2
C130026I21Rik	2.78731965005036e-113	0.562461464746672	0.652	0.358	5.57463930010073e-110	Macrophages1	C130026I21Rik
Evi2a	4.93957633083627e-113	1.2357935020828	0.688	0.367	9.87915266167254e-110	Macrophages1	Evi2a
Stmn1	1.14600431239908e-112	3.64358780059151	0.725	0.344	2.29200862479815e-109	Macrophages1	Stmn1
Ncf11	7.30745792039041e-111	2.80450068168297	0.593	0.303	1.46149158407808e-107	Macrophages1	Ncf1
Zeb21	1.36344321297805e-110	1.76643739580276	0.701	0.485	2.7268864259561e-107	Macrophages1	Zeb2
Rassf4	4.49838397727997e-110	2.49488554230396	0.538	0.352	8.99676795455994e-107	Macrophages1	Rassf4
H2-Aa1	2.03399488667847e-109	0.855356709127191	0.84	0.635	4.06798977335694e-106	Macrophages1	H2-Aa
Cd300c2	3.24525530391234e-109	5.01725629682742	0.318	0.089	6.49051060782469e-106	Macrophages1	Cd300c2
Actn1	4.88615823586648e-109	3.11513391100321	0.501	0.339	9.77231647173296e-106	Macrophages1	Actn1
Lmnb1	6.80464093193652e-109	2.35501863897711	0.633	0.244	1.3609281863873e-105	Macrophages1	Lmnb1
Mki67	2.3085799147793e-108	4.88661381910389	0.59	0.241	4.61715982955861e-105	Macrophages1	Mki67
Ptpn61	2.80949762199952e-107	2.25068536334664	0.577	0.376	5.61899524399903e-104	Macrophages1	Ptpn6
Hfe1	4.77407594683334e-107	1.71539404527108	0.646	0.381	9.54815189366668e-104	Macrophages1	Hfe
Fam46a1	1.48544854586683e-106	2.50234391355035	0.556	0.289	2.97089709173365e-103	Macrophages1	Fam46a
Abca1	2.83808853511828e-106	3.21404789329932	0.531	0.291	5.67617707023657e-103	Macrophages1	Abca1
Cd721	5.26862920608644e-106	2.85208007919772	0.53	0.3	1.05372584121729e-102	Macrophages1	Cd72
Pmp221	6.59587633470136e-106	3.27434590699946	0.383	0.217	1.31917526694027e-102	Macrophages1	Pmp22
Gm2a	8.14385556863196e-106	1.27251621491854	0.8	0.504	1.62877111372639e-102	Macrophages1	Gm2a
Nfam1	4.52686967909483e-105	3.95634235544609	0.469	0.29	9.05373935818965e-102	Macrophages1	Nfam1
Cst3	2.82499232420702e-104	0.754399081321659	0.955	0.79	5.64998464841404e-101	Macrophages1	Cst3
Sowahc	6.76836019603134e-104	3.62503355534431	0.49	0.291	1.35367203920627e-100	Macrophages1	Sowahc
Il1rn	1.69762973212301e-103	4.23358584677228	0.254	0.233	3.39525946424602e-100	Macrophages1	Il1rn
Adssl1	2.0205858302228e-103	1.50129425200718	0.619	0.323	4.0411716604456e-100	Macrophages1	Adssl1
Actb1	6.04365116880879e-103	0.563050629624422	0.998	0.998	1.20873023376176e-99	Macrophages1	Actb
Prdx41	6.13937419600069e-103	0.345644026244965	0.74	0.405	1.22787483920014e-99	Macrophages1	Prdx4
Cd741	1.94395859111408e-102	0.504288344676618	0.961	0.742	3.88791718222816e-99	Macrophages1	Cd74
Alox5ap	1.16609758924658e-101	1.45388725929465	0.676	0.445	2.33219517849316e-98	Macrophages1	Alox5ap
Tbxas1	3.63654593900969e-101	4.13238481726759	0.343	0.232	7.27309187801939e-98	Macrophages1	Tbxas1
Shtn1	2.00805969492564e-99	3.41588947661129	0.278	0.221	4.01611938985129e-96	Macrophages1	Shtn1
Slc25a20	7.41736544727508e-99	0.510698543093827	0.646	0.271	1.48347308945502e-95	Macrophages1	Slc25a20
Pira2	6.72474974862156e-98	4.90267602850302	0.402	0.254	1.34494994972431e-94	Macrophages1	Pira2
Blvrb1	1.21574783944605e-97	1.62861793864315	0.739	0.46	2.43149567889211e-94	Macrophages1	Blvrb
AB1246111	2.0764540798879e-97	1.59483355605963	0.657	0.395	4.1529081597758e-94	Macrophages1	AB124611
Atf3	3.4045519722803e-97	0.714298043305757	0.695	0.373	6.80910394456059e-94	Macrophages1	Atf3
AI662270	1.51356650185845e-96	0.689416401899668	0.762	0.426	3.02713300371689e-93	Macrophages1	AI662270
Itgb21	2.11239667545315e-96	1.44434112666151	0.745	0.414	4.2247933509063e-93	Macrophages1	Itgb2
Cxcl101	2.14153470004446e-96	0.54680085205537	0.641	0.337	4.28306940008891e-93	Macrophages1	Cxcl10
Cd33	4.57888457414829e-96	3.62112239226763	0.46	0.319	9.15776914829657e-93	Macrophages1	Cd33
Ptgis	1.82905436410722e-95	3.33498022890639	0.275	0.238	3.65810872821443e-92	Macrophages1	Ptgis
Kifc31	1.88011996419592e-95	0.758378200334917	0.673	0.337	3.76023992839184e-92	Macrophages1	Kifc3
Oosp1	5.17275306903027e-95	1.09269643465405	0.418	0.157	1.03455061380605e-91	Macrophages1	Oosp1
H2-Eb11	1.50921187987353e-94	0.770754768856187	0.904	0.641	3.01842375974707e-91	Macrophages1	H2-Eb1
Ctsz	2.42102859370614e-94	1.77463872827985	0.776	0.51	4.84205718741228e-91	Macrophages1	Ctsz
Prkcd	3.11446049824717e-94	2.28050294406959	0.594	0.361	6.22892099649435e-91	Macrophages1	Prkcd
Slc45a41	8.40283527937755e-93	0.706125949828851	0.645	0.298	1.68056705587551e-89	Macrophages1	Slc45a4
Hmgcs11	4.97086356668021e-92	0.308879029910614	0.681	0.359	9.94172713336043e-89	Macrophages1	Hmgcs1
Fam49b2	2.05003690492079e-91	1.53726633875267	0.672	0.471	4.10007380984158e-88	Macrophages1	Fam49b
Emilin2	4.88159406462673e-91	3.0716921855989	0.327	0.183	9.76318812925347e-88	Macrophages1	Emilin2
Arhgap19	7.57189459766921e-90	5.17054341198026	0.33	0.172	1.51437891953384e-86	Macrophages1	Arhgap19
Gadd45b1	1.55700395503396e-89	0.31749491961149	0.65	0.266	3.11400791006792e-86	Macrophages1	Gadd45b
Tmem176b	1.86574184466009e-89	1.05868050118037	0.786	0.498	3.73148368932018e-86	Macrophages1	Tmem176b
Glrx1	3.63209106786728e-88	0.705249118093351	0.653	0.282	7.26418213573455e-85	Macrophages1	Glrx
Nucb21	1.32708777935985e-87	1.06897200929915	0.642	0.326	2.6541755587197e-84	Macrophages1	Nucb2
Tbc1d9	5.05244584998848e-87	3.71631549599119	0.302	0.234	1.0104891699977e-83	Macrophages1	Tbc1d9
Rab7b	8.84017399457464e-87	3.64730968180293	0.268	0.201	1.76803479891493e-83	Macrophages1	Rab7b
Cd274	2.45341879419999e-86	0.906731776734409	0.585	0.262	4.90683758839997e-83	Macrophages1	Cd274
Ms4a6c	4.03526418833447e-86	2.4847563402696	0.475	0.31	8.07052837666893e-83	Macrophages1	Ms4a6c
Lrrc25	1.06779958912166e-85	3.80996872236943	0.322	0.281	2.13559917824333e-82	Macrophages1	Lrrc25
Hmgn21	1.16050797682669e-85	1.49111824958339	0.735	0.335	2.32101595365339e-82	Macrophages1	Hmgn2
S100a9	2.93931399475858e-85	1.06647969818281	0.704	0.484	5.87862798951716e-82	Macrophages1	S100a9
Cxcl9	3.64228930735209e-85	0.343812479295413	0.693	0.336	7.28457861470418e-82	Macrophages1	Cxcl9
Ccdc341	6.34397428012049e-85	1.6426429656751	0.63	0.314	1.2687948560241e-81	Macrophages1	Ccdc34
Rnf149	1.6670067719595e-84	2.57421503926484	0.478	0.29	3.33401354391899e-81	Macrophages1	Rnf149
Cebpa	8.24705646626722e-84	2.51658550146037	0.351	0.257	1.64941129325344e-80	Macrophages1	Cebpa
Mlec1	9.08042630890316e-84	0.84808846888545	0.686	0.326	1.81608526178063e-80	Macrophages1	Mlec
Csf2rb2	1.79469096934624e-83	2.0194129745061	0.397	0.288	3.58938193869248e-80	Macrophages1	Csf2rb2
Acp51	1.85881985641804e-83	2.42832217820281	0.452	0.326	3.71763971283608e-80	Macrophages1	Acp5
Vimp	3.29387472920187e-83	0.500969315461056	0.728	0.468	6.58774945840374e-80	Macrophages1	Vimp
Prdx5	1.84625664377105e-81	1.19437770372693	0.852	0.598	3.6925132875421e-78	Macrophages1	Prdx5
Sod2	3.88360105742573e-81	1.26581647339336	0.713	0.392	7.76720211485145e-78	Macrophages1	Sod2
Gpx3	5.09906201749677e-81	3.77285062749827	0.349	0.3	1.01981240349935e-77	Macrophages1	Gpx3
Timp2	9.73325648323903e-81	2.66609405501216	0.53	0.4	1.94665129664781e-77	Macrophages1	Timp2
Pla2g7	1.13281209701828e-80	3.90178443783513	0.364	0.309	2.26562419403656e-77	Macrophages1	Pla2g7
Klrc11	5.47282634563389e-80	0.267234995226071	0.486	0.243	1.09456526912678e-76	Macrophages1	Klrc1
Terf2ip1	5.63908730863596e-79	0.430011834663498	0.492	0.2	1.12781746172719e-75	Macrophages1	Terf2ip
Ncapg2	1.78564301676558e-78	3.28570925185158	0.295	0.196	3.57128603353116e-75	Macrophages1	Ncapg2
Lilr4b1	3.42423540608824e-78	3.09317899840384	0.392	0.241	6.84847081217647e-75	Macrophages1	Lilr4b
Idi1	4.58569835564122e-78	0.339010200045855	0.589	0.279	9.17139671128244e-75	Macrophages1	Idi1
Taldo1	1.24958314432804e-77	1.45538702812511	0.645	0.451	2.49916628865608e-74	Macrophages1	Taldo1
Tgfbi	5.95092950341136e-77	1.91148786374151	0.445	0.393	1.19018590068227e-73	Macrophages1	Tgfbi
Tmem141	2.18604536379589e-75	3.62508181171871	0.375	0.291	4.37209072759179e-72	Macrophages1	Tmem141
Fkbp21	5.78780662554999e-75	0.812626370707722	0.812	0.472	1.15756132511e-71	Macrophages1	Fkbp2
Slc15a3	1.97700517669433e-74	3.3487898770717	0.388	0.318	3.95401035338867e-71	Macrophages1	Slc15a3
Gngt21	2.32072900911514e-74	1.28226447661378	0.783	0.596	4.64145801823027e-71	Macrophages1	Gngt2
Aldh21	1.03044532122376e-73	0.992292352626108	0.879	0.619	2.06089064244751e-70	Macrophages1	Aldh2
Gadd45g1	1.28196681153673e-72	0.600131272964402	0.721	0.407	2.56393362307345e-69	Macrophages1	Gadd45g
Racgap11	1.31624018152816e-72	2.38376604375759	0.632	0.275	2.63248036305632e-69	Macrophages1	Racgap1
Trf	1.63776483809182e-72	1.4768896877948	0.634	0.496	3.27552967618364e-69	Macrophages1	Trf
Hgd	2.89589897455625e-72	1.35398125836922	0.251	0.222	5.79179794911249e-69	Macrophages1	Hgd
Scp2	5.08138426776197e-72	1.26517972633495	0.846	0.583	1.01627685355239e-68	Macrophages1	Scp2
Ncapd21	4.59075650961794e-71	2.91743247867742	0.595	0.293	9.18151301923587e-68	Macrophages1	Ncapd2
Cd3021	5.5544473304348e-71	1.71867712663402	0.561	0.455	1.11088946608696e-67	Macrophages1	Cd302
Gltp	6.23992281459559e-71	1.49592623974023	0.58	0.389	1.24798456291912e-67	Macrophages1	Gltp
Samsn11	6.52236401529012e-71	0.39215810579029	0.643	0.318	1.30447280305802e-67	Macrophages1	Samsn1
Eno3	1.02966296217599e-70	1.0814310991928	0.327	0.165	2.05932592435199e-67	Macrophages1	Eno3
Cks1b	1.24628490183445e-70	3.14275078828726	0.467	0.33	2.49256980366889e-67	Macrophages1	Cks1b
Derl1	4.25585099090698e-69	1.05389971423775	0.748	0.423	8.51170198181397e-66	Macrophages1	Derl1
Cks2	5.38854512665051e-69	2.2322122715167	0.399	0.258	1.0777090253301e-65	Macrophages1	Cks2
Fyb1	6.80496605365118e-69	1.19401016364876	0.558	0.368	1.36099321073024e-65	Macrophages1	Fyb
Fam129a1	1.21787195117189e-68	2.85786102724847	0.347	0.295	2.43574390234378e-65	Macrophages1	Fam129a
Tnf1	1.91422020646335e-67	0.490882213979257	0.577	0.314	3.82844041292669e-64	Macrophages1	Tnf
Cmpk21	5.49269954149602e-65	1.10121197033018	0.514	0.276	1.0985399082992e-61	Macrophages1	Cmpk2
Ccdc88a1	6.99881795235069e-65	0.873215952142519	0.357	0.213	1.39976359047014e-61	Macrophages1	Ccdc88a
Tmem176a	1.16181115765845e-64	0.825157581291809	0.688	0.462	2.32362231531689e-61	Macrophages1	Tmem176a
Cited21	3.66597990872974e-64	1.12323618482647	0.62	0.314	7.33195981745948e-61	Macrophages1	Cited2
Clmp	8.70626639186613e-64	0.990532766778179	0.668	0.283	1.74125327837323e-60	Macrophages1	Clmp
Tgm21	1.36345094604599e-63	0.968837148024638	0.721	0.548	2.72690189209198e-60	Macrophages1	Tgm2
Cenpw	2.52213600166392e-63	2.19684643247175	0.571	0.329	5.04427200332784e-60	Macrophages1	Cenpw
Ube2l6	4.20532361655194e-63	1.94511985733301	0.303	0.154	8.41064723310387e-60	Macrophages1	Ube2l6
Apobec1	5.76316190589787e-63	3.00149680870676	0.376	0.221	1.15263238117957e-59	Macrophages1	Apobec1
Efhd21	3.19989617047268e-62	1.40439043725543	0.521	0.396	6.39979234094535e-59	Macrophages1	Efhd2
Igkc	4.94324770855465e-62	4.10958300094354	0.348	0.183	9.88649541710929e-59	Macrophages1	Igkc
Nfkbid1	6.83116125574563e-61	0.270565995908652	0.737	0.415	1.36623225114913e-57	Macrophages1	Nfkbid
Errfi1	3.82613835075919e-60	0.488588838163735	0.556	0.268	7.65227670151838e-57	Macrophages1	Errfi1
Actg1	4.68182311670684e-60	0.620580271446884	0.96	0.911	9.36364623341368e-57	Macrophages1	Actg1
Irf7	1.85780503377276e-59	2.62364572193007	0.375	0.247	3.71561006754552e-56	Macrophages1	Irf7
Fgd2	3.94897195297732e-59	2.71855940252659	0.435	0.342	7.89794390595465e-56	Macrophages1	Fgd2
Hck	6.63940886115022e-59	3.30168072005971	0.374	0.335	1.32788177223004e-55	Macrophages1	Hck
Egr2	8.87220879295969e-59	1.40735502743113	0.405	0.247	1.77444175859194e-55	Macrophages1	Egr2
Tlr21	2.43118474297657e-58	2.45550573835527	0.411	0.287	4.86236948595314e-55	Macrophages1	Tlr2
H2-DMb1	2.60881361407628e-58	1.89379189836198	0.465	0.425	5.21762722815257e-55	Macrophages1	H2-DMb1
Cfh1	3.95671736859537e-57	1.23814633265752	0.562	0.441	7.91343473719073e-54	Macrophages1	Cfh
Themis21	4.14298989055717e-57	2.62213648020844	0.368	0.309	8.28597978111433e-54	Macrophages1	Themis2
Tyms	9.32821820438279e-57	2.43674411502534	0.253	0.155	1.86564364087656e-53	Macrophages1	Tyms
Ptafr	1.04431386507959e-56	1.04014152582194	0.28	0.301	2.08862773015919e-53	Macrophages1	Ptafr
Gm5150	1.02522042677536e-55	3.03961658210619	0.292	0.307	2.05044085355073e-52	Macrophages1	Gm5150
Tuba1b1	1.44654082013791e-55	1.55014133370414	0.681	0.602	2.89308164027582e-52	Macrophages1	Tuba1b
Jup1	2.33906908127488e-54	1.5237387597953	0.394	0.292	4.67813816254976e-51	Macrophages1	Jup
Nampt1	2.0050057284118e-53	1.90018492641447	0.457	0.31	4.0100114568236e-50	Macrophages1	Nampt
Irf5	8.30506387130749e-53	2.22480685085309	0.379	0.276	1.6610127742615e-49	Macrophages1	Irf5
Il10ra1	3.40408075585246e-52	2.46346607786007	0.382	0.316	6.80816151170492e-49	Macrophages1	Il10ra
Arid3a	4.73320879483483e-52	0.805562242803364	0.606	0.333	9.46641758966966e-49	Macrophages1	Arid3a
Anxa31	3.81439766435482e-51	1.90167352526658	0.467	0.408	7.62879532870963e-48	Macrophages1	Anxa3
Nr4a1	7.19945499899866e-51	1.50134102555241	0.519	0.446	1.43989099979973e-47	Macrophages1	Nr4a1
Oat	8.5715565314753e-51	0.586281468915375	0.6	0.358	1.71431130629506e-47	Macrophages1	Oat
Bank11	1.02996386910837e-50	1.27299732832293	0.415	0.313	2.05992773821673e-47	Macrophages1	Bank1
Rhob1	1.59402212914478e-50	0.747806450641468	0.733	0.486	3.18804425828955e-47	Macrophages1	Rhob
Ccl2	2.44203921509604e-50	4.18288575606016	0.287	0.287	4.88407843019208e-47	Macrophages1	Ccl2
Gatm1	5.17609002654391e-50	0.765288517647411	0.816	0.654	1.03521800530878e-46	Macrophages1	Gatm
Hexb1	6.09514267326151e-50	2.12967675328615	0.404	0.297	1.2190285346523e-46	Macrophages1	Hexb
Fam26f1	1.03556693757536e-49	0.585811522665045	0.614	0.36	2.07113387515071e-46	Macrophages1	Fam26f
Nuak11	9.43389760907185e-49	0.828235334796583	0.277	0.257	1.88677952181437e-45	Macrophages1	Nuak1
Emp31	2.34280651975217e-48	0.443978733752002	0.765	0.456	4.68561303950433e-45	Macrophages1	Emp3
Tbc1d8	6.25504204801638e-48	1.05235660494919	0.293	0.302	1.25100840960328e-44	Macrophages1	Tbc1d8
Rcbtb21	6.32199084682127e-48	1.36838631327369	0.434	0.305	1.26439816936425e-44	Macrophages1	Rcbtb2
Calr1	2.33358389677857e-47	0.867527674432305	0.849	0.623	4.66716779355715e-44	Macrophages1	Calr
Fgd41	1.82900805194568e-46	2.30662552479803	0.271	0.3	3.65801610389136e-43	Macrophages1	Fgd4
Icos1	1.98317926868457e-46	0.425264791228991	0.373	0.25	3.96635853736914e-43	Macrophages1	Icos
Egr11	5.54981373553184e-46	0.540772100473097	0.85	0.606	1.10996274710637e-42	Macrophages1	Egr1
Hspa1b	2.64127800800346e-44	1.03600875486288	0.262	0.222	5.28255601600692e-41	Macrophages1	Hspa1b
Sec61a1	6.01964301853605e-44	0.32043731920359	0.611	0.345	1.20392860370721e-40	Macrophages1	Sec61a1
Cxcl161	7.87467169886164e-44	1.24740414028778	0.589	0.549	1.57493433977233e-40	Macrophages1	Cxcl16
Rilpl21	2.23747504614885e-43	1.27393007496468	0.532	0.344	4.4749500922977e-40	Macrophages1	Rilpl2
C2	4.86899671194066e-43	2.81301789136848	0.296	0.289	9.73799342388132e-40	Macrophages1	C2
Vcam11	6.37101494538777e-43	0.848416487411676	0.553	0.492	1.27420298907755e-39	Macrophages1	Vcam1
Myo1f1	1.05078886489954e-42	0.58979002466661	0.412	0.344	2.10157772979909e-39	Macrophages1	Myo1f
Atat1	1.37180107278695e-42	0.510764936670917	0.372	0.239	2.74360214557389e-39	Macrophages1	Atat1
Pmf11	5.77614223532812e-42	1.55176346311517	0.392	0.327	1.15522844706562e-38	Macrophages1	Pmf1
Tep1	1.78538258505268e-41	2.42512651893126	0.327	0.282	3.57076517010536e-38	Macrophages1	Tep1
Gm26802	2.09662594927218e-41	0.783994774817579	0.228	0.272	4.19325189854436e-38	Macrophages1	Gm26802
Pou2f21	2.42710213134105e-41	1.22969986305572	0.482	0.426	4.85420426268209e-38	Macrophages1	Pou2f2
Irf81	3.26900164961062e-41	0.935885007167901	0.527	0.449	6.53800329922124e-38	Macrophages1	Irf8
Aprt1	6.54821586026811e-41	1.35432453471596	0.478	0.335	1.30964317205362e-37	Macrophages1	Aprt
Ncf2	2.2936854277397e-40	1.91103277437278	0.354	0.339	4.58737085547939e-37	Macrophages1	Ncf2
Fxyd6	4.04119128857854e-40	0.296413844110513	0.086	0.282	8.08238257715708e-37	Macrophages1	Fxyd6
Mif1	1.31491261101259e-39	0.752022728312519	0.787	0.506	2.62982522202518e-36	Macrophages1	Mif
Igha	1.83307110301038e-39	3.09999269515088	0.293	0.193	3.66614220602075e-36	Macrophages1	Igha
Mrc11	2.9698757518209e-39	0.336860060841388	0.906	0.722	5.9397515036418e-36	Macrophages1	Mrc1
Ube2s	9.12430663228294e-39	1.02188678697851	0.801	0.502	1.82486132645659e-35	Macrophages1	Ube2s
Tpd52	4.12871391260559e-38	1.37482211138953	0.486	0.438	8.25742782521118e-35	Macrophages1	Tpd52
Gbp21	1.03507570653969e-37	0.69326573103246	0.328	0.272	2.07015141307937e-34	Macrophages1	Gbp2
Cd481	1.74529668845485e-37	1.14599910333064	0.355	0.322	3.49059337690969e-34	Macrophages1	Cd48
Samhd11	1.93742929273655e-37	0.964009449048234	0.563	0.483	3.8748585854731e-34	Macrophages1	Samhd1
Adrb21	8.6911722662235e-37	2.66003894309834	0.315	0.327	1.7382344532447e-33	Macrophages1	Adrb2
Rgs101	8.82153956502908e-37	0.388902491742807	0.681	0.432	1.76430791300582e-33	Macrophages1	Rgs10
Arl4c1	1.91105149455202e-36	1.20359402510231	0.431	0.415	3.82210298910404e-33	Macrophages1	Arl4c
Camk1d	2.18041970113834e-36	1.92361825204311	0.324	0.273	4.36083940227669e-33	Macrophages1	Camk1d
Edem1	3.38184025552389e-36	0.695372696872646	0.45	0.379	6.76368051104778e-33	Macrophages1	Edem1
Msrb1	4.19952497187697e-36	1.10337273861476	0.465	0.471	8.39904994375393e-33	Macrophages1	Msrb1
Bsg1	4.54375197228429e-36	0.800823443284261	0.785	0.571	9.08750394456858e-33	Macrophages1	Bsg
Nfkbia1	8.2689390941614e-36	0.836884367485642	0.648	0.539	1.65378781883228e-32	Macrophages1	Nfkbia
Syk1	1.29988980073654e-35	1.1527228679026	0.454	0.424	2.59977960147308e-32	Macrophages1	Syk
Gsr	2.49146118759134e-35	1.37264086369636	0.397	0.293	4.98292237518268e-32	Macrophages1	Gsr
Tnfrsf1b1	5.15099271844038e-34	1.52508254047135	0.316	0.243	1.03019854368808e-30	Macrophages1	Tnfrsf1b
Ube2j1	7.00431717030059e-34	0.938545555479812	0.58	0.36	1.40086343406012e-30	Macrophages1	Ube2j1
Cd83	1.19973150005465e-33	2.16077008471413	0.285	0.289	2.3994630001093e-30	Macrophages1	Cd83
Ccrl21	4.12755231307919e-33	0.602516062519998	0.253	0.229	8.25510462615838e-30	Macrophages1	Ccrl2
Id21	5.68627132139228e-33	0.474859009637784	0.767	0.67	1.13725426427846e-29	Macrophages1	Id2
Ccl41	7.50836806303254e-33	1.05911939833202	0.41	0.417	1.50167361260651e-29	Macrophages1	Ccl4
2610524H06Rik	1.27318015113907e-32	0.459383855457487	0.289	0.26	2.54636030227815e-29	Macrophages1	2610524H06Rik
H2-DMa1	1.59033764108801e-32	0.857170235813147	0.475	0.457	3.18067528217603e-29	Macrophages1	H2-DMa
Hpn	2.16058902996053e-32	1.71438921679854	0.284	0.301	4.32117805992106e-29	Macrophages1	Hpn
Cat1	2.47715511703642e-32	0.805971213151576	0.621	0.411	4.95431023407284e-29	Macrophages1	Cat
C3	4.52266889215773e-32	0.347736336428693	0.506	0.352	9.04533778431546e-29	Macrophages1	C3
Zbp11	4.73094982733301e-32	0.474909232624291	0.431	0.286	9.46189965466602e-29	Macrophages1	Zbp1
Cyp27a1	1.10116195751812e-31	0.415196242752757	0.283	0.253	2.20232391503624e-28	Macrophages1	Cyp27a1
Pid1	2.44846332511588e-31	1.75032365217785	0.235	0.281	4.89692665023176e-28	Macrophages1	Pid1
Ppa1	3.64868172429194e-31	0.274898874679185	0.398	0.29	7.29736344858388e-28	Macrophages1	Ppa1
Naaa	4.21726382779164e-31	1.7922470195503	0.281	0.292	8.43452765558328e-28	Macrophages1	Naaa
Fos1	3.88635710943332e-30	0.553620283328247	0.841	0.777	7.77271421886664e-27	Macrophages1	Fos
S100a8	4.77081879120144e-30	0.608477912248641	0.756	0.507	9.54163758240288e-27	Macrophages1	S100a8
H2afx1	8.88637400116261e-30	1.65297878739249	0.169	0.264	1.77727480023252e-26	Macrophages1	H2afx
Hspa51	9.54152202717738e-30	0.557416212586964	0.646	0.498	1.90830440543548e-26	Macrophages1	Hspa5
Cd811	2.68559085538834e-29	0.679730516671686	0.715	0.673	5.37118171077667e-26	Macrophages1	Cd81
Icam11	9.98245605393834e-29	1.07813823761574	0.319	0.314	1.99649121078767e-25	Macrophages1	Icam1
Pdia61	1.05097246616115e-28	0.760046149677691	0.574	0.456	2.1019449323223e-25	Macrophages1	Pdia6
Hmgb21	1.06076245524762e-28	1.78201701399079	0.454	0.473	2.12152491049524e-25	Macrophages1	Hmgb2
Id31	2.27699041892962e-28	0.398821200586641	0.911	0.761	4.55398083785923e-25	Macrophages1	Id3
Ifit21	3.53456615800705e-28	1.17864982615235	0.276	0.279	7.06913231601411e-25	Macrophages1	Ifit2
Gm63771	1.00410225644393e-27	1.19616410979446	0.167	0.269	2.00820451288787e-24	Macrophages1	Gm6377
Cdh51	1.03663437240972e-27	0.506966310328614	0.819	0.672	2.07326874481943e-24	Macrophages1	Cdh5
Agxt	2.00500824914035e-27	0.510026267652926	0.275	0.103	4.0100164982807e-24	Macrophages1	Agxt
Pde1a	4.45949904233286e-27	0.870689067475952	0.082	0.261	8.91899808466573e-24	Macrophages1	Pde1a
Fgl21	2.43687058560028e-26	0.807658798626095	0.305	0.381	4.87374117120056e-23	Macrophages1	Fgl2
Msr11	6.92709891030814e-26	0.348275993045078	0.563	0.529	1.38541978206163e-22	Macrophages1	Msr1
Cdkn1a1	1.54281441893297e-25	0.251984816138532	0.561	0.359	3.08562883786594e-22	Macrophages1	Cdkn1a
Hist1h2bc	1.84775212735917e-25	1.58592444895738	0.333	0.357	3.69550425471833e-22	Macrophages1	Hist1h2bc
Syngr2	1.90708859334589e-25	1.07551897439278	0.39	0.385	3.81417718669178e-22	Macrophages1	Syngr2
Syvn11	3.94772285575778e-25	0.920754475202331	0.4	0.323	7.89544571151557e-22	Macrophages1	Syvn1
Ehd41	6.63574293893373e-25	0.991175566336913	0.281	0.329	1.32714858778675e-21	Macrophages1	Ehd4
Atp1b31	7.14442688447871e-25	1.41416267956511	0.817	0.654	1.42888537689574e-21	Macrophages1	Atp1b3
Xbp1	7.40054440584067e-25	0.399906583280074	0.507	0.405	1.48010888116813e-21	Macrophages1	Xbp1
Smc41	2.71183128504268e-24	0.787996741170266	0.244	0.345	5.42366257008537e-21	Macrophages1	Smc4
Rnf128	7.7638315605289e-24	2.71899697528812	0.181	0.3	1.55276631210578e-20	Macrophages1	Rnf128
Rab43	2.62093868198728e-23	0.710961855206658	0.273	0.287	5.24187736397457e-20	Macrophages1	Rab43
Adora2b	1.9343898161378e-22	0.394839062722704	0.277	0.161	3.86877963227559e-19	Macrophages1	Adora2b
Tgfbr1	5.16220467222704e-22	0.541697980789914	0.291	0.281	1.03244093444541e-18	Macrophages1	Tgfbr1
Cdkn2c	9.58585565517675e-22	1.6172321374588	0.254	0.303	1.91717113103535e-18	Macrophages1	Cdkn2c
Flna	1.05863691788228e-21	0.857674348468501	0.41	0.446	2.11727383576457e-18	Macrophages1	Flna
Tmem1231	1.59954522659966e-21	0.299909750308306	0.546	0.38	3.19909045319931e-18	Macrophages1	Tmem123
Fam105a1	4.9368679089509e-21	0.866272928984347	0.342	0.358	9.8737358179018e-18	Macrophages1	Fam105a
Rsad2	1.00853644649056e-20	1.21811062423396	0.262	0.327	2.01707289298113e-17	Macrophages1	Rsad2
Rel1	1.12231279406697e-20	0.66777868004161	0.3	0.32	2.24462558813393e-17	Macrophages1	Rel
Slc3a21	1.24565193114744e-20	0.407815078564528	0.729	0.501	2.49130386229487e-17	Macrophages1	Slc3a2
Hbb-bs2	3.07917825079402e-20	0.585216503905776	0.428	0.368	6.15835650158805e-17	Macrophages1	Hbb-bs
Fosb1	3.64548648335575e-20	0.656394374433223	0.479	0.399	7.29097296671149e-17	Macrophages1	Fosb
Epsti11	3.9774056647285e-20	0.585547980782866	0.376	0.389	7.954811329457e-17	Macrophages1	Epsti1
Tm6sf11	1.11012063201009e-19	1.10989869645263	0.323	0.381	2.22024126402018e-16	Macrophages1	Tm6sf1
Cenpm	1.78478725991309e-19	3.45825325519786	0.104	0.287	3.56957451982618e-16	Macrophages1	Cenpm
Sag1	7.67914750180097e-19	0.576131850985885	0.447	0.278	1.53582950036019e-15	Macrophages1	Sag
Pkig1	1.86901567369713e-18	0.866464354713936	0.431	0.48	3.73803134739426e-15	Macrophages1	Pkig
Tmcc31	2.24165239949347e-18	0.60404173324604	0.46	0.413	4.48330479898694e-15	Macrophages1	Tmcc3
Sh3bp11	3.43555795636754e-18	1.13519685172144	0.253	0.296	6.87111591273509e-15	Macrophages1	Sh3bp1
BC0350441	5.1463446533078e-18	1.36908466645306	0.141	0.311	1.02926893066156e-14	Macrophages1	BC035044
Erp291	1.4817380103393e-17	0.637662565242027	0.49	0.519	2.9634760206786e-14	Macrophages1	Erp29
Hells2	8.49798979429574e-16	1.64776177933113	0.129	0.261	1.69959795885915e-12	Macrophages1	Hells
Fbxo5	9.02520116750953e-16	2.93469878167231	0.12	0.273	1.80504023350191e-12	Macrophages1	Fbxo5
Cenpa1	1.01312949508049e-15	0.926410741794674	0.326	0.318	2.02625899016099e-12	Macrophages1	Cenpa
Lockd1	3.90364959028633e-15	2.64533741816799	0.445	0.258	7.80729918057266e-12	Macrophages1	Lockd
Anxa4	6.85743857027883e-15	0.60252656140523	0.201	0.301	1.37148771405577e-11	Macrophages1	Anxa4
Plek1	1.03216561097898e-14	1.31436552562774	0.243	0.348	2.06433122195795e-11	Macrophages1	Plek
Cstb	1.48395403580264e-14	0.728074169571052	0.439	0.429	2.96790807160529e-11	Macrophages1	Cstb
Idh2	2.86042856184385e-14	0.353401484344704	0.23	0.292	5.7208571236877e-11	Macrophages1	Idh2
Anxa51	7.86350684033398e-14	0.316200537358565	0.666	0.699	1.5727013680668e-10	Macrophages1	Anxa5
Hes11	1.20297281627848e-13	0.39094942978334	0.61	0.614	2.40594563255695e-10	Macrophages1	Hes1
Cdk2ap21	8.40594091784472e-13	0.34041623270376	0.568	0.598	1.68118818356894e-09	Macrophages1	Cdk2ap2
Dnajc7	9.9440218575999e-13	0.266048231760052	0.421	0.442	1.98880437151998e-09	Macrophages1	Dnajc7
Atp13a31	1.96769158833703e-11	0.337004117830749	0.237	0.298	3.93538317667406e-08	Macrophages1	Atp13a3
Oasl21	2.82309173937615e-11	0.419861428522557	0.201	0.295	5.64618347875229e-08	Macrophages1	Oasl2
Scd11	5.67452017333776e-11	0.807211120956457	0.349	0.481	1.13490403466755e-07	Macrophages1	Scd1
Ier31	6.28719180533732e-11	0.471879860805999	0.438	0.499	1.25743836106746e-07	Macrophages1	Ier3
Itga91	2.12503211386959e-09	0.285919116301209	0.437	0.506	4.25006422773917e-06	Macrophages1	Itga9
Cdc25b2	4.23515908288908e-09	0.41632509251574	0.146	0.293	8.47031816577817e-06	Macrophages1	Cdc25b
Cpe	7.88680945228601e-09	1.32010965184934	0.251	0.094	1.5773618904572e-05	Macrophages1	Cpe
Edem2	2.39790167001071e-08	0.662242821710009	0.186	0.28	4.79580334002142e-05	Macrophages1	Edem2
Ppt1	3.27589374856773e-08	0.32524122030936	0.235	0.315	6.55178749713546e-05	Macrophages1	Ppt1
Wdfy41	4.9202809295341e-08	0.541724818163098	0.156	0.364	9.84056185906821e-05	Macrophages1	Wdfy4
Comt	5.50815449264749e-07	0.445738218297101	0.265	0.386	0.0011016308985295	Macrophages1	Comt
Id11	2.45620845032331e-06	0.45741257514086	0.38	0.498	0.00491241690064662	Macrophages1	Id1
Marcksl11	3.02317930430799e-06	0.379580829306454	0.477	0.578	0.00604635860861598	Macrophages1	Marcksl1
Clec9a1	1.2396137181642e-05	0.382986388960526	0.085	0.322	0.024792274363284	Macrophages1	Clec9a
Phyh	1.93170495042148e-05	0.336458493710001	0.196	0.348	0.0386340990084296	Macrophages1	Phyh
H2afv	2.37013048593517e-05	0.546619764250348	0.781	0.588	0.0474026097187034	Macrophages1	H2afv
Kif22	2.47686425687992e-05	4.41981280152183	0.117	0.252	0.0495372851375983	Macrophages1	Kif22
Rrm2	5.09044304127344e-05	4.58273923110262	0.203	0.265	0.101808860825469	Macrophages1	Rrm2
Top2a	0.00480324569835854	4.6473857804452	0.318	0.19	1	Macrophages1	Top2a
Tubb51	0.00678445323078965	0.789045757444767	0.827	0.727	1	Macrophages1	Tubb5
Ctss1	0	2.24272421145618	0.949	0.432	0	Macrophages2	Ctss
Alox5ap1	0	4.8310969077532	0.917	0.428	0	Macrophages2	Alox5ap
Mpeg11	0	2.87061956978008	0.883	0.429	0	Macrophages2	Mpeg1
Gm2a1	0	3.1674401154434	0.924	0.495	0	Macrophages2	Gm2a
Tyrobp1	0	3.45057951136114	0.998	0.622	0	Macrophages2	Tyrobp
Gpx11	0	1.96401300547238	0.985	0.664	0	Macrophages2	Gpx1
Ccl17	0	6.05632405567823	0.315	0.038	0	Macrophages2	Ccl17
Cst31	0	2.39634528477477	0.991	0.788	0	Macrophages2	Cst3
Ifitm6	3.65494592582569e-306	5.9363720194819	0.626	0.105	7.30989185165138e-303	Macrophages2	Ifitm6
Spi11	1.28230313673885e-300	3.20081092636552	0.851	0.407	2.5646062734777e-297	Macrophages2	Spi1
Fcer1g1	1.99590927832807e-300	2.46569733549036	0.949	0.596	3.99181855665615e-297	Macrophages2	Fcer1g
Tmsb4x2	3.29547870267912e-279	1.04674757654181	1	1	6.59095740535823e-276	Macrophages2	Tmsb4x
Lgals31	2.92127535524805e-264	3.65150001239669	0.813	0.43	5.8425507104961e-261	Macrophages2	Lgals3
Lsp12	2.17279010270645e-263	2.34477785238561	0.906	0.51	4.3455802054129e-260	Macrophages2	Lsp1
Cybb2	3.71757188538927e-257	2.88655402346971	0.855	0.443	7.43514377077853e-254	Macrophages2	Cybb
Arpc1b1	2.19212231660874e-250	1.77291160502483	0.957	0.656	4.38424463321748e-247	Macrophages2	Arpc1b
Serpinb10	8.93671081196725e-247	8.82414875961366	0.469	0.094	1.78734216239345e-243	Macrophages2	Serpinb10
Pld41	2.72119942216059e-244	2.94233493996303	0.796	0.406	5.44239884432118e-241	Macrophages2	Pld4
Plac81	3.17768532797522e-242	3.44867964573421	0.863	0.542	6.35537065595045e-239	Macrophages2	Plac8
Lyz21	3.32551396387616e-242	4.29767254662363	0.857	0.569	6.65102792775232e-239	Macrophages2	Lyz2
Rpl102	2.08269571605313e-239	0.916226703356423	1	0.99	4.16539143210626e-236	Macrophages2	Rpl10
Cd177	1.96690960815345e-232	6.37967036835939	0.289	0.048	3.9338192163069e-229	Macrophages2	Cd177
Psap2	2.95764960629271e-219	1.2659323138161	0.995	0.857	5.91529921258543e-216	Macrophages2	Psap
Ctsh2	2.81308688108876e-218	2.16524882495249	0.844	0.458	5.62617376217752e-215	Macrophages2	Ctsh
H2-DMa2	1.19507096437704e-213	2.66593480293605	0.816	0.432	2.39014192875409e-210	Macrophages2	H2-DMa
Tmem119	2.38549949831322e-213	3.59380467266713	0.25	0.021	4.77099899662643e-210	Macrophages2	Tmem119
S100a61	1.85211705602912e-206	1.83832256796921	0.885	0.497	3.70423411205824e-203	Macrophages2	S100a6
Laptm52	1.08729363931918e-205	1.42569622250536	0.949	0.57	2.17458727863837e-202	Macrophages2	Laptm5
Ccr21	2.20182613970408e-201	3.56147013204469	0.739	0.407	4.40365227940815e-198	Macrophages2	Ccr2
Crip11	4.58815936796771e-200	1.80199327102235	0.964	0.74	9.17631873593542e-197	Macrophages2	Crip1
Npc21	8.25835825187302e-200	1.73498510969708	0.918	0.604	1.6516716503746e-196	Macrophages2	Npc2
Fth12	5.64233600002573e-199	1.27405709536432	0.999	0.967	1.12846720000515e-195	Macrophages2	Fth1
Ftl11	4.84483890306029e-195	1.22431885518398	1	0.987	9.68967780612058e-192	Macrophages2	Ftl1
Gm9733	3.74772168421539e-193	7.07289260737196	0.397	0.089	7.49544336843077e-190	Macrophages2	Gm9733
Cd742	3.69092419462535e-183	2.21075426618047	0.915	0.746	7.38184838925071e-180	Macrophages2	Cd74
Ly862	1.31720885331642e-182	2.32557652101298	0.752	0.371	2.63441770663283e-179	Macrophages2	Ly86
Cyba2	5.96218936692513e-180	1.4354896348667	0.957	0.669	1.19243787338503e-176	Macrophages2	Cyba
Ms4a6c1	2.64360988360556e-173	3.64063239227946	0.697	0.294	5.28721976721111e-170	Macrophages2	Ms4a6c
Lst11	4.06004116212523e-170	3.37553240787988	0.725	0.43	8.12008232425046e-167	Macrophages2	Lst1
Ccdc109b	9.72613042608382e-170	5.03049157782934	0.428	0.15	1.94522608521676e-166	Macrophages2	Ccdc109b
Rgs102	3.50990619173726e-169	2.35929292845251	0.778	0.425	7.01981238347451e-166	Macrophages2	Rgs10
Ppfia41	7.79432689625394e-164	4.45418964463842	0.62	0.263	1.55886537925079e-160	Macrophages2	Ppfia4
Actg11	1.81402866027976e-162	1.02894232781879	0.989	0.909	3.62805732055952e-159	Macrophages2	Actg1
Rps112	8.07084639823542e-161	0.781665100190169	1	0.99	1.61416927964708e-157	Macrophages2	Rps11
Lyz11	8.9332139178785e-161	5.81944428923242	0.365	0.09	1.7866427835757e-157	Macrophages2	Lyz1
Cd300a1	3.70245547420622e-159	3.62263606131638	0.601	0.194	7.40491094841243e-156	Macrophages2	Cd300a
Rplp02	2.4603020064601e-158	0.899102932700124	0.996	0.917	4.92060401292021e-155	Macrophages2	Rplp0
Unc93b12	5.75974571028954e-158	1.76960173372424	0.813	0.415	1.15194914205791e-154	Macrophages2	Unc93b1
Emp32	8.91377504407978e-157	1.87616179067462	0.82	0.453	1.78275500881596e-153	Macrophages2	Emp3
Erp292	1.86152912516189e-153	1.59698757861005	0.853	0.492	3.72305825032379e-150	Macrophages2	Erp29
H2-DMb11	1.94568411696167e-152	3.10260647203552	0.677	0.409	3.89136823392334e-149	Macrophages2	H2-DMb1
Skint3	2.13843986469934e-152	5.46174289099884	0.335	0.065	4.27687972939868e-149	Macrophages2	Skint3
Ccl61	2.69903209411115e-148	3.00545377643138	0.719	0.452	5.39806418822231e-145	Macrophages2	Ccl6
Prkcd1	3.73949663777777e-148	2.39528032991873	0.71	0.353	7.47899327555554e-145	Macrophages2	Prkcd
Nfe2	7.32023711033379e-148	5.44742830911072	0.261	0.074	1.46404742206676e-144	Macrophages2	Nfe2
H2-Ab12	1.53646421453113e-146	2.78044915848309	0.858	0.681	3.07292842906226e-143	Macrophages2	H2-Ab1
Fam49b3	4.33822376134616e-146	1.64576253203732	0.815	0.461	8.67644752269232e-143	Macrophages2	Fam49b
H2-Aa2	1.63490610941148e-144	2.60451856883998	0.834	0.636	3.26981221882296e-141	Macrophages2	H2-Aa
Nr4a11	2.81954980968687e-144	2.3306462015693	0.778	0.426	5.63909961937374e-141	Macrophages2	Nr4a1
AF2517051	4.11680226814803e-143	3.30463650403014	0.635	0.375	8.23360453629607e-140	Macrophages2	AF251705
Rassf41	1.58509110060356e-141	3.323245233125	0.608	0.347	3.17018220120713e-138	Macrophages2	Rassf4
Coro1a2	2.1596667402798e-141	1.24493133167396	0.928	0.618	4.3193334805596e-138	Macrophages2	Coro1a
Cd442	2.5400579930734e-141	1.65162499504561	0.788	0.395	5.08011598614679e-138	Macrophages2	Cd44
Rpl10-ps32	1.75403076106392e-140	1.00493627067771	0.94	0.729	3.50806152212785e-137	Macrophages2	Rpl10-ps3
Napsa1	2.86745238096906e-140	2.84790948113223	0.656	0.297	5.73490476193811e-137	Macrophages2	Napsa
Ncf21	2.5145097785389e-139	2.86811980638376	0.688	0.313	5.0290195570778e-136	Macrophages2	Ncf2
AI839979	3.96843736398967e-138	4.83922242971763	0.418	0.148	7.93687472797934e-135	Macrophages2	AI839979
Ramp11	1.29211157353163e-137	2.95990114243339	0.635	0.238	2.58422314706325e-134	Macrophages2	Ramp1
Tifab1	9.92062471445864e-137	3.34265893780988	0.601	0.335	1.98412494289173e-133	Macrophages2	Tifab
Prdx51	1.67472763104791e-135	1.79215350950451	0.879	0.596	3.34945526209581e-132	Macrophages2	Prdx5
Cx3cr1	5.90766849198482e-135	5.34294465901991	0.637	0.361	1.18153369839696e-131	Macrophages2	Cx3cr1
Evi2a1	6.97694045897912e-134	2.77908585640482	0.685	0.368	1.39538809179582e-130	Macrophages2	Evi2a
Dpep2	1.48566461416532e-133	6.95637205006895	0.378	0.154	2.97132922833064e-130	Macrophages2	Dpep2
Fgr1	2.01169214350658e-132	3.63619377799027	0.635	0.252	4.02338428701316e-129	Macrophages2	Fgr
Sh3bgrl32	8.34135572643901e-130	0.816693222600549	0.987	0.826	1.6682711452878e-126	Macrophages2	Sh3bgrl3
Plbd11	3.43098125899182e-129	3.02161096579564	0.64	0.306	6.86196251798364e-126	Macrophages2	Plbd1
Adrbk21	1.11582946772633e-128	4.97638363828003	0.573	0.32	2.23165893545267e-125	Macrophages2	Adrbk2
Slc9b2	2.868486109207e-123	1.55085255048217	0.295	0.012	5.736972218414e-120	Macrophages2	Slc9b2
Fxyd51	3.52266635752471e-123	1.34527270324353	0.864	0.532	7.04533271504941e-120	Macrophages2	Fxyd5
Taldo11	4.94092697346726e-122	1.48433478385329	0.797	0.44	9.88185394693451e-119	Macrophages2	Taldo1
Tnip3	5.49049879363808e-121	5.41707894643201	0.354	0.079	1.09809975872762e-117	Macrophages2	Tnip3
Rgs21	1.21368751139374e-120	1.6111969458927	0.756	0.411	2.42737502278748e-117	Macrophages2	Rgs2
Cd681	2.84700851045168e-120	2.92312688428744	0.629	0.313	5.69401702090337e-117	Macrophages2	Cd68
Gm87302	1.44912344676264e-119	0.965658786727108	0.927	0.662	2.89824689352528e-116	Macrophages2	Gm8730
Atox11	1.48649552424362e-119	1.05503665866929	0.941	0.744	2.97299104848724e-116	Macrophages2	Atox1
Ccl9	2.12955881756135e-119	5.51114901308713	0.608	0.285	4.25911763512269e-116	Macrophages2	Ccl9
Sat11	3.83004618863762e-118	1.48249855351967	0.851	0.567	7.66009237727524e-115	Macrophages2	Sat1
Mcemp11	5.38060428308618e-118	5.39892251677982	0.415	0.181	1.07612085661724e-114	Macrophages2	Mcemp1
Irf51	9.28053218787246e-118	2.9211242862027	0.615	0.259	1.85610643757449e-114	Macrophages2	Irf5
Stxbp6	1.54884381363328e-117	3.06652444771314	0.435	0.142	3.09768762726656e-114	Macrophages2	Stxbp6
H2-Eb12	2.19700540525991e-117	2.59133799375804	0.813	0.648	4.39401081051982e-114	Macrophages2	H2-Eb1
Ifi27l2a1	3.87615824550871e-117	2.04483615122563	0.782	0.516	7.75231649101741e-114	Macrophages2	Ifi27l2a
Smim5	3.73704679327529e-116	5.09554395404939	0.44	0.189	7.47409358655058e-113	Macrophages2	Smim5
Rnase61	4.35143133792497e-116	2.9426218705095	0.611	0.301	8.70286267584994e-113	Macrophages2	Rnase6
Clec4b11	1.09950622165723e-115	4.17377345928466	0.368	0.142	2.19901244331446e-112	Macrophages2	Clec4b1
Kctd121	5.84546850342912e-115	1.72133839005871	0.712	0.341	1.16909370068582e-111	Macrophages2	Kctd12
E2f8	1.83195658263041e-114	0.941956395614977	0.262	0.044	3.66391316526081e-111	Macrophages2	E2f8
Syngr21	5.39909807749974e-114	1.93581432254705	0.703	0.362	1.07981961549995e-110	Macrophages2	Syngr2
Sirpb1b1	6.28110190650129e-114	4.99211342799807	0.37	0.097	1.25622038130026e-110	Macrophages2	Sirpb1b
Fyb2	1.38963294814478e-113	1.80372758513625	0.695	0.359	2.77926589628956e-110	Macrophages2	Fyb
Ifi302	3.18116226622781e-113	2.40778795475012	0.648	0.401	6.36232453245563e-110	Macrophages2	Ifi30
Hspa81	2.58605026336293e-111	1.00072472952067	0.961	0.798	5.17210052672586e-108	Macrophages2	Hspa8
S100a41	2.41493210960573e-109	2.50663609767443	0.653	0.411	4.82986421921147e-106	Macrophages2	S100a4
Ctsz1	2.80008492553533e-109	1.37868580241387	0.797	0.509	5.60016985107067e-106	Macrophages2	Ctsz
Gpr141	4.74516449829081e-107	5.68663159186697	0.326	0.158	9.49032899658162e-104	Macrophages2	Gpr141
Cd1802	6.03647358007877e-107	2.30090100095492	0.543	0.276	1.20729471601575e-103	Macrophages2	Cd180
Fam105a2	1.21599813106018e-106	2.20730062520208	0.659	0.334	2.43199626212035e-103	Macrophages2	Fam105a
Csf1r1	5.96571753330445e-106	1.69031651334222	0.653	0.426	1.19314350666089e-102	Macrophages2	Csf1r
Csf2ra1	8.30678133826591e-106	3.36526530837222	0.592	0.308	1.66135626765318e-102	Macrophages2	Csf2ra
Pirb1	1.04050965016505e-104	2.63505903670093	0.576	0.252	2.0810193003301e-101	Macrophages2	Pirb
Tgfbi1	1.20842834414108e-104	2.78345095247805	0.604	0.381	2.41685668828217e-101	Macrophages2	Tgfbi
Cd522	1.28630017102184e-104	0.808583501853952	0.97	0.698	2.57260034204367e-101	Macrophages2	Cd52
Klra17	1.36817703007943e-104	6.00098817260545	0.331	0.12	2.73635406015886e-101	Macrophages2	Klra17
Notch21	1.39099071755613e-102	1.90142367768846	0.704	0.479	2.78198143511225e-99	Macrophages2	Notch2
Msrb11	2.52852073726422e-102	2.82894581249944	0.694	0.454	5.05704147452845e-99	Macrophages2	Msrb1
Sh3bgr	8.84172473608539e-102	4.65075309259085	0.325	0.077	1.76834494721708e-98	Macrophages2	Sh3bgr
Gm9530	1.96345462982372e-101	3.57060513144915	0.355	0.132	3.92690925964744e-98	Macrophages2	Gm9530
Irf82	5.84246802349191e-101	2.76945302531676	0.707	0.435	1.16849360469838e-97	Macrophages2	Irf8
Gltp1	2.71318294293292e-100	1.66293564347849	0.709	0.38	5.42636588586584e-97	Macrophages2	Gltp
Pid11	5.19217799957193e-100	4.07736123980908	0.521	0.259	1.03843559991439e-96	Macrophages2	Pid1
Sec61b	8.97833358569683e-100	0.836493334189813	0.936	0.767	1.79566671713937e-96	Macrophages2	Sec61b
Clec12a1	5.6471857352834e-99	2.50419001044049	0.568	0.354	1.12943714705668e-95	Macrophages2	Clec12a
Selplg1	1.30910636202975e-98	1.33170806503256	0.743	0.413	2.6182127240595e-95	Macrophages2	Selplg
Itga42	1.8726239686486e-97	1.59463230142665	0.693	0.365	3.74524793729719e-94	Macrophages2	Itga4
Slamf91	1.24096958760581e-95	3.92873178434502	0.461	0.238	2.48193917521163e-92	Macrophages2	Slamf9
Ptpn62	2.15591643017811e-93	1.53810642293552	0.691	0.368	4.31183286035622e-90	Macrophages2	Ptpn6
Serpinb2	4.39945554235846e-93	8.50510476541798	0.256	0.081	8.79891108471691e-90	Macrophages2	Serpinb2
Cd300c	2.15376881155381e-92	5.9064707123275	0.504	0.25	4.30753762310762e-89	Macrophages2	Cd300c
Tpd521	2.25403810208727e-92	1.78072748512926	0.685	0.423	4.50807620417453e-89	Macrophages2	Tpd52
Clec4a21	2.26753355271914e-92	2.91122502935981	0.496	0.258	4.53506710543829e-89	Macrophages2	Clec4a2
Cd209a	5.00997590423394e-89	6.43872962003536	0.5	0.297	1.00199518084679e-85	Macrophages2	Cd209a
Batf31	1.48946933362319e-88	3.30776261588531	0.566	0.266	2.97893866724638e-85	Macrophages2	Batf3
Slamf81	3.14476430827998e-88	4.26592725081638	0.37	0.158	6.28952861655995e-85	Macrophages2	Slamf8
Actb2	3.99898371821038e-88	1.05359422004653	1	0.998	7.99796743642077e-85	Macrophages2	Actb
Plek2	3.59083681193046e-85	2.39080986053692	0.595	0.321	7.18167362386091e-82	Macrophages2	Plek
Ptafr1	3.63640663402542e-85	4.42034704242266	0.492	0.285	7.27281326805083e-82	Macrophages2	Ptafr
Wfdc171	5.65389006216348e-84	0.296057245668484	0.737	0.511	1.1307780124327e-80	Macrophages2	Wfdc17
Prtn3	1.62136733702882e-83	5.19217401451537	0.341	0.106	3.24273467405763e-80	Macrophages2	Prtn3
F13a1	2.04341625442648e-83	6.43348933915633	0.409	0.149	4.08683250885297e-80	Macrophages2	F13a1
Ltb4r11	3.57192106686495e-83	3.39629495828306	0.359	0.153	7.1438421337299e-80	Macrophages2	Ltb4r1
Tep11	7.58545207924875e-83	2.35695405248882	0.589	0.263	1.51709041584975e-79	Macrophages2	Tep1
Gapt	1.16029017361792e-82	4.49315892920212	0.385	0.2	2.32058034723585e-79	Macrophages2	Gapt
Cebpb1	1.5021853263136e-82	2.60303519271888	0.653	0.398	3.00437065262721e-79	Macrophages2	Cebpb
Pkib2	3.34181569004011e-81	2.15660096595087	0.602	0.365	6.68363138008022e-78	Macrophages2	Pkib
Igsf61	5.55823556904511e-80	3.26926214672591	0.447	0.209	1.11164711380902e-76	Macrophages2	Igsf6
Clec4a31	9.58132779676082e-78	2.69218934973282	0.486	0.264	1.91626555935216e-74	Macrophages2	Clec4a3
Trf1	1.18658204650679e-77	0.971065735179521	0.704	0.491	2.37316409301359e-74	Macrophages2	Trf
Vim	1.33903126144489e-77	1.69601826876527	0.807	0.643	2.67806252288979e-74	Macrophages2	Vim
Arhgap22	8.15542010848324e-77	4.48971100785068	0.328	0.071	1.63108402169665e-73	Macrophages2	Arhgap22
Sirpb1c	3.08273988359856e-76	6.65229724369909	0.403	0.245	6.16547976719712e-73	Macrophages2	Sirpb1c
Ifitm31	5.28570175169461e-76	1.25398307901201	0.897	0.813	1.05714035033892e-72	Macrophages2	Ifitm3
Fcor	4.9989779137879e-75	2.45071473144425	0.409	0.175	9.9979558275758e-72	Macrophages2	Fcor
Tnni2	1.31958809500488e-74	5.21632530243186	0.447	0.284	2.63917619000976e-71	Macrophages2	Tnni2
Lrrc251	9.53522155261839e-72	3.04366567221078	0.453	0.271	1.90704431052368e-68	Macrophages2	Lrrc25
Il1b1	1.58919731132079e-71	2.10064587073585	0.614	0.468	3.17839462264157e-68	Macrophages2	Il1b
Rnf1491	1.88442463115468e-71	2.40723098620922	0.553	0.285	3.76884926230935e-68	Macrophages2	Rnf149
Hck1	2.34291575176653e-70	2.70937879048554	0.537	0.322	4.68583150353305e-67	Macrophages2	Hck
Aif11	6.68057578787972e-70	1.92620575844576	0.578	0.377	1.33611515757595e-66	Macrophages2	Aif1
Lrp11	7.81945784894285e-70	1.76826651289908	0.576	0.296	1.56389156978857e-66	Macrophages2	Lrp1
Smpdl3a1	1.32315460411113e-69	1.40499536186425	0.699	0.406	2.64630920822225e-66	Macrophages2	Smpdl3a
Pycard	3.51329324768582e-69	0.749182420160083	0.733	0.487	7.02658649537164e-66	Macrophages2	Pycard
Flna1	5.75648837121821e-69	1.66299954480472	0.662	0.426	1.15129767424364e-65	Macrophages2	Flna
Hepacam21	8.101768858965e-68	2.39873983531264	0.361	0.116	1.620353771793e-64	Macrophages2	Hepacam2
Gngt22	1.15374351172218e-67	1.47400688423489	0.799	0.595	2.30748702344436e-64	Macrophages2	Gngt2
Kcnip3	2.9323147925263e-67	2.36074141123768	0.281	0.074	5.8646295850526e-64	Macrophages2	Kcnip3
AB1246112	5.72269038346024e-67	1.91178220515286	0.589	0.401	1.14453807669205e-63	Macrophages2	AB124611
Cdk2ap22	9.51302033561231e-66	1.04770381479757	0.822	0.579	1.90260406712246e-62	Macrophages2	Cdk2ap2
Csf2rb1	1.2665195591129e-65	3.33474620796445	0.487	0.311	2.53303911822579e-62	Macrophages2	Csf2rb
Ssr4	3.04780065460303e-65	0.403399886390902	0.846	0.635	6.09560130920607e-62	Macrophages2	Ssr4
Samhd12	5.28773736012008e-65	1.20239502455579	0.727	0.47	1.05754747202402e-61	Macrophages2	Samhd1
Bmyc1	7.10903592820463e-65	1.25366229205838	0.664	0.45	1.42180718564093e-61	Macrophages2	Bmyc
Ldlrad31	9.47171640092132e-65	3.97310280970539	0.391	0.235	1.89434328018426e-61	Macrophages2	Ldlrad3
Lair11	2.5387410442125e-64	2.55463663717751	0.512	0.315	5.077482088425e-61	Macrophages2	Lair1
Gsn	3.80621774475652e-64	1.96389493048799	0.53	0.268	7.61243548951303e-61	Macrophages2	Gsn
Tm6sf12	4.84363489448855e-64	1.84949890484647	0.57	0.362	9.6872697889771e-61	Macrophages2	Tm6sf1
Trem21	5.32692087244536e-64	4.24825535002581	0.434	0.269	1.06538417448907e-60	Macrophages2	Trem2
Flt3	1.26369380360167e-63	4.59780963884252	0.461	0.226	2.52738760720335e-60	Macrophages2	Flt3
Rpl33	1.55609731963231e-63	0.490172368891685	0.995	0.93	3.11219463926462e-60	Macrophages2	Rpl3
Havcr2	2.17928397088784e-63	4.69790147649671	0.257	0.08	4.35856794177568e-60	Macrophages2	Havcr2
P2ry61	1.04335695391147e-62	4.047078923881	0.442	0.303	2.08671390782294e-59	Macrophages2	P2ry6
Lmo1	1.08945244979854e-62	4.1305380564217	0.342	0.195	2.17890489959707e-59	Macrophages2	Lmo1
Bcl11a1	1.38880147940809e-62	1.73806911524668	0.575	0.4	2.77760295881618e-59	Macrophages2	Bcl11a
Hk21	7.17540641506103e-62	2.48947426101575	0.53	0.311	1.43508128301221e-58	Macrophages2	Hk2
Ptpro1	1.87378023344033e-61	3.71457963629318	0.405	0.276	3.74756046688065e-58	Macrophages2	Ptpro
Samsn12	5.72942287431994e-61	2.2797424824712	0.532	0.327	1.14588457486399e-57	Macrophages2	Samsn1
Myo1f2	1.48513887935503e-60	2.20553807761766	0.563	0.333	2.97027775871007e-57	Macrophages2	Myo1f
Ffar21	1.96879034170671e-60	3.12529305108773	0.281	0.091	3.93758068341343e-57	Macrophages2	Ffar2
Fcgr31	2.12285506623127e-60	2.74845169053476	0.466	0.276	4.24571013246253e-57	Macrophages2	Fcgr3
Rpl10a2	7.30061438298347e-60	0.427782225174802	0.994	0.954	1.46012287659669e-56	Macrophages2	Rpl10a
Emilin21	1.39474486516334e-59	3.73844069320909	0.453	0.174	2.78948973032668e-56	Macrophages2	Emilin2
Il6ra1	1.4483586973256e-59	2.02704884949926	0.519	0.309	2.89671739465121e-56	Macrophages2	Il6ra
Bri3bp1	6.02833215840102e-59	2.71334932225088	0.547	0.327	1.2056664316802e-55	Macrophages2	Bri3bp
Fzd1	7.16640082884759e-59	2.94079184650814	0.256	0.075	1.43328016576952e-55	Macrophages2	Fzd1
Ncf12	1.84602902894157e-58	1.63672885426489	0.544	0.308	3.69205805788314e-55	Macrophages2	Ncf1
Cd2441	2.50548061401867e-58	2.12220554231335	0.428	0.234	5.01096122803733e-55	Macrophages2	Cd244
Adora2b1	8.73957821230298e-58	5.09841929793459	0.348	0.156	1.7479156424606e-54	Macrophages2	Adora2b
Pou2f22	2.43624926969345e-57	1.47826280827061	0.639	0.414	4.8724985393869e-54	Macrophages2	Pou2f2
Hacd41	4.51414075185262e-57	1.82445774853202	0.486	0.299	9.02828150370523e-54	Macrophages2	Hacd4
Pold41	8.78556194165785e-57	1.09299432371006	0.652	0.416	1.75711238833157e-53	Macrophages2	Pold4
Il10ra2	2.5373226576252e-56	1.85758674696305	0.546	0.304	5.0746453152504e-53	Macrophages2	Il10ra
Pim11	3.07529769512606e-56	1.03576771424472	0.759	0.544	6.15059539025211e-53	Macrophages2	Pim1
F10	1.6043324066128e-54	3.92539621000532	0.334	0.139	3.20866481322559e-51	Macrophages2	F10
Efhd22	4.78244274378176e-54	0.963661688831705	0.648	0.387	9.56488548756352e-51	Macrophages2	Efhd2
Pdzd4	1.06324829601848e-53	4.68516557738965	0.333	0.078	2.12649659203695e-50	Macrophages2	Pdzd4
Gsr1	1.30050353515826e-53	2.29675790450137	0.566	0.281	2.60100707031652e-50	Macrophages2	Gsr
Aldh1a2	1.93344713477802e-53	1.91261253464827	0.309	0.111	3.86689426955604e-50	Macrophages2	Aldh1a2
Klra21	2.99622287309002e-53	2.81791085563217	0.445	0.279	5.99244574618004e-50	Macrophages2	Klra2
Tspan331	3.99231036636512e-53	3.91108652235696	0.364	0.196	7.98462073273024e-50	Macrophages2	Tspan33
Tnfrsf1b2	5.38685168325531e-53	2.94335188981829	0.508	0.229	1.07737033665106e-49	Macrophages2	Tnfrsf1b
Ahnak1	1.19814872667009e-52	1.0203558918934	0.75	0.539	2.39629745334018e-49	Macrophages2	Ahnak
AI6622701	1.51614205009511e-52	1.09104260608085	0.622	0.437	3.03228410019023e-49	Macrophages2	AI662270
Plp21	1.65164524970313e-52	1.75259608242848	0.598	0.378	3.30329049940626e-49	Macrophages2	Plp2
Serp11	2.95746860222555e-52	0.430805290535405	0.846	0.632	5.91493720445109e-49	Macrophages2	Serp1
Tgfbr11	3.24964154121192e-52	2.28425545997	0.541	0.262	6.49928308242385e-49	Macrophages2	Tgfbr1
Zeb22	3.3376054924188e-52	1.01022323289512	0.704	0.485	6.6752109848376e-49	Macrophages2	Zeb2
Fndc5	1.80805388765418e-51	0.755164495812765	0.271	0.072	3.61610777530835e-48	Macrophages2	Fndc5
Ccr11	2.99010795739228e-51	3.70354369154898	0.385	0.188	5.98021591478457e-48	Macrophages2	Ccr1
Adap2	4.76366538793964e-51	2.47770532634193	0.273	0.106	9.52733077587929e-48	Macrophages2	Adap2
Pak11	7.079663806022e-51	3.42757050048583	0.393	0.252	1.4159327612044e-47	Macrophages2	Pak1
Rpl322	4.12006960455685e-50	0.344891933315329	1	0.997	8.24013920911369e-47	Macrophages2	Rpl32
Gm5483	7.13065914899029e-50	3.55971598098391	0.263	0.034	1.42613182979806e-46	Macrophages2	Gm5483
Clec4a11	1.62611836624067e-49	2.71465808982936	0.436	0.236	3.25223673248133e-46	Macrophages2	Clec4a1
Sec61g	9.49946320616579e-49	0.46982010643256	0.951	0.812	1.89989264123316e-45	Macrophages2	Sec61g
Myadm1	1.23847919289644e-48	1.10425314303779	0.622	0.382	2.47695838579289e-45	Macrophages2	Myadm
Clec10a1	5.09287796254333e-48	4.28094861735852	0.459	0.322	1.01857559250867e-44	Macrophages2	Clec10a
Ryr1	6.297942370227e-48	3.04864563661429	0.463	0.318	1.2595884740454e-44	Macrophages2	Ryr1
Unc1191	1.24042760127934e-47	1.61047517221625	0.56	0.331	2.48085520255869e-44	Macrophages2	Unc119
Mycl	3.1817122297009e-47	5.53083459402886	0.277	0.159	6.3634244594018e-44	Macrophages2	Mycl
Tspan13	4.8552307609985e-47	1.15127454930649	0.623	0.468	9.71046152199699e-44	Macrophages2	Tspan13
Ccdc88a2	2.34433764059166e-46	2.30959162597652	0.437	0.207	4.68867528118332e-43	Macrophages2	Ccdc88a
Metrnl1	2.72197723837116e-46	2.28579030971245	0.521	0.312	5.44395447674233e-43	Macrophages2	Metrnl
Lilrb4a1	3.03994085699687e-46	2.58354155037635	0.521	0.307	6.07988171399373e-43	Macrophages2	Lilrb4a
Atf31	3.56814227877834e-46	2.06016825565696	0.536	0.386	7.13628455755668e-43	Macrophages2	Atf3
Cyp4f181	3.87785897023327e-46	2.49276812350794	0.443	0.259	7.75571794046654e-43	Macrophages2	Cyp4f18
Ace	2.14658512522826e-44	4.53122510570304	0.348	0.251	4.29317025045653e-41	Macrophages2	Ace
Itgb22	2.45560561057553e-44	1.23745118462439	0.578	0.428	4.91121122115105e-41	Macrophages2	Itgb2
F51	4.83692485348946e-44	2.7283154398951	0.319	0.184	9.67384970697893e-41	Macrophages2	F5
Ctsc1	6.78505168000881e-44	0.999431004149805	0.523	0.336	1.35701033600176e-40	Macrophages2	Ctsc
Atp1a3	6.91729015949141e-44	5.43736699953317	0.385	0.277	1.38345803189828e-40	Macrophages2	Atp1a3
Nfam11	1.54876935123815e-43	2.49378987519713	0.45	0.292	3.0975387024763e-40	Macrophages2	Nfam1
Hexb2	3.08213813172296e-43	1.59960554417261	0.552	0.286	6.16427626344592e-40	Macrophages2	Hexb
Itgam1	3.7396425814309e-43	3.50844891913557	0.455	0.309	7.4792851628618e-40	Macrophages2	Itgam
Fam129a2	4.95308909639152e-43	1.89304999830516	0.468	0.286	9.90617819278304e-40	Macrophages2	Fam129a
Sirpa1	9.75571324543954e-43	1.03784491949867	0.591	0.418	1.95114264908791e-39	Macrophages2	Sirpa
Shtn11	2.72231595245412e-42	2.40434762810995	0.371	0.215	5.44463190490824e-39	Macrophages2	Shtn1
Pmaip11	3.01893608172365e-41	2.77761688452635	0.447	0.289	6.0378721634473e-38	Macrophages2	Pmaip1
Eef1b22	5.46534715031295e-41	0.471276822951485	0.961	0.86	1.09306943006259e-37	Macrophages2	Eef1b2
Tmsb101	1.83910114001256e-40	0.439579245184523	0.98	0.917	3.67820228002511e-37	Macrophages2	Tmsb10
Naaa1	1.98293633913616e-40	3.34654354236315	0.435	0.281	3.96587267827232e-37	Macrophages2	Naaa
Lat21	9.29323111689707e-40	1.58002173068086	0.537	0.363	1.85864622337941e-36	Macrophages2	Lat2
Itgal2	1.90833495821055e-39	0.908291488013998	0.665	0.421	3.8166699164211e-36	Macrophages2	Itgal
Cd482	4.5670794113938e-39	1.15216207121478	0.539	0.309	9.13415882278759e-36	Macrophages2	Cd48
Adgre41	1.04615714324645e-38	1.66680311181976	0.447	0.224	2.09231428649291e-35	Macrophages2	Adgre4
Sirpb1a	1.10043216682066e-38	6.53681221231428	0.284	0.231	2.20086433364133e-35	Macrophages2	Sirpb1a
Creg11	1.68859593891857e-38	0.593878803702679	0.544	0.338	3.37719187783714e-35	Macrophages2	Creg1
Arl5c	2.34436868275123e-38	2.40053424298022	0.493	0.362	4.68873736550246e-35	Macrophages2	Arl5c
Ccr9	2.3860323095999e-38	4.35033858535925	0.468	0.174	4.77206461919979e-35	Macrophages2	Ccr9
Nfkbid2	2.73944698130857e-38	0.897565777722567	0.584	0.427	5.47889396261713e-35	Macrophages2	Nfkbid
Aprt2	6.77912825928311e-38	1.28650095230687	0.539	0.331	1.35582565185662e-34	Macrophages2	Aprt
BC0350442	1.00022735028939e-37	2.82500751273199	0.437	0.288	2.00045470057877e-34	Macrophages2	BC035044
Themis22	2.38644313016484e-37	2.17952232798169	0.466	0.302	4.77288626032968e-34	Macrophages2	Themis2
Eno11	6.73623721843032e-36	1.04185383270798	0.609	0.418	1.34724744368606e-32	Macrophages2	Eno1
Anxa21	3.35083057868887e-35	1.02119905979486	0.642	0.455	6.70166115737774e-32	Macrophages2	Anxa2
Tbc1d81	4.61685479416972e-34	3.16575279752415	0.395	0.295	9.23370958833944e-31	Macrophages2	Tbc1d8
Rps22	5.8534677690209e-34	0.259388891330858	0.996	0.964	1.17069355380418e-30	Macrophages2	Rps2
Kdm6b	7.83710163337251e-34	1.04960875180872	0.571	0.352	1.5674203266745e-30	Macrophages2	Kdm6b
Siglech	8.52242364167128e-34	6.84900187764124	0.457	0.338	1.70448472833426e-30	Macrophages2	Siglech
Sdf2l1	2.11844241835722e-33	0.699938497521479	0.57	0.421	4.23688483671443e-30	Macrophages2	Sdf2l1
Gda	8.78911678218422e-33	4.32625598472409	0.315	0.218	1.75782335643684e-29	Macrophages2	Gda
Stfa2l11	1.40466531295757e-32	2.54085181596715	0.321	0.164	2.80933062591514e-29	Macrophages2	Stfa2l1
Rpsa2	1.59384841773344e-32	0.269531326351022	0.996	0.948	3.18769683546687e-29	Macrophages2	Rpsa
Ckb1	2.23048434917992e-32	0.978208183773287	0.513	0.354	4.46096869835984e-29	Macrophages2	Ckb
Glipr11	2.36256023758886e-32	1.31069062714974	0.488	0.361	4.72512047517773e-29	Macrophages2	Glipr1
Klk1	7.83533043349395e-32	5.64860915570074	0.376	0.239	1.56706608669879e-28	Macrophages2	Klk1
Fam46a2	1.64825289290776e-31	1.37442382376003	0.504	0.294	3.29650578581551e-28	Macrophages2	Fam46a
Wdfy42	1.67492088838879e-31	2.08101495279249	0.466	0.34	3.34984177677758e-28	Macrophages2	Wdfy4
Syk2	3.95710099720306e-31	0.949943125312444	0.524	0.419	7.91420199440612e-28	Macrophages2	Syk
Tbc1d91	6.15626424779126e-31	2.65286103956735	0.352	0.23	1.23125284955825e-27	Macrophages2	Tbc1d9
P2ry14	8.7752114584153e-31	4.50400093773276	0.29	0.183	1.75504229168306e-27	Macrophages2	P2ry14
Cbfa2t31	1.28759849888914e-30	1.11142675892445	0.579	0.443	2.57519699777828e-27	Macrophages2	Cbfa2t3
Nr4a3	1.41727082444088e-30	1.42099401925135	0.313	0.123	2.83454164888176e-27	Macrophages2	Nr4a3
Slc11a11	6.08693726256084e-30	2.55721371846634	0.371	0.251	1.21738745251217e-26	Macrophages2	Slc11a1
Epsti12	1.57017420375497e-29	0.646690681276399	0.594	0.373	3.14034840750994e-26	Macrophages2	Epsti1
Nupr11	5.87315880925253e-29	3.79755607033995	0.291	0.232	1.17463176185051e-25	Macrophages2	Nupr1
Tmem176b1	1.0440025959092e-28	1.42251466504554	0.562	0.515	2.08800519181841e-25	Macrophages2	Tmem176b
Ptprj1	1.74251183800414e-28	1.4061690860343	0.434	0.255	3.48502367600828e-25	Macrophages2	Ptprj
Ly6c21	3.21195916780434e-28	2.01016395937653	0.514	0.444	6.42391833560867e-25	Macrophages2	Ly6c2
Bcl2a1d1	3.23582049787218e-28	2.07930361501552	0.479	0.329	6.47164099574436e-25	Macrophages2	Bcl2a1d
Cdk14	5.2608016647158e-28	2.93074317185613	0.308	0.115	1.05216033294316e-24	Macrophages2	Cdk14
Cd209d	6.83452730769305e-28	5.95160567239179	0.372	0.234	1.36690546153861e-24	Macrophages2	Cd209d
Dnajc71	1.55213450235955e-27	1.3433081265958	0.613	0.428	3.1042690047191e-24	Macrophages2	Dnajc7
Rilpl22	1.97512476581534e-27	1.24786933518167	0.482	0.348	3.95024953163068e-24	Macrophages2	Rilpl2
S100a111	2.11624199311458e-27	0.557476580633029	0.731	0.588	4.23248398622915e-24	Macrophages2	S100a11
Ms4a71	2.28205105495626e-27	2.70750501860687	0.366	0.225	4.56410210991252e-24	Macrophages2	Ms4a7
Vimp1	2.58250074194062e-27	0.606142232634441	0.642	0.475	5.16500148388124e-24	Macrophages2	Vimp
Camk1d1	5.33070324175666e-27	1.89171934804505	0.436	0.264	1.06614064835133e-23	Macrophages2	Camk1d
Tnfrsf13b1	1.37883965013588e-26	1.17175734119694	0.466	0.315	2.75767930027175e-23	Macrophages2	Tnfrsf13b
Basp11	1.57863645369147e-26	1.88694803179318	0.389	0.265	3.15727290738293e-23	Macrophages2	Basp1
Ccl42	1.7415783490826e-26	1.54891049165256	0.506	0.41	3.48315669816521e-23	Macrophages2	Ccl4
Chil3	2.38713124729284e-26	6.32136364687437	0.308	0.251	4.77426249458568e-23	Macrophages2	Chil3
Filip1l2	4.07580266131588e-26	1.20818573969066	0.485	0.372	8.15160532263176e-23	Macrophages2	Filip1l
Cd331	1.54947326185004e-25	2.66125655231854	0.416	0.323	3.09894652370008e-22	Macrophages2	Cd33
Itgax1	1.69374089203388e-25	2.76231706468393	0.379	0.253	3.38748178406776e-22	Macrophages2	Itgax
Bcl2a1a1	2.90341309104888e-25	4.14105634386257	0.265	0.237	5.80682618209776e-22	Macrophages2	Bcl2a1a
Ear21	4.80985623664038e-25	2.89208384418589	0.341	0.207	9.61971247328077e-22	Macrophages2	Ear2
H13	5.16160787531702e-25	0.675629759422141	0.55	0.387	1.0323215750634e-21	Macrophages2	H13
Tppp3	7.73859265696361e-25	4.73276154065309	0.35	0.346	1.54771853139272e-21	Macrophages2	Tppp3
H2afz1	1.56075658638625e-24	0.363912623321726	0.937	0.843	3.1215131727725e-21	Macrophages2	H2afz
Adgre11	3.79600147738268e-24	0.51532854527786	0.332	0.293	7.59200295476535e-21	Macrophages2	Adgre1
Spint1	1.28103606108948e-23	1.83797925492177	0.315	0.238	2.56207212217896e-20	Macrophages2	Spint1
1600010M07Rik1	1.61258205451162e-23	3.48913494886971	0.415	0.392	3.22516410902324e-20	Macrophages2	1600010M07Rik
Emb1	1.69282107904783e-23	1.81492610286326	0.443	0.346	3.38564215809566e-20	Macrophages2	Emb
Rab7b1	2.05917903480725e-23	3.05990156399993	0.318	0.197	4.11835806961449e-20	Macrophages2	Rab7b
Gm63772	2.9164161702076e-23	2.69023959816148	0.359	0.255	5.83283234041521e-20	Macrophages2	Gm6377
Cd141	3.7231260087525e-23	2.40447431326897	0.355	0.193	7.446252017505e-20	Macrophages2	Cd14
Rel2	6.76692456774241e-23	0.913292251119864	0.485	0.306	1.35338491354848e-19	Macrophages2	Rel
Cysltr11	1.37604608986197e-22	2.43484727180917	0.368	0.276	2.75209217972395e-19	Macrophages2	Cysltr1
Nr4a21	3.05819012732451e-22	1.77755629367471	0.418	0.275	6.11638025464902e-19	Macrophages2	Nr4a2
C5ar1	3.36075153854865e-22	2.50814477589797	0.313	0.191	6.72150307709729e-19	Macrophages2	C5ar1
Kmo1	3.70551054244926e-22	1.97069267114727	0.406	0.379	7.41102108489853e-19	Macrophages2	Kmo
Mnda1	5.57995320419586e-22	2.67344545033218	0.325	0.267	1.11599064083917e-18	Macrophages2	Mnda
Sh3bp12	7.62148835323903e-22	1.55858226397948	0.444	0.282	1.52429767064781e-18	Macrophages2	Sh3bp1
Rgs18	8.82711498907006e-22	3.71992046557315	0.361	0.305	1.76542299781401e-18	Macrophages2	Rgs18
Pilra1	1.23415424705998e-21	2.1427337565213	0.374	0.291	2.46830849411996e-18	Macrophages2	Pilra
Anxa11	1.31436748701966e-21	1.42089792247002	0.448	0.326	2.62873497403931e-18	Macrophages2	Anxa1
Cd402	1.66433026358785e-21	1.32127535589677	0.3	0.187	3.3286605271757e-18	Macrophages2	Cd40
Rab321	1.73634583101144e-21	1.60316962246673	0.404	0.305	3.47269166202289e-18	Macrophages2	Rab32
Amica11	2.01056396351096e-21	2.59839299419741	0.405	0.39	4.02112792702191e-18	Macrophages2	Amica1
Csf2rb21	2.42356250895878e-21	3.27915213962611	0.305	0.295	4.84712501791757e-18	Macrophages2	Csf2rb2
Cd300e1	2.47188326262026e-21	2.75713104788696	0.261	0.143	4.94376652524052e-18	Macrophages2	Cd300e
Smim6	3.20360915247208e-21	0.542707591207455	0.091	0.259	6.40721830494415e-18	Macrophages2	Smim6
Plaur1	3.94634347057749e-21	2.84570913040366	0.38	0.289	7.89268694115498e-18	Macrophages2	Plaur
Psmd8	8.75844972528909e-21	0.525041927898333	0.576	0.402	1.75168994505782e-17	Macrophages2	Psmd8
Ppt11	1.16962746764827e-20	1.83399988796377	0.456	0.298	2.33925493529654e-17	Macrophages2	Ppt1
Itgb71	1.49355133185475e-20	0.817068305969484	0.477	0.289	2.9871026637095e-17	Macrophages2	Itgb7
Scimp1	1.65101591378525e-20	2.33922227062213	0.373	0.301	3.3020318275705e-17	Macrophages2	Scimp
Pafah1b3	2.58691583204306e-20	1.24476688842506	0.481	0.33	5.17383166408611e-17	Macrophages2	Pafah1b3
Klk1b27	3.07929563998894e-20	4.47250388830623	0.278	0.138	6.15859127997788e-17	Macrophages2	Klk1b27
Sub1	4.33255189669928e-20	0.28422250887334	0.872	0.726	8.66510379339856e-17	Macrophages2	Sub1
Itgb51	4.65248589529987e-20	1.76105937284307	0.364	0.205	9.30497179059974e-17	Macrophages2	Itgb5
Myo1g1	6.51033652725933e-20	1.93162475961337	0.409	0.267	1.30206730545187e-16	Macrophages2	Myo1g
Ptms1	8.34889687993424e-20	0.583137200926965	0.662	0.528	1.66977937598685e-16	Macrophages2	Ptms
Pltp1	1.03782960574341e-19	1.12631104336189	0.441	0.33	2.07565921148682e-16	Macrophages2	Pltp
Fn1	3.11086950757481e-19	4.29111854395146	0.441	0.408	6.22173901514961e-16	Macrophages2	Fn1
Gm51501	5.56445130292122e-19	3.07274166818008	0.374	0.301	1.11289026058424e-15	Macrophages2	Gm5150
Gpr652	9.12171436379614e-19	1.39957447480823	0.354	0.262	1.82434287275923e-15	Macrophages2	Gpr65
Fgd21	1.247026821966e-18	1.55261664665323	0.427	0.343	2.494053643932e-15	Macrophages2	Fgd2
Ddr1	2.11253581758511e-18	2.33988091168022	0.297	0.183	4.22507163517022e-15	Macrophages2	Ddr1
Hp	3.25387331755862e-18	1.62201320989769	0.501	0.434	6.50774663511723e-15	Macrophages2	Hp
Siglece1	3.60876554782408e-18	0.859828123668187	0.419	0.236	7.21753109564816e-15	Macrophages2	Siglece
Kctd141	3.86812840001634e-18	2.22990460389802	0.43	0.305	7.73625680003268e-15	Macrophages2	Kctd14
Nlrp3	4.35885812203683e-18	2.07524668133734	0.283	0.168	8.71771624407366e-15	Macrophages2	Nlrp3
Gm155181	7.20748029407966e-18	0.299664631047144	0.283	0.123	1.44149605881593e-14	Macrophages2	Gm15518
Upb1	9.2038037412719e-18	2.73537406372794	0.395	0.286	1.84076074825438e-14	Macrophages2	Upb1
Lgals11	9.57308660816104e-18	0.604441168104039	0.752	0.661	1.91461732163221e-14	Macrophages2	Lgals1
Hfe2	2.11127241206328e-17	1.21487637431066	0.483	0.394	4.22254482412655e-14	Macrophages2	Hfe
Lyl11	3.59412387419114e-17	2.00572689762236	0.392	0.345	7.18824774838229e-14	Macrophages2	Lyl1
Pilrb21	4.63863474021078e-17	2.04404006306413	0.342	0.204	9.27726948042156e-14	Macrophages2	Pilrb2
Fdps	7.59131567219962e-17	1.53708539156657	0.441	0.35	1.51826313443992e-13	Macrophages2	Fdps
Ciita1	8.04313822059038e-17	1.82370278092288	0.3	0.189	1.60862764411808e-13	Macrophages2	Ciita
Lpcat21	8.41056266005143e-17	2.05804163067294	0.289	0.212	1.68211253201029e-13	Macrophages2	Lpcat2
Hmgn3	8.67998396874453e-17	2.45353334021374	0.378	0.347	1.73599679374891e-13	Macrophages2	Hmgn3
Cd862	1.71336340119653e-16	2.29325167006469	0.379	0.298	3.42672680239306e-13	Macrophages2	Cd86
Adssl11	2.48887560772868e-16	3.344740385469	0.359	0.344	4.97775121545737e-13	Macrophages2	Adssl1
Nfkbia2	5.33116462969941e-16	0.511562941698399	0.722	0.533	1.06623292593988e-12	Macrophages2	Nfkbia
Treml41	1.49314206733506e-15	2.24904274274522	0.283	0.202	2.98628413467012e-12	Macrophages2	Treml4
Tnfaip21	2.13741417186356e-15	1.02725557351449	0.422	0.279	4.27482834372711e-12	Macrophages2	Tnfaip2
Pkig2	2.49338749683357e-15	0.35381744781365	0.59	0.468	4.98677499366714e-12	Macrophages2	Pkig
Cd300ld1	3.59782655855665e-15	1.07049957955519	0.378	0.317	7.1956531171133e-12	Macrophages2	Cd300ld
Dapk11	7.34979460597014e-15	0.646082628969526	0.37	0.256	1.46995892119403e-11	Macrophages2	Dapk1
Cmklr11	1.04448957444287e-14	0.550259999654088	0.295	0.235	2.08897914888575e-11	Macrophages2	Cmklr1
Slc15a31	1.64668186034713e-14	1.66051125134906	0.359	0.321	3.29336372069427e-11	Macrophages2	Slc15a3
Il1rn1	1.76361878730317e-14	1.92270931718563	0.296	0.23	3.52723757460634e-11	Macrophages2	Il1rn
Net1	3.20052992111489e-14	2.202827880651	0.473	0.31	6.40105984222977e-11	Macrophages2	Net1
Spn1	5.03337151895781e-14	1.33744510402867	0.429	0.363	1.00667430379156e-10	Macrophages2	Spn
Ms4a4c	7.5780266397087e-14	2.03241791161822	0.389	0.343	1.51560532794174e-10	Macrophages2	Ms4a4c
H2-Oa1	1.18371025311214e-13	0.820933548442167	0.45	0.394	2.36742050622428e-10	Macrophages2	H2-Oa
Gadd45b2	1.90407795586262e-13	1.571739583578	0.396	0.286	3.80815591172524e-10	Macrophages2	Gadd45b
Cyp27a11	1.91378308768159e-13	2.72750608956586	0.358	0.248	3.82756617536319e-10	Macrophages2	Cyp27a1
Cd24a1	5.19798069948241e-13	0.497451630279596	0.538	0.461	1.03959613989648e-09	Macrophages2	Cd24a
Runx31	7.20591302928325e-13	0.613611854510811	0.422	0.274	1.44118260585665e-09	Macrophages2	Runx3
Gm55471	7.2085227346651e-13	1.39067659687384	0.459	0.401	1.44170454693302e-09	Macrophages2	Gm5547
Hhex2	1.29572213656726e-12	0.252683384526027	0.52	0.418	2.59144427313453e-09	Macrophages2	Hhex
Lsm121	1.37146922396563e-12	0.675547682940503	0.438	0.289	2.74293844793126e-09	Macrophages2	Lsm12
Sell1	1.37987168904003e-12	0.967491938629303	0.538	0.472	2.75974337808006e-09	Macrophages2	Sell
Cebpa1	1.46931171664031e-12	1.61383427147377	0.296	0.261	2.93862343328061e-09	Macrophages2	Cebpa
Slc6a131	1.47472631436666e-12	1.60857313616367	0.251	0.202	2.94945262873333e-09	Macrophages2	Slc6a13
Ccrl22	2.9965299537559e-12	1.71463812692845	0.4	0.218	5.99305990751181e-09	Macrophages2	Ccrl2
Ifi205	3.1018207347378e-12	2.57624881002251	0.257	0.196	6.2036414694756e-09	Macrophages2	Ifi205
Fcgr41	7.73925263675594e-12	1.61162852261557	0.335	0.337	1.54785052735119e-08	Macrophages2	Fcgr4
Ptgs21	1.20803111386054e-11	3.12629177081416	0.284	0.214	2.41606222772109e-08	Macrophages2	Ptgs2
Insig11	1.56944668887419e-11	0.544422361304924	0.53	0.476	3.13889337774838e-08	Macrophages2	Insig1
Runx21	2.07548621321621e-11	3.04097020941989	0.342	0.32	4.15097242643241e-08	Macrophages2	Runx2
Dhcr24	2.1736813055144e-11	1.54034655810027	0.357	0.264	4.34736261102881e-08	Macrophages2	Dhcr24
Rpgrip11	2.3330214584614e-11	0.922642131166903	0.521	0.447	4.66604291692281e-08	Macrophages2	Rpgrip1
Ninj11	2.98246304217521e-11	0.576314641272444	0.46	0.31	5.96492608435041e-08	Macrophages2	Ninj1
Clec4e	3.32134835495147e-11	4.72999843395612	0.305	0.296	6.64269670990295e-08	Macrophages2	Clec4e
Tbxas11	3.38880290849699e-11	2.03292067786841	0.297	0.236	6.77760581699398e-08	Macrophages2	Tbxas1
Tmem176a1	3.52078114714658e-11	1.0910074228146	0.48	0.478	7.04156229429316e-08	Macrophages2	Tmem176a
Alcam	3.90888088089013e-11	1.43983371523004	0.366	0.362	7.81776176178026e-08	Macrophages2	Alcam
Klf41	7.17214075574806e-11	0.259014586779481	0.571	0.456	1.43442815114961e-07	Macrophages2	Klf4
Cks1b1	7.37157795318022e-11	0.701525314317756	0.418	0.334	1.47431559063604e-07	Macrophages2	Cks1b
Pilrb11	8.58411619298778e-11	1.20914710871361	0.354	0.315	1.71682323859756e-07	Macrophages2	Pilrb1
Slc16a31	8.81937939806139e-11	3.74292099927914	0.295	0.214	1.76387587961228e-07	Macrophages2	Slc16a3
Pla2g71	1.16237332039823e-10	2.20880956673117	0.332	0.311	2.32474664079645e-07	Macrophages2	Pla2g7
Timp21	1.73666374077628e-10	0.667522987749258	0.5	0.402	3.47332748155256e-07	Macrophages2	Timp2
Cxcr41	2.27983355824735e-10	0.786402101947447	0.438	0.344	4.55966711649471e-07	Macrophages2	Cxcr4
Bcl2a1b2	2.36168179500829e-10	1.43217628575637	0.442	0.405	4.72336359001658e-07	Macrophages2	Bcl2a1b
Lsr	2.62050594596322e-10	2.01186312577517	0.367	0.33	5.24101189192645e-07	Macrophages2	Lsr
Apobec11	2.77219772852317e-10	1.73340694952745	0.341	0.224	5.54439545704634e-07	Macrophages2	Apobec1
Comt1	2.81367841876335e-10	0.370530583470861	0.528	0.366	5.62735683752671e-07	Macrophages2	Comt
Kcne3	5.39719268066302e-10	0.260288968772253	0.299	0.256	1.0794385361326e-06	Macrophages2	Kcne3
Pf41	6.91675078709746e-10	2.56728519093727	0.403	0.251	1.38335015741949e-06	Macrophages2	Pf4
Ccr52	8.85049274343918e-10	0.390573262707614	0.427	0.294	1.77009854868784e-06	Macrophages2	Ccr5
S100a81	1.17094167604004e-09	1.50466496189107	0.521	0.526	2.34188335208009e-06	Macrophages2	S100a8
Capg	1.34120237109158e-09	1.20415117493236	0.416	0.365	2.68240474218316e-06	Macrophages2	Capg
Clec9a2	1.46113020753748e-09	2.46393334346368	0.351	0.301	2.92226041507496e-06	Macrophages2	Clec9a
Mafb1	4.38277268906947e-09	0.831544593720639	0.359	0.284	8.76554537813893e-06	Macrophages2	Mafb
Sod21	4.98424318886316e-09	0.579100467184098	0.511	0.408	9.96848637772632e-06	Macrophages2	Sod2
Mlec2	5.1145815723149e-09	0.587654492847761	0.419	0.347	1.02291631446298e-05	Macrophages2	Mlec
Cstb1	5.41789995696976e-09	0.381411672068	0.551	0.421	1.08357999139395e-05	Macrophages2	Cstb
Tmem1411	1.05706089248979e-08	0.732575327409516	0.354	0.293	2.11412178497958e-05	Macrophages2	Tmem141
Slpi	1.19671100789439e-08	0.944235974292592	0.449	0.453	2.39342201578879e-05	Macrophages2	Slpi
Lcn2	1.28888311656096e-08	0.299260828441349	0.252	0.24	2.57776623312191e-05	Macrophages2	Lcn2
Stap11	1.39200156654078e-08	0.829395917862395	0.404	0.311	2.78400313308156e-05	Macrophages2	Stap1
Slamf71	1.65081599854114e-08	1.10922295264031	0.334	0.216	3.30163199708228e-05	Macrophages2	Slamf7
Tnf2	3.33753925664008e-08	1.51892610064414	0.408	0.327	6.67507851328015e-05	Macrophages2	Tnf
Slc25a201	3.37771061956791e-08	1.44791906847377	0.403	0.29	6.75542123913582e-05	Macrophages2	Slc25a20
Ptger41	5.49485642367675e-08	0.715514203722195	0.37	0.279	0.000109897128473535	Macrophages2	Ptger4
Ms4a6b1	7.77369236633678e-08	0.340314791878512	0.485	0.411	0.000155473847326736	Macrophages2	Ms4a6b
Adrb22	9.39718327505898e-08	1.3996159841166	0.358	0.323	0.00018794366550118	Macrophages2	Adrb2
Ccl32	1.45058648072207e-07	1.91228397035056	0.36	0.388	0.000290117296144414	Macrophages2	Ccl3
Ehd42	1.57572783779118e-07	0.570542298507719	0.415	0.319	0.000315145567558237	Macrophages2	Ehd4
Clec4n1	2.4353198963429e-07	1.09051549066663	0.255	0.261	0.00048706397926858	Macrophages2	Clec4n
Sowahc1	3.11441844500437e-07	1.01453574983413	0.35	0.303	0.000622883689000874	Macrophages2	Sowahc
Traf11	3.3559694633991e-07	1.25233481074169	0.384	0.296	0.000671193892679821	Macrophages2	Traf1
Sqle	3.6103728256115e-07	1.48132473003822	0.365	0.256	0.000722074565122301	Macrophages2	Sqle
Deptor	4.42364346328523e-07	0.803925091347086	0.257	0.201	0.000884728692657046	Macrophages2	Deptor
Ldlr1	5.52860864731313e-07	1.3632199738343	0.335	0.239	0.00110572172946263	Macrophages2	Ldlr
Xcr1	6.11693167516907e-07	4.59905308273143	0.161	0.297	0.00122338633503381	Macrophages2	Xcr1
Cd831	1.20602170035892e-06	1.41400856121816	0.34	0.285	0.00241204340071785	Macrophages2	Cd83
Slc7a81	1.41477933965071e-06	0.569353277011363	0.293	0.171	0.00282955867930143	Macrophages2	Slc7a8
Mmp121	1.49166996035094e-06	2.89775725936922	0.31	0.141	0.00298333992070188	Macrophages2	Mmp12
Adam81	4.45517991400369e-06	2.40811823386937	0.291	0.278	0.00891035982800737	Macrophages2	Adam8
Axl1	4.49391576704829e-06	0.46594095658105	0.415	0.301	0.00898783153409657	Macrophages2	Axl
Csf3r1	4.73663147327911e-06	2.21059837229954	0.319	0.29	0.00947326294655821	Macrophages2	Csf3r
Fgd42	5.67277597518703e-06	1.45926533308535	0.314	0.297	0.0113455519503741	Macrophages2	Fgd4
Apoe2	6.31053081018326e-06	0.663098981361417	0.945	0.94	0.0126210616203665	Macrophages2	Apoe
Tmem1232	8.91975566441551e-06	0.520551491373958	0.518	0.382	0.017839511328831	Macrophages2	Tmem123
Glrx2	1.03916105845259e-05	0.608781389853013	0.368	0.304	0.0207832211690519	Macrophages2	Glrx
Cadm11	1.13529390358035e-05	1.03401250985707	0.303	0.326	0.022705878071607	Macrophages2	Cadm1
Cox6a2	2.42970633424591e-05	6.32861091398511	0.325	0.218	0.0485941266849182	Macrophages2	Cox6a2
Gas2l3	2.82784084440516e-05	1.53997352542118	0.256	0.218	0.0565568168881031	Macrophages2	Gas2l3
Rab431	3.02370767823794e-05	1.56977823530313	0.323	0.283	0.0604741535647588	Macrophages2	Rab43
Zbp12	3.40941165127939e-05	1.38194605904555	0.334	0.294	0.0681882330255877	Macrophages2	Zbp1
Lilr4b2	3.96989903088002e-05	1.41357612452253	0.319	0.247	0.0793979806176004	Macrophages2	Lilr4b
C31	4.32703397965489e-05	0.875504063031569	0.357	0.364	0.0865406795930978	Macrophages2	C3
Gbp22	4.78725045602636e-05	0.545953805938215	0.164	0.285	0.0957450091205272	Macrophages2	Gbp2
Ffar4	7.79099373092778e-05	2.05171881690103	0.422	0.43	0.155819874618556	Macrophages2	Ffar4
Spib1	7.80450223181961e-05	1.29114855750063	0.438	0.35	0.156090044636392	Macrophages2	Spib
Tlr22	8.34144610622025e-05	1.40364700531871	0.333	0.294	0.166828922124405	Macrophages2	Tlr2
Irf71	8.68293022675447e-05	1.38199274801303	0.299	0.253	0.173658604535089	Macrophages2	Irf7
Rap1gap22	0.000116632486257917	2.79596417758994	0.263	0.276	0.233264972515835	Macrophages2	Rap1gap2
Ptprf	0.000142305110581137	0.778548757118809	0.262	0.19	0.284610221162273	Macrophages2	Ptprf
Cdh1	0.0001903982318054	0.50809835096342	0.227	0.27	0.3807964636108	Macrophages2	Cdh1
Hmgcr	0.000220159910660468	0.959477406906827	0.342	0.295	0.440319821320936	Macrophages2	Hmgcr
Slc12a21	0.000239409546434992	0.493486725973638	0.236	0.328	0.478819092869984	Macrophages2	Slc12a2
Cdkn1a2	0.000261416063171104	0.744582578582692	0.38	0.373	0.522832126342208	Macrophages2	Cdkn1a
Atp1b1	0.000317880332041471	1.25235143332033	0.274	0.365	0.635760664082943	Macrophages2	Atp1b1
Ceacam11	0.00037390749831835	1.08470059155845	0.327	0.262	0.7478149966367	Macrophages2	Ceacam1
Gpr1712	0.000404229049969148	1.02673989414647	0.358	0.255	0.808458099938296	Macrophages2	Gpr171
Ass11	0.000411731512892229	0.814862122845194	0.302	0.313	0.823463025784459	Macrophages2	Ass1
Pianp1	0.000449277543239239	1.9205385765077	0.29	0.298	0.898555086478479	Macrophages2	Pianp
C1qb1	0.000510982368001367	1.75203465671346	0.44	0.423	1	Macrophages2	C1qb
Cd722	0.000669369841411025	0.65588526794655	0.406	0.31	1	Macrophages2	Cd72
Retnlg1	0.00113415350783559	0.815552008563268	0.322	0.423	1	Macrophages2	Retnlg
Arid3a1	0.00219869262977394	1.01289112087348	0.387	0.35	1	Macrophages2	Arid3a
Uap11	0.00229713867601452	0.47617261750069	0.326	0.258	1	Macrophages2	Uap1
Sept61	0.0025536496705628	0.2949222685432	0.372	0.34	1	Macrophages2	Sept6
Cdkn2c1	0.00265042107706832	0.437126596833216	0.35	0.296	1	Macrophages2	Cdkn2c
Nucb22	0.0027634102686307	1.45997664059893	0.32	0.351	1	Macrophages2	Nucb2
Cks21	0.00456390908861691	1.08074929294501	0.334	0.263	1	Macrophages2	Cks2
Mxd11	0.00557859886727306	0.326943895286188	0.231	0.301	1	Macrophages2	Mxd1
Tnni31	0.00663687162823343	0.734921133726202	0.352	0.247	1	Macrophages2	Tnni3
Cd2001	0.00708379052276734	0.525012019194178	0.399	0.352	1	Macrophages2	Cd200
Msmo1	0.00869758068752456	1.07577468510212	0.327	0.289	1	Macrophages2	Msmo1
Gm43121	0	6.78868358054411	0.287	0	0	Plasma_cells	Gm43121
Gm12000	0	6.91840988016603	0.261	0	0	Plasma_cells	Gm12000
Srpx2	5.80747145866776e-237	0.629168199422367	0.283	0.012	1.16149429173355e-233	Plasma_cells	Srpx2
Mzb11	3.8256505993421e-193	6.0278753845458	1	0.512	7.65130119868421e-190	Plasma_cells	Mzb1
Txndc5	1.79953417322723e-188	5.38754060785343	0.996	0.404	3.59906834645445e-185	Plasma_cells	Txndc5
Edem11	8.82620212767722e-185	4.9382258247438	0.993	0.37	1.76524042553544e-181	Plasma_cells	Edem1
Sec11c	5.90102072366927e-182	4.48032314218506	1	0.594	1.18020414473385e-178	Plasma_cells	Sec11c
Ssr41	5.10786099006627e-179	4.23360780276509	1	0.642	1.02157219801325e-175	Plasma_cells	Ssr4
Xbp11	7.74640035532347e-177	4.5490287547852	0.996	0.399	1.54928007106469e-173	Plasma_cells	Xbp1
Jchain	3.98869776774935e-176	7.59322443109707	1	0.835	7.9773955354987e-173	Plasma_cells	Jchain
Fam46c1	1.28239535221988e-172	5.30983982544467	0.956	0.29	2.56479070443976e-169	Plasma_cells	Fam46c
Serp12	1.30058021990554e-172	3.45371510883991	1	0.639	2.60116043981107e-169	Plasma_cells	Serp1
Sec61b1	4.72169620229147e-171	2.99474346624177	1	0.773	9.44339240458294e-168	Plasma_cells	Sec61b
Manf	5.35466234536762e-171	4.18114025040948	1	0.467	1.07093246907352e-167	Plasma_cells	Manf
Txndc11	1.78859835060538e-160	4.75821471543546	0.949	0.309	3.57719670121076e-157	Plasma_cells	Txndc11
Pdia4	4.97137696946472e-160	4.85160498880215	0.96	0.305	9.94275393892945e-157	Plasma_cells	Pdia4
Derl3	7.2308167601186e-160	7.48344850015623	0.908	0.362	1.44616335202372e-156	Plasma_cells	Derl3
Rexo2	3.18584938988091e-155	3.23226368035372	0.985	0.533	6.37169877976183e-152	Plasma_cells	Rexo2
Sdf2l11	9.716551130487e-155	4.66061758216506	0.956	0.419	1.9433102260974e-151	Plasma_cells	Sdf2l1
H131	1.36721221383493e-154	3.50994685742484	0.974	0.385	2.73442442766987e-151	Plasma_cells	H13
Krtcap2	2.16495857424904e-153	2.3462516337185	1	0.764	4.32991714849808e-150	Plasma_cells	Krtcap2
Hsp90b12	2.53468749726915e-153	3.25650096170299	1	0.761	5.0693749945383e-150	Plasma_cells	Hsp90b1
Tspan131	4.5578307830262e-150	3.43763201072582	0.967	0.468	9.1156615660524e-147	Plasma_cells	Tspan13
Bmp10	8.1829885286092e-150	1.44896275952754	0.283	0.019	1.63659770572184e-146	Plasma_cells	Bmp10
Trp53inp1	8.92520599585135e-146	4.11002660963951	0.938	0.327	1.78504119917027e-142	Plasma_cells	Trp53inp1
Dnajc31	8.99054904558739e-145	3.16944236154643	0.989	0.484	1.79810980911748e-141	Plasma_cells	Dnajc3
Vimp2	2.72183098307172e-144	3.37152094097463	0.967	0.476	5.44366196614344e-141	Plasma_cells	Vimp
Sub11	1.36921429971398e-142	2.53942880486681	0.993	0.731	2.73842859942797e-139	Plasma_cells	Sub1
Creld2	1.5449199985804e-142	5.04813322072882	0.923	0.381	3.0898399971608e-139	Plasma_cells	Creld2
Spcs1	7.87824584897928e-142	2.85466494225874	0.989	0.562	1.57564916979586e-138	Plasma_cells	Spcs1
Pycard1	2.90663848113861e-141	4.27527696646158	0.952	0.494	5.81327696227723e-138	Plasma_cells	Pycard
Srp9	1.17466295435962e-135	2.27194722053963	0.996	0.712	2.34932590871924e-132	Plasma_cells	Srp9
Ell2	3.0723328000975e-133	4.79286658944331	0.886	0.251	6.14466560019501e-130	Plasma_cells	Ell2
Lce6a	1.85664399604591e-132	1.50585262172204	0.279	0.002	3.71328799209182e-129	Plasma_cells	Lce6a
Sec61g1	5.88940234808787e-132	1.98499418234052	0.993	0.818	1.17788046961757e-128	Plasma_cells	Sec61g
Ckap41	2.38206914403504e-129	3.05414984046705	0.952	0.425	4.76413828807008e-126	Plasma_cells	Ckap4
Glipr12	5.37305993237607e-129	4.33666502644351	0.882	0.358	1.07461198647521e-125	Plasma_cells	Glipr1
Gm55472	4.38978738985392e-124	4.10302730554121	0.886	0.394	8.77957477970784e-121	Plasma_cells	Gm5547
Pou2af11	7.7245606997503e-123	3.75218657284588	0.886	0.432	1.54491213995006e-119	Plasma_cells	Pou2af1
Tram2	6.30460013559502e-122	4.71016497253364	0.864	0.354	1.260920027119e-118	Plasma_cells	Tram2
Tnfrsf17	3.57760902225453e-121	7.26744220099725	0.739	0.249	7.15521804450906e-118	Plasma_cells	Tnfrsf17
Chchd101	3.24810371747787e-120	3.44429583330958	0.904	0.47	6.49620743495575e-117	Plasma_cells	Chchd10
Spcs2	2.15786664592083e-119	2.5601596956549	0.949	0.477	4.31573329184166e-116	Plasma_cells	Spcs2
Fkbp22	2.24798991564345e-119	2.76766073181271	0.945	0.486	4.4959798312869e-116	Plasma_cells	Fkbp2
AI6622702	4.4901678637361e-119	2.99077893588267	0.923	0.439	8.98033572747219e-116	Plasma_cells	AI662270
Tmem248	1.30398059890268e-118	3.15676014698058	0.915	0.374	2.60796119780537e-115	Plasma_cells	Tmem248
Ppib	4.96723919783891e-118	2.36679397007503	0.978	0.558	9.93447839567782e-115	Plasma_cells	Ppib
Edem21	8.67008918730909e-118	4.37606760245728	0.857	0.26	1.73401783746182e-114	Plasma_cells	Edem2
Spcs31	8.61858180440669e-115	3.05617403278198	0.908	0.332	1.72371636088134e-111	Plasma_cells	Spcs3
St6gal11	2.87347196595006e-114	3.38277469518165	0.89	0.379	5.74694393190012e-111	Plasma_cells	St6gal1
Sec61a11	6.75954876715714e-111	2.88656874286092	0.901	0.351	1.35190975343143e-107	Plasma_cells	Sec61a1
Derl11	9.42776314393719e-108	2.48953640770173	0.938	0.435	1.88555262878744e-104	Plasma_cells	Derl1
Dnajb11	1.19906420854416e-107	3.25635650052944	0.89	0.305	2.39812841708831e-104	Plasma_cells	Dnajb11
Cd79a1	4.95484760054201e-100	2.01747389142475	0.949	0.503	9.90969520108403e-97	Plasma_cells	Cd79a
Eaf2	2.19391229135631e-97	6.71980462759828	0.717	0.305	4.38782458271262e-94	Plasma_cells	Eaf2
Pafah1b31	8.31733746752519e-96	3.63539939027832	0.824	0.33	1.66346749350504e-92	Plasma_cells	Pafah1b3
Ube2j11	3.65314534859557e-95	2.99355126275287	0.849	0.365	7.30629069719114e-92	Plasma_cells	Ube2j1
Cmah1	1.7766325063946e-91	3.05731102373294	0.838	0.401	3.5532650127892e-88	Plasma_cells	Cmah
Erp44	2.42893129756474e-91	2.67631234141918	0.875	0.372	4.85786259512947e-88	Plasma_cells	Erp44
Ssr2	1.71669089721385e-89	3.01026789723263	0.846	0.364	3.4333817944277e-86	Plasma_cells	Ssr2
Calr2	2.58518362578677e-89	2.21738304821365	0.949	0.632	5.17036725157354e-86	Plasma_cells	Calr
Prdx42	3.81171616454306e-84	3.2949366092507	0.824	0.42	7.62343232908611e-81	Plasma_cells	Prdx4
Irf41	6.43005066738008e-80	3.97034384849504	0.761	0.299	1.28601013347602e-76	Plasma_cells	Irf4
Tnfrsf13b2	1.10121948382641e-76	3.1463666964976	0.761	0.315	2.20243896765282e-73	Plasma_cells	Tnfrsf13b
Cd24a2	4.29374443531516e-76	2.36670488006517	0.838	0.458	8.58748887063031e-73	Plasma_cells	Cd24a
Dennd5b1	9.48019506155863e-75	2.50724199553108	0.82	0.372	1.89603901231173e-71	Plasma_cells	Dennd5b
Hspa52	2.09338011397847e-74	2.61737233381945	0.904	0.499	4.18676022795693e-71	Plasma_cells	Hspa5
Rplp03	9.82181406610364e-70	1.07864104383123	1	0.921	1.96436281322073e-66	Plasma_cells	Rplp0
Lman1	1.00967144072772e-69	2.53228467599665	0.801	0.369	2.01934288145544e-66	Plasma_cells	Lman1
Ndufa41	1.35783371097732e-69	1.82352450199719	0.963	0.73	2.71566742195464e-66	Plasma_cells	Ndufa4
Ftl12	8.58043939760954e-69	0.761754780337941	1	0.988	1.71608787952191e-65	Plasma_cells	Ftl1
Adcyap1r1	1.88775873450094e-68	0.893322798837366	0.279	0.01	3.77551746900187e-65	Plasma_cells	Adcyap1r1
Cacna1s	2.08757893375421e-68	5.56496307113182	0.551	0.2	4.17515786750841e-65	Plasma_cells	Cacna1s
Prr51	1.90537825512247e-66	3.68871141855723	0.71	0.337	3.81075651024494e-63	Plasma_cells	Prr5
Pim12	5.05602610656666e-64	1.87912851857736	0.893	0.551	1.01120522131333e-60	Plasma_cells	Pim1
Cfap46	1.88372327660814e-63	4.01528508140891	0.272	0.049	3.76744655321628e-60	Plasma_cells	Cfap46
Dnm3	1.01887980536906e-62	6.06835605526167	0.478	0.138	2.03775961073813e-59	Plasma_cells	Dnm3
Blnk1	1.45242269329346e-62	2.82714999426297	0.732	0.358	2.90484538658692e-59	Plasma_cells	Blnk
Gm87303	5.86399370795063e-62	1.21200682260466	0.982	0.674	1.17279874159013e-58	Plasma_cells	Gm8730
Cd79b1	8.79712317532221e-62	1.41831766987901	0.835	0.484	1.75942463506444e-58	Plasma_cells	Cd79b
Dnajb91	7.18709502140464e-61	3.20995562000576	0.732	0.283	1.43741900428093e-57	Plasma_cells	Dnajb9
Herpud11	6.84542276383621e-60	2.65146563255714	0.79	0.371	1.36908455276724e-56	Plasma_cells	Herpud1
Lax12	1.93351295204737e-59	3.58282796801209	0.625	0.249	3.86702590409474e-56	Plasma_cells	Lax1
Sel1l1	2.02027665518774e-59	2.41383375204826	0.798	0.43	4.04055331037548e-56	Plasma_cells	Sel1l
Cd443	2.97230784515522e-59	1.42855570758174	0.868	0.412	5.94461569031044e-56	Plasma_cells	Cd44
Gm432911	6.47112666470156e-59	3.83148736406349	0.662	0.379	1.29422533294031e-55	Plasma_cells	Gm43291
Psmd81	2.86859564544149e-58	1.9497690929694	0.82	0.405	5.73719129088297e-55	Plasma_cells	Psmd8
Pdia62	4.64542723645217e-58	1.85023761693256	0.86	0.456	9.29085447290435e-55	Plasma_cells	Pdia6
Evi2a2	1.79924316608925e-57	2.68583588430983	0.746	0.382	3.59848633217851e-54	Plasma_cells	Evi2a
Clec2g	3.19373339744683e-56	7.11298956453007	0.272	0.088	6.38746679489366e-53	Plasma_cells	Clec2g
a	2.73695464659853e-55	7.30926938926215	0.518	0.246	5.47390929319706e-52	Plasma_cells	a
C130026I21Rik1	2.97585761284867e-55	3.80303905846164	0.676	0.373	5.95171522569734e-52	Plasma_cells	C130026I21Rik
Mlec3	1.44641586668919e-54	2.52072863357038	0.728	0.343	2.89283173337838e-51	Plasma_cells	Mlec
Kcnn41	1.90920947598767e-54	3.50068757791188	0.665	0.318	3.81841895197535e-51	Plasma_cells	Kcnn4
Ifi27l2a2	2.99615977660312e-52	1.73901336678919	0.89	0.526	5.99231955320624e-49	Plasma_cells	Ifi27l2a
Rpl103	3.29284166137819e-52	0.77507061493368	1	0.991	6.58568332275638e-49	Plasma_cells	Rpl10
Cd743	3.97385577617447e-52	0.377932778604025	0.996	0.753	7.94771155234895e-49	Plasma_cells	Cd74
Plpp5	8.67022554201467e-52	4.9320427879591	0.618	0.281	1.73404510840293e-48	Plasma_cells	Plpp5
2010309G21Rik1	9.22423241010169e-52	2.2611531420025	0.342	0.073	1.84484648202034e-48	Plasma_cells	2010309G21Rik
Mif2	1.43093129223402e-51	1.38855339178708	0.871	0.519	2.86186258446804e-48	Plasma_cells	Mif
Kcnmb4os2	2.60452926195523e-51	6.48051394837808	0.36	0.099	5.20905852391046e-48	Plasma_cells	Kcnmb4os2
Tnk1	3.87801910494939e-51	0.555383570793738	0.276	0.046	7.75603820989878e-48	Plasma_cells	Tnk1
AC125149.31	7.04464031487345e-51	3.63433641641549	0.651	0.343	1.40892806297469e-47	Plasma_cells	AC125149.3
Cited22	1.59905021727401e-49	2.17828691343188	0.75	0.327	3.19810043454802e-46	Plasma_cells	Cited2
Pqlc31	1.1644958987175e-46	4.0532837286511	0.647	0.298	2.328991797435e-43	Plasma_cells	Pqlc3
Mef2c1	1.97027583409572e-46	1.1433197643831	0.897	0.581	3.94055166819144e-43	Plasma_cells	Mef2c
Slamf72	1.69840249300434e-45	3.07656606792931	0.647	0.215	3.39680498600867e-42	Plasma_cells	Slamf7
Arhgef17	3.56807452921246e-45	1.29120745258206	0.287	0.026	7.13614905842492e-42	Plasma_cells	Arhgef17
Prdm12	1.20119225661948e-42	3.17965761657083	0.603	0.25	2.40238451323896e-39	Plasma_cells	Prdm1
Fkbp11	1.33465424716711e-42	4.87985199897391	0.529	0.175	2.66930849433422e-39	Plasma_cells	Fkbp11
Emp33	3.01383670560273e-42	1.4217907349776	0.801	0.471	6.02767341120546e-39	Plasma_cells	Emp3
Lat22	1.23431782702103e-41	2.50367290368423	0.669	0.368	2.46863565404205e-38	Plasma_cells	Lat2
Bhlha15	1.35634656157133e-41	6.37749140000794	0.415	0.181	2.71269312314266e-38	Plasma_cells	Bhlha15
Srm	1.47870894512316e-41	3.26559018838838	0.654	0.374	2.95741789024633e-38	Plasma_cells	Srm
Rilpl23	8.7628230425408e-41	2.11987934719404	0.676	0.35	1.75256460850816e-37	Plasma_cells	Rilpl2
Sdc11	7.90104322641542e-40	3.03521168349342	0.621	0.371	1.58020864528308e-36	Plasma_cells	Sdc1
Bsg2	8.81478258484755e-40	1.00003898680066	0.904	0.579	1.76295651696951e-36	Plasma_cells	Bsg
Crip12	6.36853546099796e-39	2.4441245197907	0.963	0.75	1.27370709219959e-35	Plasma_cells	Crip1
Spint21	2.85819603552932e-38	1.45208909937822	0.772	0.472	5.71639207105863e-35	Plasma_cells	Spint2
Rnase62	6.77353810828094e-37	2.04207207308642	0.654	0.315	1.35470762165619e-33	Plasma_cells	Rnase6
Pkig3	1.32733025969821e-35	1.57277134587187	0.724	0.471	2.65466051939642e-32	Plasma_cells	Pkig
Syvn12	1.4062763786669e-35	2.47902570019745	0.621	0.322	2.81255275733381e-32	Plasma_cells	Syvn1
Bhlhe411	2.62708590289299e-35	4.38093359991537	0.566	0.34	5.25417180578597e-32	Plasma_cells	Bhlhe41
Gm24471	6.28995652613411e-35	1.68838212170073	0.279	0.06	1.25799130522682e-31	Plasma_cells	Gm2447
Tmem1233	1.07176057263863e-34	1.33373747070884	0.765	0.383	2.14352114527726e-31	Plasma_cells	Tmem123
Ccr10	1.55002154634912e-34	6.37671739951079	0.272	0.121	3.10004309269824e-31	Plasma_cells	Ccr10
2610524H06Rik1	5.23486575523382e-34	3.92179866729786	0.596	0.254	1.04697315104676e-30	Plasma_cells	2610524H06Rik
Mt3	1.56715628969154e-32	4.77948382661263	0.32	0.032	3.13431257938309e-29	Plasma_cells	Mt3
Trf2	2.02075764435941e-32	0.969302770607301	0.721	0.501	4.04151528871882e-29	Plasma_cells	Trf
Rpl10-ps33	2.26477945229941e-32	0.792318644780623	0.982	0.738	4.52955890459882e-29	Plasma_cells	Rpl10-ps3
Vpreb31	3.84944347384473e-30	2.42584365284935	0.577	0.409	7.69888694768947e-27	Plasma_cells	Vpreb3
[truncated: 1,104 more rows]
