# Supplementary material for: Study on Liver Sinusoidal Endothelial Cell Fenestrations Based on Cellular Omics-Structure Integration Technology and Its Application in Metabolic Diseases
Source: bioRxiv. 2025 May 19:2025.05.16.653525. Preprint. [Version 1] doi: 10.1101/2025.05.16.653525 (PMC12139957; doi:10.1101/2025.05.16.653525)
Supplement: Supplement 2 [file media-2.zip › Supplementary files/Supplementary file 18 PLSDA_Eccentricity_topGenes_comp1_and_comp2.csv]

Gene
Olfr446
AC155830.1
Gm14065
Mir7026
CT009480.3
Dock4
Gm44046
Gm44168
Gm37012
Gm43313
AC154738.1
Proser1
Gm9911
AC131710.1
Tmem128
Nfkb1
Gm42537
mt-Nd4
Gm21735
Slc4a7
Gm45652
Olfr273
Gm44288
Olfr281
Gm20927
Gm38272
Grip2
Dennd5b
9430099M06Rik
Gm21275
