# Supplementary material for: Study on Liver Sinusoidal Endothelial Cell Fenestrations Based on Cellular Omics-Structure Integration Technology and Its Application in Metabolic Diseases
Source: bioRxiv. 2025 May 19:2025.05.16.653525. Preprint. [Version 1] doi: 10.1101/2025.05.16.653525 (PMC12139957; doi:10.1101/2025.05.16.653525)
Supplement: Supplement 2 [file media-2.zip › Supplementary files/Supplementary file 24 PLSDA_s_radius_min_topGenes_comp1_and_comp2.csv]

Gene
AC120347.2
Mast4
Gm29002
Cnot4
Olfr193
Mir7026
Gm44046
Pyroxd1
Gm45630
Dleu2
Oaz3
Gm37090
Gm43611
Olfr198
Prps1l1
mt-Co2
AC117245.3
CT010467.1
Gm43099
CT010486.2
Chmp1b
AU020206
Sox6
AC125064.1
1810026B05Rik
Hm629797
Vmn1r3
AC160340.2
C530043K16Rik
Stx6
