# Supplementary material for: Study on Liver Sinusoidal Endothelial Cell Fenestrations Based on Cellular Omics-Structure Integration Technology and Its Application in Metabolic Diseases
Source: bioRxiv. 2025 May 19:2025.05.16.653525. Preprint. [Version 1] doi: 10.1101/2025.05.16.653525 (PMC12139957; doi:10.1101/2025.05.16.653525)
Supplement: Supplement 2 [file media-2.zip › Supplementary files/Supplementary file 16 PLSDA_Area_Cell_topGenes_comp1_and_comp2.csv]

Gene
Olfr129
Olfr1476-ps1
AC120375.1
Gm14802
Olfr704
Gm45809
Rps13-ps1
Gm43844
Kmt2e
Sgce
Mrpl32
Gm44727
Gm37598
Tmem128
Gm37551
Olfr652
Gm43881
Gm37760
Gm28438
Bicd1
Cep170
Gm42508
AC140208.1
Gm37968
C030034I22Rik
Gm21271
Omp
Gm43750
Gm23384
Gm13358
