# Supplementary material for: Study on Liver Sinusoidal Endothelial Cell Fenestrations Based on Cellular Omics-Structure Integration Technology and Its Application in Metabolic Diseases
Source: bioRxiv. 2025 May 19:2025.05.16.653525. Preprint. [Version 1] doi: 10.1101/2025.05.16.653525 (PMC12139957; doi:10.1101/2025.05.16.653525)
Supplement: Supplement 2 [file media-2.zip › Supplementary files/Supplementary file 23 PLSDA_s_radius_sd_topGenes_comp1_and_comp2.csv]

Gene
Gm44809
Gm20379
mt-Nd6
AC155830.1
AC241593.1
Gm14065
Gm43844
Dock4
Gm23551
Olfr1260
Git2
Gm44168
Olfr446
Mrpl32
Gm43881
mt-Nd4
Grip2
Olfr1017-ps1
Reln
AC130219.1
Zfp821
Gm44277
AC164702.1
Nfkb1
Gm21275
Atf7
Gm26917
Fry
Gm42994
Olfr1116
