# Supplementary material for: Study on Liver Sinusoidal Endothelial Cell Fenestrations Based on Cellular Omics-Structure Integration Technology and Its Application in Metabolic Diseases
Source: bioRxiv. 2025 May 19:2025.05.16.653525. Preprint. [Version 1] doi: 10.1101/2025.05.16.653525 (PMC12139957; doi:10.1101/2025.05.16.653525)
Supplement: Supplement 2 [file media-2.zip › Supplementary files/Supplementary file 43 GSVA_Statistical_Results.csv]

GSVA_Set	KW_Global_p_value	Wilcox_Chow_vs_Nash_p_value	Significance
Total_Hole_Area	1.22986729040393e-157	0.277208452315064	ns
Number_of_Holes	9.54804718475377e-88	0.00131156721379509	**
