# Supplementary material for: Study on Liver Sinusoidal Endothelial Cell Fenestrations Based on Cellular Omics-Structure Integration Technology and Its Application in Metabolic Diseases
Source: bioRxiv. 2025 May 19:2025.05.16.653525. Preprint. [Version 1] doi: 10.1101/2025.05.16.653525 (PMC12139957; doi:10.1101/2025.05.16.653525)
Supplement: Supplement 2 [file media-2.zip › Supplementary files/Supplementary file 32 extreme_correlations_Mean_Hole_Area.csv]

GeneSet	Correlation	P_Value	Direction
ACEVEDO_LIVER_CANCER_UP	0.270592547768746	0.000280976495013821	Positive
GSE32034_UNTREATED_VS_ROSIGLIZATONE_TREATED_LY6C_LOW_MONOCYTE_DN	0.265452176045463	0.000369976093024168	Positive
GSE12198_CTRL_VS_LOW_IL2_STIM_NK_CELL_DN	-0.317477475923437	1.75952985897809e-05	Negative
GOBP_REGULATION_OF_ER_TO_GOLGI_VESICLE_MEDIATED_TRANSPORT	-0.277215247951881	0.000204017387604056	Negative
