# Supplementary material for: Study on Liver Sinusoidal Endothelial Cell Fenestrations Based on Cellular Omics-Structure Integration Technology and Its Application in Metabolic Diseases
Source: bioRxiv. 2025 May 19:2025.05.16.653525. Preprint. [Version 1] doi: 10.1101/2025.05.16.653525 (PMC12139957; doi:10.1101/2025.05.16.653525)
Supplement: Supplement 2 [file media-2.zip › Supplementary files/Supplementary file 33 extreme_correlations_Number_of_Holes.csv]

GeneSet	Correlation	P_Value	Direction
NF1_Q6	0.316289374329625	1.79669458914009e-05	Positive
POOLA_INVASIVE_BREAST_CANCER_UP	0.313081282371722	2.20623449779403e-05	Positive
BIOCARTA_AKAPCENTROSOME_PATHWAY	-0.322914888103777	1.16690925683585e-05	Negative
HP_ABNORMAL_SELLA_TURCICA_MORPHOLOGY	-0.322914888103777	1.16690925683585e-05	Negative
