# Supplementary material for: Study on Liver Sinusoidal Endothelial Cell Fenestrations Based on Cellular Omics-Structure Integration Technology and Its Application in Metabolic Diseases
Source: bioRxiv. 2025 May 19:2025.05.16.653525. Preprint. [Version 1] doi: 10.1101/2025.05.16.653525 (PMC12139957; doi:10.1101/2025.05.16.653525)
Supplement: Supplement 2 [file media-2.zip › Supplementary files/Supplementary file 40 combined_correlation_data.csv]

GeneSet	Correlation	P_Value	Image_Parameter
AAACCAC_MIR140	-0.0828994813874542	0.274028126916297	Mean_Hole_Area
AAAGACA_MIR511	-0.00949746462896504	0.900441916999591	Mean_Hole_Area
AAAGGAT_MIR501	0.184422034738309	0.0142754747548817	Mean_Hole_Area
AAAGGGA_MIR204_MIR211	0.0581911893645683	0.442996604650445	Mean_Hole_Area
AAANWWTGC_UNKNOWN	0.122492566729503	0.105324034028205	Mean_Hole_Area
AAAYRNCTG_UNKNOWN	-0.0174381233432737	0.818315676707911	Mean_Hole_Area
AAAYWAACM_HFH4_01	0.0140324618729083	0.853351213390939	Mean_Hole_Area
AACATTC_MIR4093P	-0.0167831747163656	0.825027803406537	Mean_Hole_Area
AACTGAC_MIR223	0.0353919534821766	0.64098087979497	Mean_Hole_Area
AACTGGA_MIR145	0.0408397603919994	0.59046341603396	Mean_Hole_Area
AACTTT_UNKNOWN	0.206062318520464	0.00607407558444586	Mean_Hole_Area
AACWWCAANK_UNKNOWN	-0.105978326223655	0.161546690641873	Mean_Hole_Area
AACYNNNNTTCCS_UNKNOWN	0.0323798821588153	0.669657106305553	Mean_Hole_Area
AAGCAAT_MIR137	0.149905128110229	0.0470576769183726	Mean_Hole_Area
AAGCACA_MIR218	0.0734852215512967	0.332417406693782	Mean_Hole_Area
AAGCACT_MIR520F	-0.0405755514721971	0.592871073065068	Mean_Hole_Area
AAGCCAT_MIR135A_MIR135B	0.036423978987427	0.631273770497419	Mean_Hole_Area
AAGGGAT_MIR188	-0.0341781056061314	0.652476471662137	Mean_Hole_Area
AAGTCCA_MIR422B_MIR422A	-0.00219832824639482	0.976899409537321	Mean_Hole_Area
AAGWWRNYGGC_UNKNOWN	-0.0763677910332132	0.313749301213956	Mean_Hole_Area
AATGGAG_MIR136	0.125497190431986	0.0969923637411009	Mean_Hole_Area
AATGTGA_MIR23A_MIR23B	0.0953044274688351	0.208314791894686	Mean_Hole_Area
ABBUD_LIF_SIGNALING_2_DN	-0.00123436590703039	0.987027739779665	Mean_Hole_Area
ABBUD_LIF_SIGNALING_2_UP	-0.129809851748698	0.0859564961630693	Mean_Hole_Area
ABDELMOHSEN_ELAVL4_TARGETS	-0.0755675101512001	0.318862146551143	Mean_Hole_Area
ABE_INNER_EAR	0.100224233096963	0.185674051066918	Mean_Hole_Area
ABE_VEGFA_TARGETS	0.0920675198073717	0.224254236776523	Mean_Hole_Area
ABE_VEGFA_TARGETS_2HR	-0.184112283219947	0.0144423539261714	Mean_Hole_Area
ABE_VEGFA_TARGETS_30MIN	-0.00705596408571278	0.925949571403399	Mean_Hole_Area
ABRAHAM_ALPC_VS_MULTIPLE_MYELOMA_UP	-0.191963669632308	0.0107007666874345	Mean_Hole_Area
ABRAMSON_INTERACT_WITH_AIRE	0.0233373907101526	0.758507547525201	Mean_Hole_Area
ACAACCT_MIR453	-0.0150929480122925	0.842407348459482	Mean_Hole_Area
ACAACTT_MIR382	0.159335165147194	0.0346632014148395	Mean_Hole_Area
ACACTAC_MIR1423P	-0.00792424226652463	0.916868191400325	Mean_Hole_Area
ACACTCC_MIR122A	0.0253301988342742	0.738604355816061	Mean_Hole_Area
ACACTGG_MIR199A_MIR199B	-0.0247784099236109	0.744098633591108	Mean_Hole_Area
ACAGGGT_MIR10A_MIR10B	0.078428066727953	0.300833996369179	Mean_Hole_Area
ACATATC_MIR190	0.102364174268685	0.17641000752082	Mean_Hole_Area
ACATTCC_MIR1_MIR206	0.13336893606209	0.0776271304943796	Mean_Hole_Area
ACAWYAAAG_UNKNOWN	0.106503961836141	0.159465506529997	Mean_Hole_Area
ACCAAAG_MIR9	-0.0495608110889339	0.513617695275204	Mean_Hole_Area
ACCAATC_MIR509	-0.0736723272067842	0.331184514353629	Mean_Hole_Area
ACCATTT_MIR522	0.00214653400441872	0.977443531062683	Mean_Hole_Area
ACCTGTTG_UNKNOWN	-0.00506391628265181	0.946818809056901	Mean_Hole_Area
ACEVEDO_LIVER_CANCER_DN	-0.0642806255420383	0.396672295246222	Mean_Hole_Area
ACEVEDO_LIVER_CANCER_UP	0.270592547768746	0.000280976495013821	Mean_Hole_Area
ACEVEDO_LIVER_CANCER_WITH_H3K27ME3_DN	-0.110155409895455	0.145559573016305	Mean_Hole_Area
ACEVEDO_LIVER_CANCER_WITH_H3K27ME3_UP	0.12549071510632	0.0970097404228048	Mean_Hole_Area
ACEVEDO_LIVER_CANCER_WITH_H3K9ME3_DN	0.0495860058071153	0.513403406009116	Mean_Hole_Area
ACEVEDO_LIVER_CANCER_WITH_H3K9ME3_UP	0.127970243098597	0.0905342612473794	Mean_Hole_Area
ACEVEDO_LIVER_TUMOR_VS_NORMAL_ADJACENT_TISSUE_DN	-0.0282322917856981	0.709930827839831	Mean_Hole_Area
ACEVEDO_LIVER_TUMOR_VS_NORMAL_ADJACENT_TISSUE_UP	0.157645243076447	0.0366553457047453	Mean_Hole_Area
ACEVEDO_METHYLATED_IN_LIVER_CANCER_DN	0.00247815764305922	0.97395986806471	Mean_Hole_Area
ACEVEDO_NORMAL_TISSUE_ADJACENT_TO_LIVER_TUMOR_DN	-0.0286702607731184	0.705637560291047	Mean_Hole_Area
ACEVEDO_NORMAL_TISSUE_ADJACENT_TO_LIVER_TUMOR_UP	-0.0767101221668397	0.311578633050963	Mean_Hole_Area
ACOSTA_PROLIFERATION_INDEPENDENT_MYC_TARGETS_DN	-0.0462881704305571	0.541839690179292	Mean_Hole_Area
ACOSTA_PROLIFERATION_INDEPENDENT_MYC_TARGETS_UP	-0.0147744930824525	0.845690628668995	Mean_Hole_Area
ACTACCT_MIR196A_MIR196B	-0.00995602332775563	0.895661660230905	Mean_Hole_Area
ACTAYRNNNCCCR_UNKNOWN	0.115825222002641	0.125818124815495	Mean_Hole_Area
ACTGAAA_MIR30A3P_MIR30E3P	-0.0623265090607779	0.411212321025768	Mean_Hole_Area
ACTGCAG_MIR173P	0.0553937243303883	0.465264737173787	Mean_Hole_Area
ACTGCCT_MIR34B	-0.024919196573341	0.742695551208742	Mean_Hole_Area
ACTGTAG_MIR139	0.126391884915278	0.0946150583688047	Mean_Hole_Area
ACTGTGA_MIR27A_MIR27B	0.0983970095519062	0.193862463137634	Mean_Hole_Area
ACTTTAT_MIR1425P	0.0130050349038312	0.863980693465614	Mean_Hole_Area
ACTWSNACTNY_UNKNOWN	-0.0596028674950955	0.431992897188178	Mean_Hole_Area
ADA2_TARGET_GENES	0.0249966427745572	0.741924081734408	Mean_Hole_Area
ADCYAP1_TARGET_GENES	0.0211423204688708	0.780615443839322	Mean_Hole_Area
ADDYA_ERYTHROID_DIFFERENTIATION_BY_HEMIN	0.0148759924850781	0.844643875392709	Mean_Hole_Area
ADNP_TARGET_GENES	0.0200159338045876	0.792029860707371	Mean_Hole_Area
AEBP2_TARGET_GENES	0.0398638754447774	0.599378446964443	Mean_Hole_Area
AFFAR_YY1_TARGETS_DN	0.012723376256654	0.866899008571188	Mean_Hole_Area
AFFAR_YY1_TARGETS_UP	0.00979556960293566	0.897333896040682	Mean_Hole_Area
AFP1_Q6	0.0793766037147822	0.295007638037637	Mean_Hole_Area
AGARWAL_AKT_PATHWAY_TARGETS	-0.0310798805273666	0.682185879308166	Mean_Hole_Area
AGCACTT_MIR93_MIR302A_MIR302B_MIR302C_MIR302D_MIR372_MIR373_MIR520E_MIR520A_MIR526B_MIR520B_MIR520C_MIR520D	-0.11840808595661	0.117540987853577	Mean_Hole_Area
AGCATTA_MIR155	0.0845541329085359	0.264531890861628	Mean_Hole_Area
AGCGCTT_MIR518F_MIR518E_MIR518A	-0.0784067075860217	0.300966063192231	Mean_Hole_Area
AGCTCCT_MIR28	0.0908420837876011	0.230508564163229	Mean_Hole_Area
AGCYRWTTC_UNKNOWN	0.050639358041026	0.504485770326501	Mean_Hole_Area
AGGAAGC_MIR5163P	-0.0291418530884073	0.701025062452181	Mean_Hole_Area
AGGAGTG_MIR483	0.0581232422500426	0.443530212740012	Mean_Hole_Area
AGGCACT_MIR5153P	-0.0481059704349456	0.526069402617074	Mean_Hole_Area
AGGGCAG_MIR18A	-0.131472399314874	0.0819806031441537	Mean_Hole_Area
AGGGCCA_MIR328	-0.089169618041371	0.239241298501508	Mean_Hole_Area
AGGTGCA_MIR500	0.0154921137540935	0.838295776488773	Mean_Hole_Area
AGTCAGC_MIR345	-0.0721261309576583	0.341460888783687	Mean_Hole_Area
AGTCTAG_MIR151	-0.0388784635162792	0.608441334575222	Mean_Hole_Area
AGTCTTA_MIR499	0.0448138598052256	0.55479950744761	Mean_Hole_Area
AGTTCTC_MIR146A_MIR146B	-0.0387370879988977	0.6097465216267	Mean_Hole_Area
AGUIRRE_PANCREATIC_CANCER_COPY_NUMBER_DN	0.0869415755604721	0.251230546564174	Mean_Hole_Area
AGUIRRE_PANCREATIC_CANCER_COPY_NUMBER_UP	-0.153442946143652	0.0420320907093685	Mean_Hole_Area
AHR_01	0.0224724723198079	0.767196427019581	Mean_Hole_Area
AHR_Q5	0.0876066053174026	0.247609266169971	Mean_Hole_Area
AHRARNT_01	0.0996300010675863	0.188308707613032	Mean_Hole_Area
AHRR_TARGET_GENES	-0.0468422080828302	0.537008476128661	Mean_Hole_Area
AIGNER_ZEB1_TARGETS	-0.0359072756731745	0.636126076492503	Mean_Hole_Area
AIYAR_COBRA1_TARGETS_DN	0.0212315657511019	0.779713028283793	Mean_Hole_Area
AIYAR_COBRA1_TARGETS_UP	0.109370052177867	0.148469944010809	Mean_Hole_Area
AIZARANI_LIVER_C1_NK_NKT_CELLS_1	0.0339787563355434	0.654372325284756	Mean_Hole_Area
AIZARANI_LIVER_C10_MVECS_1	-0.105814739836677	0.162198519570402	Mean_Hole_Area
AIZARANI_LIVER_C11_HEPATOCYTES_1	0.036585340230929	0.629761653706019	Mean_Hole_Area
AIZARANI_LIVER_C12_NK_NKT_CELLS_4	-0.0209279212370198	0.782784565675943	Mean_Hole_Area
AIZARANI_LIVER_C13_LSECS_2	-0.0713001831560182	0.347032338142515	Mean_Hole_Area
AIZARANI_LIVER_C14_HEPATOCYTES_2	0.00122032474458054	0.987175289198722	Mean_Hole_Area
AIZARANI_LIVER_C17_HEPATOCYTES_3	-0.0548330194982014	0.469801059556575	Mean_Hole_Area
AIZARANI_LIVER_C18_NK_NKT_CELLS_5	-0.0442200738206108	0.560061243588014	Mean_Hole_Area
AIZARANI_LIVER_C2_KUPFFER_CELLS_1	-0.0662103593415548	0.382619897767484	Mean_Hole_Area
AIZARANI_LIVER_C20_LSECS_3	-0.0307919833630217	0.684972425606846	Mean_Hole_Area
AIZARANI_LIVER_C21_STELLATE_CELLS_1	-0.00848349422939033	0.911024551655715	Mean_Hole_Area
AIZARANI_LIVER_C22_RESIDENT_B_CELLS_2	-0.103797326522321	0.171636426442291	Mean_Hole_Area
AIZARANI_LIVER_C23_KUPFFER_CELLS_3	-0.0123298101178838	0.870979822661832	Mean_Hole_Area
AIZARANI_LIVER_C24_EPCAM_POS_BILE_DUCT_CELLS_3	-0.0338489268612711	0.655608221379921	Mean_Hole_Area
AIZARANI_LIVER_C25_KUPFFER_CELLS_4	-0.0520853692356356	0.492377068097839	Mean_Hole_Area
AIZARANI_LIVER_C28_NK_NKT_CELLS_6	-0.0322088731583857	0.671300102873561	Mean_Hole_Area
AIZARANI_LIVER_C29_MVECS_2	-0.0699837074204371	0.35603047093639	Mean_Hole_Area
AIZARANI_LIVER_C3_NK_NKT_CELLS_2	-0.0732051014623485	0.334268683637497	Mean_Hole_Area
AIZARANI_LIVER_C30_HEPATOCYTES_4	0.0105650935550179	0.889318223237946	Mean_Hole_Area
AIZARANI_LIVER_C31_KUPFFER_CELLS_5	-0.0667830828848175	0.378508234826705	Mean_Hole_Area
AIZARANI_LIVER_C32_MVECS_3	-0.0722416192897066	0.340686407493445	Mean_Hole_Area
AIZARANI_LIVER_C33_STELLATE_CELLS_2	0.0765041807493396	0.312883296114288	Mean_Hole_Area
AIZARANI_LIVER_C34_MHC_II_POS_B_CELLS	-0.0413964525956635	0.585405108178887	Mean_Hole_Area
AIZARANI_LIVER_C39_EPCAM_POS_BILE_DUCT_CELLS_4	-0.0309997571770794	0.682960960989125	Mean_Hole_Area
AIZARANI_LIVER_C4_EPCAM_POS_BILE_DUCT_CELLS_1	-0.0289614414782609	0.702788333288594	Mean_Hole_Area
AIZARANI_LIVER_C5_NK_NKT_CELLS_3	0.0281537794228125	0.710701429465113	Mean_Hole_Area
AIZARANI_LIVER_C6_KUPFFER_CELLS_2	-0.0214992911999798	0.777007656336691	Mean_Hole_Area
AIZARANI_LIVER_C7_EPCAM_POS_BILE_DUCT_CELLS_2	-0.053819136635774	0.478064939399062	Mean_Hole_Area
AIZARANI_LIVER_C9_LSECS_1	0.0287596400297344	0.704762539463444	Mean_Hole_Area
AKL_HTLV1_INFECTION_DN	0.0213291382888617	0.778726747261094	Mean_Hole_Area
AKL_HTLV1_INFECTION_UP	0.0842539936471236	0.266237513544452	Mean_Hole_Area
AKT_UP.V1_DN	0.0910219419365902	0.229582994306929	Mean_Hole_Area
AKT_UP.V1_UP	-0.143920953335853	0.0566949546556939	Mean_Hole_Area
AKT_UP_MTOR_DN.V1_DN	0.0723784953987565	0.339769942408811	Mean_Hole_Area
AKT_UP_MTOR_DN.V1_UP	-0.0713128016669198	0.346946790628702	Mean_Hole_Area
ALCALA_APOPTOSIS	-0.206056132258403	0.00607563333819135	Mean_Hole_Area
ALCALAY_AML_BY_NPM1_LOCALIZATION_DN	0.01525813548326	0.840705325968975	Mean_Hole_Area
ALCALAY_AML_BY_NPM1_LOCALIZATION_UP	-0.00633600067775089	0.933487029088556	Mean_Hole_Area
ALFANO_MYC_TARGETS	-0.109233434951881	0.148980686320408	Mean_Hole_Area
ALK_DN.V1_DN	0.0152393119054808	0.840899239121113	Mean_Hole_Area
ALK_DN.V1_UP	0.0292351424495809	0.700113914736168	Mean_Hole_Area
ALKBH3_TARGET_GENES	-0.0192768667627784	0.799543563887176	Mean_Hole_Area
ALONSO_METASTASIS_EMT_UP	-0.0553067592397879	0.465966733393638	Mean_Hole_Area
ALONSO_METASTASIS_NEURAL_UP	-0.0493067291651919	0.515781321293858	Mean_Hole_Area
ALONSO_METASTASIS_UP	-0.00089810668582157	0.99056137807352	Mean_Hole_Area
ALPHACP1_01	0.0922725300165564	0.223219769911468	Mean_Hole_Area
ALTEMEIER_RESPONSE_TO_LPS_WITH_MECHANICAL_VENTILATION	-0.0137683568998016	0.856081131919894	Mean_Hole_Area
ALX4_01	0.0127465415543407	0.86665892037293	Mean_Hole_Area
AMBROSINI_FLAVOPIRIDOL_TREATMENT_TP53	0.00453120836826575	0.952406331846657	Mean_Hole_Area
AMEF2_Q6	0.0248655935745014	0.743229660086373	Mean_Hole_Area
AMIT_DELAYED_EARLY_GENES	-0.150157640616001	0.0466830868326271	Mean_Hole_Area
AMIT_EGF_RESPONSE_120_HELA	-0.0290877645867799	0.701553534764227	Mean_Hole_Area
AMIT_EGF_RESPONSE_120_MCF10A	0.0220341998089994	0.771610444107372	Mean_Hole_Area
AMIT_EGF_RESPONSE_20_HELA	0.040580748695779	0.592823669333573	Mean_Hole_Area
AMIT_EGF_RESPONSE_20_MCF10A	0.0542511388527891	0.474534209830703	Mean_Hole_Area
AMIT_EGF_RESPONSE_240_HELA	0.0292700472463202	0.699773113015758	Mean_Hole_Area
AMIT_EGF_RESPONSE_40_HELA	-0.133254546081507	0.0778843101932644	Mean_Hole_Area
AMIT_EGF_RESPONSE_40_MCF10A	0.0138362311826477	0.855379385679761	Mean_Hole_Area
AMIT_EGF_RESPONSE_480_HELA	-0.149739535183199	0.0473046842931077	Mean_Hole_Area
AMIT_EGF_RESPONSE_480_MCF10A	-0.134415822184563	0.0753051672521287	Mean_Hole_Area
AMIT_EGF_RESPONSE_60_HELA	-0.143139293411979	0.058066303490523	Mean_Hole_Area
AMIT_EGF_RESPONSE_60_MCF10A	-0.0369908843666956	0.625968094022375	Mean_Hole_Area
AMIT_SERUM_RESPONSE_120_MCF10A	-0.105345124163357	0.164080688329611	Mean_Hole_Area
AMIT_SERUM_RESPONSE_20_MCF10A	0.040580748695779	0.592823669333573	Mean_Hole_Area
AMIT_SERUM_RESPONSE_240_MCF10A	0.0504290537506373	0.506259704782909	Mean_Hole_Area
AMIT_SERUM_RESPONSE_40_MCF10A	-0.068064288882285	0.369408408040074	Mean_Hole_Area
AMIT_SERUM_RESPONSE_480_MCF10A	-0.0648415772046347	0.392555934275462	Mean_Hole_Area
AMIT_SERUM_RESPONSE_60_MCF10A	0.070658780061193	0.351398268727961	Mean_Hole_Area
AML_Q6	0.0279365563044078	0.71283500804168	Mean_Hole_Area
AML1_01	-0.00204229720363341	0.978538616255099	Mean_Hole_Area
AML1_Q6	-0.00204229720363341	0.978538616255099	Mean_Hole_Area
AMUNDSON_DNA_DAMAGE_RESPONSE_TP53	-0.00727163034106064	0.923692964353073	Mean_Hole_Area
AMUNDSON_RESPONSE_TO_ARSENITE	-0.168458716765202	0.025421975186952	Mean_Hole_Area
ANASTASSIOU_MULTICANCER_INVASIVENESS_SIGNATURE	0.0202766161563513	0.789384164353773	Mean_Hole_Area
ANDERSEN_CHOLANGIOCARCINOMA_CLASS1	0.00836885206625361	0.912222072615213	Mean_Hole_Area
ANDERSEN_CHOLANGIOCARCINOMA_CLASS2	-0.0611674526009994	0.419982738850266	Mean_Hole_Area
ANDERSEN_LIVER_CANCER_KRT19_DN	-0.136978532378968	0.069857822454295	Mean_Hole_Area
ANDERSEN_LIVER_CANCER_KRT19_UP	-0.0890025778503106	0.240126032145638	Mean_Hole_Area
ANDERSON_BLOOD_CN54GP140_ADJUVANTED_WITH_GLA_AF_AGE_18_45YO_1DY_DN	0.0678291508144845	0.371068306767661	Mean_Hole_Area
ANDERSON_BLOOD_CN54GP140_ADJUVANTED_WITH_GLA_AF_AGE_18_45YO_6HR_UP	-0.0346051548402094	0.648422638631914	Mean_Hole_Area
AP1_01	0.00920983195578265	0.903442190206125	Mean_Hole_Area
AP1_C	-0.00635942804873855	0.933241665965156	Mean_Hole_Area
AP1_Q2	-0.114008443063749	0.131904933917525	Mean_Hole_Area
AP1_Q2_01	-0.117504483135999	0.120387126194847	Mean_Hole_Area
AP1_Q4	-0.123925657529358	0.101282497908371	Mean_Hole_Area
AP1_Q4_01	-0.0542213453380249	0.474777253818126	Mean_Hole_Area
AP1_Q6	-0.113603981142294	0.13329030453417	Mean_Hole_Area
AP1_Q6_01	-0.0922644033335362	0.223260712039139	Mean_Hole_Area
AP1FJ_Q2	-0.163532789312992	0.0301077874453727	Mean_Hole_Area
AP2_Q3	-0.0133087381217065	0.860836031609198	Mean_Hole_Area
AP2_Q6	-0.0151652334920752	0.841662458856883	Mean_Hole_Area
AP2_Q6_01	0.00544726625294835	0.942799475652362	Mean_Hole_Area
AP2ALPHA_01	0.0368657973230399	0.627137148823851	Mean_Hole_Area
AP2GAMMA_01	0.027777839879111	0.714395341073441	Mean_Hole_Area
AP2REP_01	0.0958327432664527	0.205792514718085	Mean_Hole_Area
AP3_Q6	-0.0783207951610545	0.301497659460019	Mean_Hole_Area
AP4_01	0.035585170045187	0.639158805181932	Mean_Hole_Area
AP4_Q5	-0.107679384228784	0.154884422888965	Mean_Hole_Area
AP4_Q6	-0.0189073264459744	0.803307441689611	Mean_Hole_Area
AP4_Q6_01	-0.0504865097122044	0.505774736190605	Mean_Hole_Area
APPEL_IMATINIB_RESPONSE	-0.0145628441707615	0.847874209609859	Mean_Hole_Area
APPIERTO_RESPONSE_TO_FENRETINIDE_DN	0.0180478316000659	0.812079020995543	Mean_Hole_Area
APPIERTO_RESPONSE_TO_FENRETINIDE_UP	0.0475507242345473	0.530861651444749	Mean_Hole_Area
APRELIKOVA_BRCA1_TARGETS	-0.135967025356697	0.0719683103951333	Mean_Hole_Area
AR_01	0.134351804548649	0.0754455241913781	Mean_Hole_Area
AR_03	-0.0660386743788471	0.383857715621629	Mean_Hole_Area
AR_Q2	0.123835897134801	0.101531987480999	Mean_Hole_Area
AR_Q6	0.15919144794359	0.034828976628807	Mean_Hole_Area
AREB6_01	-0.0892495545121263	0.238818719817571	Mean_Hole_Area
AREB6_02	0.0368245350222274	0.627522987276057	Mean_Hole_Area
AREB6_03	-0.0350401135807763	0.644304315387839	Mean_Hole_Area
AREB6_04	-0.070560025634955	0.352073526275147	Mean_Hole_Area
ARGGGTTAA_UNKNOWN	-0.0485896995874863	0.52191234744411	Mean_Hole_Area
ARHGAP35_TARGET_GENES	0.0317922444183452	0.675309442440712	Mean_Hole_Area
ARID3B_TARGET_GENES	-0.0375201886245564	0.621031590128871	Mean_Hole_Area
ARID5B_TARGET_GENES	0.0579127678750421	0.445185436271488	Mean_Hole_Area
ARNT_01	-0.156052722770821	0.038620322820204	Mean_Hole_Area
ARNT_02	-0.119506784188576	0.114151189130444	Mean_Hole_Area
ARNT2_TARGET_GENES	0.033096992722818	0.662784478254301	Mean_Hole_Area
ARP1_01	-0.0486293944923004	0.52157196374023	Mean_Hole_Area
ASGHARZADEH_NEUROBLASTOMA_POOR_SURVIVAL_DN	0.0842539936471236	0.266237513544452	Mean_Hole_Area
ASH1L_TARGET_GENES	0.0343531353759047	0.650813734065128	Mean_Hole_Area
ASTIER_INTEGRIN_SIGNALING	0.03654233505366	0.630164505394559	Mean_Hole_Area
ASTON_MAJOR_DEPRESSIVE_DISORDER_DN	0.0253502611743028	0.738404838053821	Mean_Hole_Area
ASTON_MAJOR_DEPRESSIVE_DISORDER_UP	-0.0479236592774173	0.527640483365485	Mean_Hole_Area
ASXL2_TARGET_GENES	0.141428244947256	0.0611636724090137	Mean_Hole_Area
ATAACCT_MIR154	-0.0891852410879689	0.239158667255062	Mean_Hole_Area
ATAAGCT_MIR21	-0.0448784864460888	0.554228278179248	Mean_Hole_Area
ATACCTC_MIR202	-0.0376841500775882	0.61950583108539	Mean_Hole_Area
ATACTGT_MIR144	-0.0854075319416828	0.259723081758602	Mean_Hole_Area
ATAGGAA_MIR202	-0.00668856870024645	0.929795135070213	Mean_Hole_Area
ATATGCA_MIR448	-0.0199718777494465	0.792477226416502	Mean_Hole_Area
ATCATGA_MIR433	-0.0946028667893117	0.211698405005982	Mean_Hole_Area
ATCMNTCCGY_UNKNOWN	-0.115454624295335	0.127041802721773	Mean_Hole_Area
ATF_01	-0.0109892322673098	0.884904960389054	Mean_Hole_Area
ATF_B	-0.0631426048117885	0.405102222754041	Mean_Hole_Area
ATF1_Q6	-0.0537655020493508	0.478504283148707	Mean_Hole_Area
ATF2_S_UP.V1_DN	0.0339916571439461	0.654249568801253	Mean_Hole_Area
ATF2_S_UP.V1_UP	0.00256814914919996	0.973014601231197	Mean_Hole_Area
ATF2_UP.V1_DN	0.00711660400075346	0.925315009907482	Mean_Hole_Area
ATF2_UP.V1_UP	0.16532494372067	0.0283242015608676	Mean_Hole_Area
ATF3_Q6	0.0309108999712248	0.683820918203003	Mean_Hole_Area
ATF4_Q2	0.000660332846963401	0.993060180496627	Mean_Hole_Area
ATF5_TARGET_GENES	-0.112536399461635	0.137000623483767	Mean_Hole_Area
ATF6_01	-0.086080584626762	0.255973076493929	Mean_Hole_Area
ATF6_TARGET_GENES	-0.0181853695307323	0.810673774039134	Mean_Hole_Area
ATGAAGG_MIR205	0.0143066811536741	0.850518590015523	Mean_Hole_Area
ATGCACG_MIR517B	-0.0874972465189689	0.248202254656279	Mean_Hole_Area
ATGCAGT_MIR217	0.160899557714314	0.0329015126478506	Mean_Hole_Area
ATGCTGC_MIR103_MIR107	0.0309543437653974	0.683400419664437	Mean_Hole_Area
ATGCTGG_MIR338	0.0265227962075042	0.726774850206115	Mean_Hole_Area
ATGGYGGA_UNKNOWN	-0.00433782893089532	0.9544352587413	Mean_Hole_Area
ATGTACA_MIR493	0.0844551065976772	0.26509380733994	Mean_Hole_Area
ATGTAGC_MIR221_MIR222	0.114196644959626	0.131264084203193	Mean_Hole_Area
ATGTCAC_MIR489	0.0211270073236754	0.780770314232947	Mean_Hole_Area
ATGTTAA_MIR302C	0.0208182685836047	0.783894593042319	Mean_Hole_Area
ATGTTTC_MIR494	-0.120619851212641	0.11079534662298	Mean_Hole_Area
ATM_DN.V1_DN	-0.0180650645421083	0.81190291629647	Mean_Hole_Area
ATM_DN.V1_UP	-0.0255777078129797	0.736144130512908	Mean_Hole_Area
ATOH8_TARGET_GENES	-0.0185690171536461	0.806757194130826	Mean_Hole_Area
ATTACAT_MIR3803P	0.099880721684973	0.187193768375515	Mean_Hole_Area
ATTCTTT_MIR186	0.00338904619615798	0.964393833669747	Mean_Hole_Area
ATXN7L3_TARGET_GENES	-0.113132546734527	0.134919129065246	Mean_Hole_Area
AUJLA_IL22_AND_IL17A_SIGNALING	-0.0257955766627705	0.733980742795421	Mean_Hole_Area
AUNG_GASTRIC_CANCER	0.040580748695779	0.592823669333573	Mean_Hole_Area
AUTS2_TARGET_GENES	0.0490737535109154	0.517769329713065	Mean_Hole_Area
AZARE_NEOPLASTIC_TRANSFORMATION_BY_STAT3_UP	0.10070796379169	0.183549357023953	Mean_Hole_Area
AZARE_STAT3_TARGETS	-0.0115206405028382	0.879380540879472	Mean_Hole_Area
BACH1_01	-0.0908080527958519	0.23068398682118	Mean_Hole_Area
BACH2_01	-0.125166225792706	0.0978836796184658	Mean_Hole_Area
BACOLOD_RESISTANCE_TO_ALKYLATING_AGENTS_DN	-0.0158594949131521	0.834515459908403	Mean_Hole_Area
BACOLOD_RESISTANCE_TO_ALKYLATING_AGENTS_UP	0.0296023013320282	0.696532076269737	Mean_Hole_Area
BAE_BRCA1_TARGETS_DN	0.0213641595546644	0.778372831958973	Mean_Hole_Area
BAE_BRCA1_TARGETS_UP	-0.0605357983413534	0.424807895341468	Mean_Hole_Area
BAELDE_DIABETIC_NEPHROPATHY_DN	0.114084146812377	0.13164686535719	Mean_Hole_Area
BAELDE_DIABETIC_NEPHROPATHY_UP	-0.0569991882105625	0.452410385964461	Mean_Hole_Area
BAFNA_MUC4_TARGETS_UP	-0.0163581800442769	0.829390114079343	Mean_Hole_Area
BAKER_HEMATOPOESIS_STAT1_TARGETS	-0.0755675101512001	0.318862146551143	Mean_Hole_Area
BAKER_HEMATOPOESIS_STAT5_TARGETS	-0.100660426617142	0.183757360368422	Mean_Hole_Area
BAKER_HEMATOPOIESIS_STAT3_TARGETS	-0.100660426617142	0.183757360368422	Mean_Hole_Area
BAKKER_FOXO3_TARGETS_DN	0.0843473561268474	0.265706153866415	Mean_Hole_Area
BAKKER_FOXO3_TARGETS_UP	0.109816095571926	0.146811642782847	Mean_Hole_Area
BALDWIN_PRKCI_TARGETS_UP	0.081222898277293	0.28388308218201	Mean_Hole_Area
BALLIF_DEVELOPMENTAL_DISABILITY_P16_P12_DELETION	-0.0312349277349189	0.680686957918656	Mean_Hole_Area
BANDRES_RESPONSE_TO_CARMUSTIN_MGMT_48HR_DN	-0.0130541470071367	0.863472021401597	Mean_Hole_Area
BANDRES_RESPONSE_TO_CARMUSTIN_WITHOUT_MGMT_24HR_DN	-0.0115571419813546	0.879001288852964	Mean_Hole_Area
BANDRES_RESPONSE_TO_CARMUSTIN_WITHOUT_MGMT_48HR_DN	0.0212455575088083	0.779571575410299	Mean_Hole_Area
BANDRES_RESPONSE_TO_CARMUSTIN_WITHOUT_MGMT_48HR_UP	0.0720102662299159	0.342239015915303	Mean_Hole_Area
BANP_TARGET_GENES	-0.0178973703519031	0.813616994940296	Mean_Hole_Area
BARHL1_TARGET_GENES	0.0429755972438233	0.571166129043022	Mean_Hole_Area
BARIS_THYROID_CANCER_DN	0.0631885258799862	0.404760018854652	Mean_Hole_Area
BARIS_THYROID_CANCER_UP	-0.00221848788976962	0.976687626393437	Mean_Hole_Area
BARRIER_CANCER_RELAPSE_NORMAL_SAMPLE_DN	0.040580748695779	0.592823669333573	Mean_Hole_Area
BARRIER_CANCER_RELAPSE_TUMOR_SAMPLE_DN	-0.0753915459539812	0.319993560462055	Mean_Hole_Area
BARRIER_CANCER_RELAPSE_TUMOR_SAMPLE_UP	-0.000393805957448944	0.995861232274148	Mean_Hole_Area
BARRIER_COLON_CANCER_RECURRENCE_DN	-0.0362557571964892	0.632851807903365	Mean_Hole_Area
BARRIER_COLON_CANCER_RECURRENCE_UP	0.101512500481516	0.180055216848062	Mean_Hole_Area
BARX1_TARGET_GENES	-0.0279596844978712	0.712607735195408	Mean_Hole_Area
BARX2_TARGET_GENES	0.135569867721315	0.0728109999958563	Mean_Hole_Area
BASAKI_YBX1_TARGETS_DN	0.0435401368834328	0.566115687726175	Mean_Hole_Area
BASAKI_YBX1_TARGETS_UP	0.0191574948804469	0.800758901806687	Mean_Hole_Area
BASSO_B_LYMPHOCYTE_NETWORK	-0.145840827065121	0.053439817155967	Mean_Hole_Area
BASSO_CD40_SIGNALING_DN	0.0423695580904293	0.57661137354572	Mean_Hole_Area
BASSO_CD40_SIGNALING_UP	-0.152195014061835	0.0437508209346396	Mean_Hole_Area
BASSO_HAIRY_CELL_LEUKEMIA_UP	-0.00957998960170158	0.899581364041214	Mean_Hole_Area
BAUS_TFF2_TARGETS_DN	-0.0669712910415518	0.377162971177503	Mean_Hole_Area
BAUS_TFF2_TARGETS_UP	0.108452167994356	0.151927020738667	Mean_Hole_Area
BCAT.100_UP.V1_DN	0.0645576116742086	0.394636504736956	Mean_Hole_Area
BCAT_BILD_ET_AL_DN	0.0171436669750111	0.821331759172043	Mean_Hole_Area
BCAT_BILD_ET_AL_UP	0.133251751979943	0.0778906006864049	Mean_Hole_Area
BCAT_GDS748_UP	-0.000214243835541281	0.997748362536091	Mean_Hole_Area
BCL6B_TARGET_GENES	-0.182803959525561	0.0151661726657358	Mean_Hole_Area
BDP1_TARGET_GENES	0.010573304554075	0.889232753129606	Mean_Hole_Area
BECKER_TAMOXIFEN_RESISTANCE_DN	-0.068607853139144	0.365588804232141	Mean_Hole_Area
BECKER_TAMOXIFEN_RESISTANCE_UP	0.11193069461993	0.139140550738637	Mean_Hole_Area
BEGUM_TARGETS_OF_PAX3_FOXO1_FUSION_DN	0.085309421101259	0.26027285260292	Mean_Hole_Area
BEGUM_TARGETS_OF_PAX3_FOXO1_FUSION_UP	-0.0187308916873231	0.805106084067897	Mean_Hole_Area
BEIER_GLIOMA_STEM_CELL_DN	-0.0374433330367326	0.621747334324702	Mean_Hole_Area
BEIER_GLIOMA_STEM_CELL_UP	-0.00258770923043725	0.972809147921515	Mean_Hole_Area
BENITEZ_GBM_PROTEASOME_INHIBITION_RESPONSE	-0.0133962466915335	0.859930337180593	Mean_Hole_Area
BENNETT_SYSTEMIC_LUPUS_ERYTHEMATOSUS	0.0632676085846185	0.40417109622186	Mean_Hole_Area
BENPORATH_CYCLING_GENES	-0.0855489678149122	0.2589319397499	Mean_Hole_Area
BENPORATH_EED_TARGETS	0.0448953435290562	0.554079326816698	Mean_Hole_Area
BENPORATH_ES_1	-0.0238050788277084	0.753821688121247	Mean_Hole_Area
BENPORATH_ES_CORE_NINE_CORRELATED	0.060061328839895	0.428453354369428	Mean_Hole_Area
BENPORATH_ES_WITH_H3K27ME3	-0.0597033849124375	0.431215420154807	Mean_Hole_Area
BENPORATH_MYC_MAX_TARGETS	-0.00604502008381826	0.93653508636056	Mean_Hole_Area
BENPORATH_MYC_TARGETS_WITH_EBOX	-0.137969268788481	0.0678397679222372	Mean_Hole_Area
BENPORATH_NANOG_TARGETS	-0.0398993762780379	0.599053077940717	Mean_Hole_Area
BENPORATH_NOS_TARGETS	-0.0788175517712144	0.298432464274613	Mean_Hole_Area
BENPORATH_OCT4_TARGETS	-0.0948477584953515	0.21051285170925	Mean_Hole_Area
BENPORATH_PRC2_TARGETS	0.0406369684587546	0.592311000564244	Mean_Hole_Area
BENPORATH_PROLIFERATION	-0.0909108691009994	0.230154277319824	Mean_Hole_Area
BENPORATH_SOX2_TARGETS	-0.0558597084170896	0.46151318410882	Mean_Hole_Area
BENPORATH_SUZ12_TARGETS	0.068362478283575	0.367310007451402	Mean_Hole_Area
BERENJENO_ROCK_SIGNALING_NOT_VIA_RHOA_DN	-0.0120151492770651	0.874244939067852	Mean_Hole_Area
BERENJENO_TRANSFORMED_BY_RHOA_DN	-0.0123070419052562	0.871216007322219	Mean_Hole_Area
BERENJENO_TRANSFORMED_BY_RHOA_FOREVER_DN	0.0459525429526258	0.544776785888061	Mean_Hole_Area
BERENJENO_TRANSFORMED_BY_RHOA_FOREVER_UP	-0.0237458179589938	0.754414941487443	Mean_Hole_Area
BERENJENO_TRANSFORMED_BY_RHOA_REVERSIBLY_UP	0.0865346773059811	0.256218440636347	Mean_Hole_Area
BERENJENO_TRANSFORMED_BY_RHOA_UP	-0.141425998027842	0.061167827289737	Mean_Hole_Area
BERNARD_PPAPDC1B_TARGETS_DN	-0.130688563628462	0.0838362819634225	Mean_Hole_Area
BERNARD_PPAPDC1B_TARGETS_UP	-0.031694627226823	0.676250168392227	Mean_Hole_Area
BERTUCCI_INVASIVE_CARCINOMA_DUCTAL_VS_LOBULAR_DN	0.16389156819502	0.0297432557167025	Mean_Hole_Area
BERTUCCI_INVASIVE_CARCINOMA_DUCTAL_VS_LOBULAR_UP	-0.0155323018086664	0.837882063377883	Mean_Hole_Area
BERTUCCI_MEDULLARY_VS_DUCTAL_BREAST_CANCER_DN	0.0446100678978131	0.556602672780974	Mean_Hole_Area
BERTUCCI_MEDULLARY_VS_DUCTAL_BREAST_CANCER_UP	-0.172987104664328	0.0216806152998618	Mean_Hole_Area
BHAT_ESR1_TARGETS_NOT_VIA_AKT1_DN	-0.0677477001547495	0.371644355851681	Mean_Hole_Area
BHAT_ESR1_TARGETS_NOT_VIA_AKT1_UP	0.0556604712522591	0.463115152834697	Mean_Hole_Area
BHAT_ESR1_TARGETS_VIA_AKT1_DN	-0.0899626901712789	0.235071875078192	Mean_Hole_Area
BHAT_ESR1_TARGETS_VIA_AKT1_UP	-0.00326254968106539	0.965722011092398	Mean_Hole_Area
BHATI_G2M_ARREST_BY_2METHOXYESTRADIOL_DN	-0.00418852255139624	0.956001974386478	Mean_Hole_Area
BHATI_G2M_ARREST_BY_2METHOXYESTRADIOL_UP	0.0865451260899979	0.253406674668582	Mean_Hole_Area
BHATTACHARYA_EMBRYONIC_STEM_CELL	0.0145432018184241	0.848076918655648	Mean_Hole_Area
BIDUS_METASTASIS_DN	0.0686534592992624	0.365269446794974	Mean_Hole_Area
BIDUS_METASTASIS_UP	-0.228429434305382	0.00229386585522457	Mean_Hole_Area
BIERIE_INFLAMMATORY_RESPONSE_TGFB1	0.0459525429526258	0.544776785888061	Mean_Hole_Area
BILANGES_RAPAMYCIN_SENSITIVE_GENES	0.143226631549712	0.0579117336801901	Mean_Hole_Area
BILANGES_RAPAMYCIN_SENSITIVE_VIA_TSC1_AND_TSC2	0.118346276193848	0.117733990869607	Mean_Hole_Area
BILANGES_SERUM_AND_RAPAMYCIN_SENSITIVE_GENES	0.0307341498504152	0.685532708531755	Mean_Hole_Area
BILANGES_SERUM_RESPONSE_TRANSLATION	0.098247630835068	0.194543321134172	Mean_Hole_Area
BILANGES_SERUM_SENSITIVE_GENES	0.14653137355823	0.0523075040335307	Mean_Hole_Area
BILANGES_SERUM_SENSITIVE_VIA_TSC1	-0.139645409167963	0.0645340057044588	Mean_Hole_Area
BILBAN_B_CLL_LPL_DN	-0.143277309833248	0.0578221994956632	Mean_Hole_Area
BILBAN_B_CLL_LPL_UP	0.139590172727557	0.0646408057955388	Mean_Hole_Area
BILD_CTNNB1_ONCOGENIC_SIGNATURE	0.00714019393405304	0.925068167658618	Mean_Hole_Area
BILD_E2F3_ONCOGENIC_SIGNATURE	-0.0509021114004326	0.502273997990283	Mean_Hole_Area
BILD_HRAS_ONCOGENIC_SIGNATURE	0.00379094796193398	0.960174646894106	Mean_Hole_Area
BILD_MYC_ONCOGENIC_SIGNATURE	0.0442604983418338	0.559702268966485	Mean_Hole_Area
BILD_SRC_ONCOGENIC_SIGNATURE	0.0454288209570876	0.549375512338087	Mean_Hole_Area
BIOCARTA_41BB_PATHWAY	-0.0659314838316766	0.384631770969752	Mean_Hole_Area
BIOCARTA_ACH_PATHWAY	0.0857638615700479	0.257733071389154	Mean_Hole_Area
BIOCARTA_ACTINY_PATHWAY	-0.0796363195906395	0.294820846260731	Mean_Hole_Area
BIOCARTA_AGR_PATHWAY	0.040580748695779	0.592823669333573	Mean_Hole_Area
BIOCARTA_AKAPCENTROSOME_PATHWAY	-0.0839327640416512	0.268071283786227	Mean_Hole_Area
BIOCARTA_AKT_PATHWAY	-0.0297643067265827	0.694953748611476	Mean_Hole_Area
BIOCARTA_ALK_PATHWAY	0.0439073397761545	0.563969648958741	Mean_Hole_Area
BIOCARTA_AMAN_PATHWAY	-0.198645534209174	0.0082188535410789	Mean_Hole_Area
BIOCARTA_ARENRF2_PATHWAY	0.110502968735116	0.144285500998005	Mean_Hole_Area
BIOCARTA_AT1R_PATHWAY	0.040580748695779	0.592823669333573	Mean_Hole_Area
BIOCARTA_ATM_PATHWAY	-0.0659314838316766	0.384631770969752	Mean_Hole_Area
BIOCARTA_ATRBRCA_PATHWAY	-0.055645005157062	0.463239636543437	Mean_Hole_Area
BIOCARTA_BAD_PATHWAY	0.0200320197394456	0.791866533539178	Mean_Hole_Area
BIOCARTA_BCELLSURVIVAL_PATHWAY	-0.0605357983413534	0.424807895341468	Mean_Hole_Area
BIOCARTA_BCR_PATHWAY	-0.0689254357839177	0.363368517473076	Mean_Hole_Area
BIOCARTA_BLYMPHOCYTE_PATHWAY	0.0605531911866785	0.424674604359712	Mean_Hole_Area
BIOCARTA_CALCINEURIN_PATHWAY	-0.0634931557592029	0.40249425893446	Mean_Hole_Area
BIOCARTA_CARDIACEGF_PATHWAY	-0.0600984388172612	0.428167581072309	Mean_Hole_Area
BIOCARTA_CARM_ER_PATHWAY	-0.0175107189953271	0.817572495468493	Mean_Hole_Area
BIOCARTA_CBL_PATHWAY	-0.0310798805273666	0.682185879308166	Mean_Hole_Area
BIOCARTA_CCR5_PATHWAY	0.040580748695779	0.592823669333573	Mean_Hole_Area
BIOCARTA_CD40_PATHWAY	-0.130699747686142	0.0838095693533133	Mean_Hole_Area
BIOCARTA_CDC25_PATHWAY	0.0857638615700479	0.257733071389154	Mean_Hole_Area
BIOCARTA_CDC42RAC_PATHWAY	-0.0796363195906395	0.294820846260731	Mean_Hole_Area
BIOCARTA_CDK5_PATHWAY	0.0445522329131884	0.557114916282148	Mean_Hole_Area
BIOCARTA_CDMAC_PATHWAY	-0.0659314838316766	0.384631770969752	Mean_Hole_Area
BIOCARTA_CELLCYCLE_PATHWAY	-0.0226224800251702	0.765687350006074	Mean_Hole_Area
BIOCARTA_CERAMIDE_PATHWAY	-0.139847850323796	0.0641438176488869	Mean_Hole_Area
BIOCARTA_CHEMICAL_PATHWAY	-0.0755675101512001	0.318862146551143	Mean_Hole_Area
BIOCARTA_CK1_PATHWAY	-0.00287527160751185	0.96978889130233	Mean_Hole_Area
BIOCARTA_CSK_PATHWAY	0.0633547938900649	0.403522423642544	Mean_Hole_Area
BIOCARTA_CXCR4_PATHWAY	-0.130699747686142	0.0838095693533133	Mean_Hole_Area
BIOCARTA_D4GDI_PATHWAY	0.040580748695779	0.592823669333573	Mean_Hole_Area
BIOCARTA_DEATH_PATHWAY	-0.139847850323796	0.0641438176488869	Mean_Hole_Area
BIOCARTA_DNAFRAGMENT_PATHWAY	0.0347889715900372	0.646680894817761	Mean_Hole_Area
BIOCARTA_DREAM_PATHWAY	0.040580748695779	0.592823669333573	Mean_Hole_Area
BIOCARTA_EEA1_PATHWAY	-0.0310798805273666	0.682185879308166	Mean_Hole_Area
BIOCARTA_EFP_PATHWAY	-0.0483209282151678	0.524220036731405	Mean_Hole_Area
BIOCARTA_EGF_PATHWAY	-0.0541209416052239	0.47559680738281	Mean_Hole_Area
BIOCARTA_EGFR_SMRTE_PATHWAY	-0.0310798805273666	0.682185879308166	Mean_Hole_Area
BIOCARTA_EPO_PATHWAY	0.040580748695779	0.592823669333573	Mean_Hole_Area
BIOCARTA_EPONFKB_PATHWAY	-0.130699747686142	0.0838095693533133	Mean_Hole_Area
BIOCARTA_ERBB3_PATHWAY	-0.0310798805273666	0.682185879308166	Mean_Hole_Area
BIOCARTA_ERK_PATHWAY	0.041130952346122	0.58781505154966	Mean_Hole_Area
BIOCARTA_ETS_PATHWAY	0.040580748695779	0.592823669333573	Mean_Hole_Area
BIOCARTA_FAS_PATHWAY	0.040580748695779	0.592823669333573	Mean_Hole_Area
BIOCARTA_FBW7_PATHWAY	-0.00286665211651615	0.969879415455886	Mean_Hole_Area
BIOCARTA_FCER1_PATHWAY	-0.0689254357839177	0.363368517473076	Mean_Hole_Area
BIOCARTA_FEEDER_PATHWAY	-0.0882203781374145	0.24429938312597	Mean_Hole_Area
BIOCARTA_FMLP_PATHWAY	-0.11338508708857	0.134044705903954	Mean_Hole_Area
BIOCARTA_FOSB_PATHWAY	-0.0605357983413534	0.424807895341468	Mean_Hole_Area
BIOCARTA_FREE_PATHWAY	-0.130699747686142	0.0838095693533133	Mean_Hole_Area
BIOCARTA_FXR_PATHWAY	-0.0966401295564077	0.201980517829517	Mean_Hole_Area
BIOCARTA_G1_PATHWAY	-0.069624689730189	0.358509447128219	Mean_Hole_Area
BIOCARTA_G2_PATHWAY	0.00205571599543934	0.978397639565527	Mean_Hole_Area
BIOCARTA_GCR_PATHWAY	-0.130699747686142	0.0838095693533133	Mean_Hole_Area
BIOCARTA_GH_PATHWAY	-0.100358930310231	0.185080616634983	Mean_Hole_Area
BIOCARTA_GLEEVEC_PATHWAY	0.040580748695779	0.592823669333573	Mean_Hole_Area
BIOCARTA_GPCR_PATHWAY	-0.0689254357839177	0.363368517473076	Mean_Hole_Area
BIOCARTA_GRANULOCYTES_PATHWAY	0.0498335639941392	0.511300300110242	Mean_Hole_Area
BIOCARTA_GSK3_PATHWAY	-0.130699747686142	0.0838095693533133	Mean_Hole_Area
BIOCARTA_HCMV_PATHWAY	-0.130699747686142	0.0838095693533133	Mean_Hole_Area
BIOCARTA_HDAC_PATHWAY	-0.0645838344174529	0.394444098201989	Mean_Hole_Area
BIOCARTA_HES_PATHWAY	0.047156310698372	0.536644646013521	Mean_Hole_Area
BIOCARTA_HIF_PATHWAY	0.040580748695779	0.592823669333573	Mean_Hole_Area
BIOCARTA_HIVNEF_PATHWAY	-0.139847850323796	0.0641438176488869	Mean_Hole_Area
BIOCARTA_HSP27_PATHWAY	-0.0755675101512001	0.318862146551143	Mean_Hole_Area
BIOCARTA_IGF1_PATHWAY	0.0770851887548709	0.309211690947766	Mean_Hole_Area
BIOCARTA_IGF1MTOR_PATHWAY	0.0285105134942923	0.7072024433821	Mean_Hole_Area
BIOCARTA_IGF1R_PATHWAY	0.101368254892471	0.180678050466829	Mean_Hole_Area
BIOCARTA_IL12_PATHWAY	0.040580748695779	0.592823669333573	Mean_Hole_Area
BIOCARTA_IL1R_PATHWAY	-0.0659314838316766	0.384631770969752	Mean_Hole_Area
BIOCARTA_IL2_PATHWAY	0.040580748695779	0.592823669333573	Mean_Hole_Area
BIOCARTA_IL2RB_PATHWAY	-0.0755675101512001	0.318862146551143	Mean_Hole_Area
BIOCARTA_IL6_PATHWAY	0.040580748695779	0.592823669333573	Mean_Hole_Area
BIOCARTA_IL7_PATHWAY	-0.0755675101512001	0.318862146551143	Mean_Hole_Area
BIOCARTA_INSULIN_PATHWAY	-0.0683217923563771	0.367595885446427	Mean_Hole_Area
BIOCARTA_INTEGRIN_PATHWAY	0.040580748695779	0.592823669333573	Mean_Hole_Area
BIOCARTA_KERATINOCYTE_PATHWAY	-0.120439428612524	0.111334005270483	Mean_Hole_Area
BIOCARTA_LAIR_PATHWAY	0.0498335639941392	0.511300300110242	Mean_Hole_Area
BIOCARTA_LDL_PATHWAY	-0.0966401295564077	0.201980517829517	Mean_Hole_Area
BIOCARTA_LIS1_PATHWAY	0.0785833082512448	0.299875264647266	Mean_Hole_Area
BIOCARTA_LONGEVITY_PATHWAY	0.041130952346122	0.58781505154966	Mean_Hole_Area
BIOCARTA_MAPK_PATHWAY	-0.0659314838316766	0.384631770969752	Mean_Hole_Area
BIOCARTA_MCALPAIN_PATHWAY	-0.0310798805273666	0.682185879308166	Mean_Hole_Area
BIOCARTA_MCM_PATHWAY	-0.00620039264654146	0.934907422215211	Mean_Hole_Area
BIOCARTA_MEF2D_PATHWAY	-0.0548959504799358	0.469290719080523	Mean_Hole_Area
BIOCARTA_MELANOCYTE_PATHWAY	-0.0114310212872694	0.880311804814957	Mean_Hole_Area
BIOCARTA_MET_PATHWAY	0.040580748695779	0.592823669333573	Mean_Hole_Area
BIOCARTA_MITOCHONDRIA_PATHWAY	-0.0755675101512001	0.318862146551143	Mean_Hole_Area
BIOCARTA_MITR_PATHWAY	0.0857638615700479	0.257733071389154	Mean_Hole_Area
BIOCARTA_MTA3_PATHWAY	-0.14154165492346	0.0609542616942745	Mean_Hole_Area
BIOCARTA_MTOR_PATHWAY	0.0399122125019373	0.59893545208211	Mean_Hole_Area
BIOCARTA_NDKDYNAMIN_PATHWAY	-0.0196464120570695	0.795784246073098	Mean_Hole_Area
BIOCARTA_NFAT_PATHWAY	-0.0634931557592029	0.40249425893446	Mean_Hole_Area
BIOCARTA_NFKB_PATHWAY	-0.130699747686142	0.0838095693533133	Mean_Hole_Area
BIOCARTA_NGF_PATHWAY	0.040580748695779	0.592823669333573	Mean_Hole_Area
BIOCARTA_NO1_PATHWAY	-0.123056510647098	0.10371874345378	Mean_Hole_Area
BIOCARTA_NOS1_PATHWAY	-0.0548959504799358	0.469290719080523	Mean_Hole_Area
BIOCARTA_NOTCH_PATHWAY	0.047156310698372	0.536644646013521	Mean_Hole_Area
BIOCARTA_NTHI_PATHWAY	-0.130699747686142	0.0838095693533133	Mean_Hole_Area
BIOCARTA_NUCLEARRS_PATHWAY	-0.0793930895532459	0.294907041454719	Mean_Hole_Area
BIOCARTA_P27_PATHWAY	-0.00286665211651615	0.969879415455886	Mean_Hole_Area
BIOCARTA_P35ALZHEIMERS_PATHWAY	0.0445522329131884	0.557114916282148	Mean_Hole_Area
BIOCARTA_P53_PATHWAY	-0.0936572168565697	0.216321314066142	Mean_Hole_Area
BIOCARTA_PCAF_PATHWAY	0.128033824336638	0.0903728624810243	Mean_Hole_Area
BIOCARTA_PDGF_PATHWAY	0.040580748695779	0.592823669333573	Mean_Hole_Area
BIOCARTA_PDZS_PATHWAY	0.104629477661194	0.168208257537288	Mean_Hole_Area
BIOCARTA_PGC1A_PATHWAY	-0.0138090914184108	0.855659967742962	Mean_Hole_Area
BIOCARTA_PITX2_PATHWAY	0.089318399763254	0.238455192806359	Mean_Hole_Area
BIOCARTA_PKC_PATHWAY	-0.130699747686142	0.0838095693533133	Mean_Hole_Area
BIOCARTA_PLK3_PATHWAY	0.00205571599543934	0.978397639565527	Mean_Hole_Area
BIOCARTA_PPARA_PATHWAY	0.0433142424297952	0.568134015930233	Mean_Hole_Area
BIOCARTA_PRION_PATHWAY	-0.0755675101512001	0.318862146551143	Mean_Hole_Area
BIOCARTA_PROTEASOME_PATHWAY	-0.00985306160251605	0.89673466668496	Mean_Hole_Area
BIOCARTA_PS1_PATHWAY	0.047156310698372	0.536644646013521	Mean_Hole_Area
BIOCARTA_PTDINS_PATHWAY	-0.0484227527325637	0.523345154922911	Mean_Hole_Area
BIOCARTA_PYK2_PATHWAY	0.040580748695779	0.592823669333573	Mean_Hole_Area
BIOCARTA_RAC1_PATHWAY	0.0445522329131884	0.557114916282148	Mean_Hole_Area
BIOCARTA_RACCYCD_PATHWAY	-0.0957199734356482	0.20632904356779	Mean_Hole_Area
BIOCARTA_RANBP2_PATHWAY	-0.0175107189953271	0.817572495468493	Mean_Hole_Area
BIOCARTA_RANKL_PATHWAY	-0.118986157774879	0.115747836296803	Mean_Hole_Area
BIOCARTA_RANMS_PATHWAY	-0.0283360954194999	0.708912442881032	Mean_Hole_Area
BIOCARTA_RAS_PATHWAY	-0.130699747686142	0.0838095693533133	Mean_Hole_Area
BIOCARTA_RB_PATHWAY	0.0542970406241426	0.474159893527108	Mean_Hole_Area
BIOCARTA_REELIN_PATHWAY	0.05820184714711	0.442912939062152	Mean_Hole_Area
BIOCARTA_RELA_PATHWAY	-0.130699747686142	0.0838095693533133	Mean_Hole_Area
BIOCARTA_RHODOPSIN_PATHWAY	0.134200470683672	0.0757781613856526	Mean_Hole_Area
BIOCARTA_RNA_PATHWAY	-0.130699747686142	0.0838095693533133	Mean_Hole_Area
BIOCARTA_S1P_PATHWAY	-0.0896816895485632	0.236543308411815	Mean_Hole_Area
BIOCARTA_SALMONELLA_PATHWAY	-0.0796363195906395	0.294820846260731	Mean_Hole_Area
BIOCARTA_SARS_PATHWAY	-0.0193946989761074	0.798913848935609	Mean_Hole_Area
BIOCARTA_SKP2E2F_PATHWAY	-0.00286665211651615	0.969879415455886	Mean_Hole_Area
BIOCARTA_SLRP_PATHWAY	0.0764957422454413	0.312936830977567	Mean_Hole_Area
BIOCARTA_SPRY_PATHWAY	-0.0310798805273666	0.682185879308166	Mean_Hole_Area
BIOCARTA_STRESS_PATHWAY	-0.0659314838316766	0.384631770969752	Mean_Hole_Area
BIOCARTA_TALL1_PATHWAY	-0.130699747686142	0.0838095693533133	Mean_Hole_Area
BIOCARTA_TCR_PATHWAY	-0.107089113490183	0.157172398607407	Mean_Hole_Area
BIOCARTA_TCRA_PATHWAY	0.0633547938900649	0.403522423642544	Mean_Hole_Area
BIOCARTA_TCYTOTOXIC_PATHWAY	0.0633547938900649	0.403522423642544	Mean_Hole_Area
BIOCARTA_TEL_PATHWAY	-0.0684231639232532	0.366883857564995	Mean_Hole_Area
BIOCARTA_THELPER_PATHWAY	0.0633547938900649	0.403522423642544	Mean_Hole_Area
BIOCARTA_TID_PATHWAY	-0.130699747686142	0.0838095693533133	Mean_Hole_Area
BIOCARTA_TNFR1_PATHWAY	0.040580748695779	0.592823669333573	Mean_Hole_Area
BIOCARTA_TNFR2_PATHWAY	-0.130699747686142	0.0838095693533133	Mean_Hole_Area
BIOCARTA_TOLL_PATHWAY	-0.0659314838316766	0.384631770969752	Mean_Hole_Area
BIOCARTA_TPO_PATHWAY	0.040580748695779	0.592823669333573	Mean_Hole_Area
BIOCARTA_TSP1_PATHWAY	0.040580748695779	0.592823669333573	Mean_Hole_Area
BIOCARTA_TUBBY_PATHWAY	0.115727041569858	0.126141417255268	Mean_Hole_Area
BIOCARTA_VDR_PATHWAY	0.0629113915311278	0.406827827802078	Mean_Hole_Area
BIOCARTA_VIP_PATHWAY	-0.107482417913462	0.155645088572989	Mean_Hole_Area
BLALOCK_ALZHEIMERS_DISEASE_DN	-0.0588820358177482	0.437591886135003	Mean_Hole_Area
BLALOCK_ALZHEIMERS_DISEASE_INCIPIENT_DN	-0.0140949902965448	0.85270514249508	Mean_Hole_Area
BLALOCK_ALZHEIMERS_DISEASE_INCIPIENT_UP	0.089717850494242	0.23635359392762	Mean_Hole_Area
BLALOCK_ALZHEIMERS_DISEASE_UP	0.0466275724780494	0.538877550718678	Mean_Hole_Area
BLANCO_MELO_BETA_INTERFERON_TREATED_BRONCHIAL_EPITHELIAL_CELLS_DN	0.0049022107941388	0.948514661075565	Mean_Hole_Area
BLANCO_MELO_BETA_INTERFERON_TREATED_BRONCHIAL_EPITHELIAL_CELLS_UP	0.0693527789102961	0.360394103709137	Mean_Hole_Area
BLANCO_MELO_BRONCHIAL_EPITHELIAL_CELLS_INFLUENZA_A_DEL_NS1_INFECTION_DN	-0.0702795815234776	0.35399556814763	Mean_Hole_Area
BLANCO_MELO_BRONCHIAL_EPITHELIAL_CELLS_INFLUENZA_A_DEL_NS1_INFECTION_UP	0.0550193346202905	0.468291014775246	Mean_Hole_Area
BLANCO_MELO_BRONCHIAL_EPITHELIAL_CELLS_INFLUENZA_A_INFECTION_DN	-0.110901314810885	0.142835696677221	Mean_Hole_Area
BLANCO_MELO_BRONCHIAL_EPITHELIAL_CELLS_INFLUENZA_A_INFECTION_UP	0.0871295683416548	0.250203177268305	Mean_Hole_Area
BLANCO_MELO_COVID19_BRONCHIAL_EPITHELIAL_CELLS_SARS_COV_2_INFECTION_DN	-0.0174742699162087	0.817945614231383	Mean_Hole_Area
BLANCO_MELO_COVID19_BRONCHIAL_EPITHELIAL_CELLS_SARS_COV_2_INFECTION_UP	0.00895138998654405	0.906139145084302	Mean_Hole_Area
BLANCO_MELO_COVID19_SARS_COV_2_INFECTION_A594_ACE2_EXPRESSING_CELLS_DN	0.0377017418610681	0.619342225365919	Mean_Hole_Area
BLANCO_MELO_COVID19_SARS_COV_2_INFECTION_A594_ACE2_EXPRESSING_CELLS_RUXOLITINIB_DN	0.0559820984071354	0.461825886797346	Mean_Hole_Area
BLANCO_MELO_COVID19_SARS_COV_2_INFECTION_A594_ACE2_EXPRESSING_CELLS_RUXOLITINIB_UP	0.0571345972665236	0.451335389695725	Mean_Hole_Area
BLANCO_MELO_COVID19_SARS_COV_2_INFECTION_A594_ACE2_EXPRESSING_CELLS_UP	0.0278646080022848	0.713542180949897	Mean_Hole_Area
BLANCO_MELO_COVID19_SARS_COV_2_INFECTION_A594_CELLS_DN	0.104766712155869	0.166421261908398	Mean_Hole_Area
BLANCO_MELO_COVID19_SARS_COV_2_INFECTION_CALU3_CELLS_UP	-0.0142757231676052	0.850838283991251	Mean_Hole_Area
BLANCO_MELO_COVID19_SARS_COV_2_LOW_MOI_INFECTION_A594_ACE2_EXPRESSING_CELLS_UP	-0.0153121553963465	0.840148887149089	Mean_Hole_Area
BLANCO_MELO_COVID19_SARS_COV_2_POS_PATIENT_LUNG_TISSUE_DN	-0.0123045065339835	0.87124230854583	Mean_Hole_Area
BLANCO_MELO_COVID19_SARS_COV_2_POS_PATIENT_LUNG_TISSUE_UP	-0.0610924390478885	0.420554085152444	Mean_Hole_Area
BLANCO_MELO_HUMAN_PARAINFLUENZA_VIRUS_3_INFECTION_A594_CELLS_DN	0.109004237547823	0.149840523703547	Mean_Hole_Area
BLANCO_MELO_HUMAN_PARAINFLUENZA_VIRUS_3_INFECTION_A594_CELLS_UP	0.033142650187262	0.662347851159433	Mean_Hole_Area
BLANCO_MELO_INFLUENZA_A_INFECTION_A594_CELLS_DN	-0.0640627608669408	0.398277961081922	Mean_Hole_Area
BLANCO_MELO_INFLUENZA_A_INFECTION_A594_CELLS_UP	-0.0427628017827492	0.573075324585961	Mean_Hole_Area
BLANCO_MELO_MERS_COV_INFECTION_MCR5_CELLS_DN	-0.125067731486056	0.0981501820839221	Mean_Hole_Area
BLANCO_MELO_MERS_COV_INFECTION_MCR5_CELLS_UP	-0.00661918987565691	0.930521515242515	Mean_Hole_Area
BLANCO_MELO_RESPIRATORY_SYNCYTIAL_VIRUS_INFECTION_A594_CELLS_DN	0.109004237547823	0.149840523703547	Mean_Hole_Area
BLANCO_MELO_RESPIRATORY_SYNCYTIAL_VIRUS_INFECTION_A594_CELLS_UP	0.0510201894068288	0.501281714262673	Mean_Hole_Area
BLUM_RESPONSE_TO_SALIRASIB_DN	-0.0333373053741048	0.660487621143046	Mean_Hole_Area
BLUM_RESPONSE_TO_SALIRASIB_UP	-0.148910693014802	0.0485573308087158	Mean_Hole_Area
BMI1_DN.V1_DN	0.0868139875067199	0.251929467658076	Mean_Hole_Area
BMI1_DN.V1_UP	-0.111557630734973	0.140471208054927	Mean_Hole_Area
BMI1_DN_MEL18_DN.V1_DN	-0.0943666708153653	0.212846386088363	Mean_Hole_Area
BMI1_DN_MEL18_DN.V1_UP	-0.100420503020677	0.184809809977854	Mean_Hole_Area
BOCHKIS_FOXA2_TARGETS	-0.0368869625627167	0.626939274612371	Mean_Hole_Area
BOGNI_TREATMENT_RELATED_MYELOID_LEUKEMIA_DN	-0.000214243835541281	0.997748362536091	Mean_Hole_Area
BOHN_PRIMARY_IMMUNODEFICIENCY_SYNDROM_UP	-0.00283752063499516	0.970185364750654	Mean_Hole_Area
BONCI_TARGETS_OF_MIR15A_AND_MIR16_1	-0.0803863596655078	0.28888813971016	Mean_Hole_Area
BONOME_OVARIAN_CANCER_POOR_SURVIVAL_UP	-0.00789610575421407	0.917162310962671	Mean_Hole_Area
BONOME_OVARIAN_CANCER_SURVIVAL_OPTIMAL_DEBULKING	-0.0197804428250428	0.794421930661661	Mean_Hole_Area
BONOME_OVARIAN_CANCER_SURVIVAL_SUBOPTIMAL_DEBULKING	0.0804912970348822	0.288257080095139	Mean_Hole_Area
BOQUEST_STEM_CELL_CULTURED_VS_FRESH_DN	-0.00438523601708158	0.953937838496524	Mean_Hole_Area
BOQUEST_STEM_CELL_CULTURED_VS_FRESH_UP	-0.0255612616335579	0.736307521766613	Mean_Hole_Area
BOQUEST_STEM_CELL_DN	0.0605670162988424	0.42456867217391	Mean_Hole_Area
BOQUEST_STEM_CELL_UP	-0.072732486268522	0.337407042385145	Mean_Hole_Area
BORCZUK_MALIGNANT_MESOTHELIOMA_DN	-0.140925587653705	0.0620989483470707	Mean_Hole_Area
BORCZUK_MALIGNANT_MESOTHELIOMA_UP	-0.00769034223157562	0.919313559079432	Mean_Hole_Area
BORLAK_LIVER_CANCER_EGF_UP	-0.0115895948789506	0.878664124875501	Mean_Hole_Area
BOSCO_ALLERGEN_INDUCED_TH2_ASSOCIATED_MODULE	-0.0407522085371118	0.591260755587338	Mean_Hole_Area
BOSCO_INTERFERON_INDUCED_ANTIVIRAL_MODULE	-0.00819148802448684	0.914075157782846	Mean_Hole_Area
BOSCO_TH1_CYTOTOXIC_MODULE	0.0294615443939493	0.697904450689564	Mean_Hole_Area
BOUDOUKHA_BOUND_BY_IGF2BP2	0.102765023871957	0.17471334561138	Mean_Hole_Area
BOWIE_RESPONSE_TO_EXTRACELLULAR_MATRIX	0.124371315763537	0.100050948444395	Mean_Hole_Area
BOWIE_RESPONSE_TO_TAMOXIFEN	0.124371315763537	0.100050948444395	Mean_Hole_Area
BOYAULT_LIVER_CANCER_SUBCLASS_G1_DN	-0.0503767423450068	0.506701460506831	Mean_Hole_Area
BOYAULT_LIVER_CANCER_SUBCLASS_G1_UP	-0.0102341247012749	0.892764402590242	Mean_Hole_Area
BOYAULT_LIVER_CANCER_SUBCLASS_G12_DN	0.1156326593975	0.12645280692189	Mean_Hole_Area
BOYAULT_LIVER_CANCER_SUBCLASS_G12_UP	-0.0480470855302485	0.526576588659895	Mean_Hole_Area
BOYAULT_LIVER_CANCER_SUBCLASS_G123_DN	0.0292351424495809	0.700113914736168	Mean_Hole_Area
BOYAULT_LIVER_CANCER_SUBCLASS_G123_UP	0.0432214677340365	0.568963929272349	Mean_Hole_Area
BOYAULT_LIVER_CANCER_SUBCLASS_G23_UP	-0.0878290232339142	0.24640625961668	Mean_Hole_Area
BOYAULT_LIVER_CANCER_SUBCLASS_G3_DN	0.049016609666871	0.518257544287254	Mean_Hole_Area
BOYAULT_LIVER_CANCER_SUBCLASS_G3_UP	0.0286103287605139	0.706224509583647	Mean_Hole_Area
BOYAULT_LIVER_CANCER_SUBCLASS_G5_DN	-0.134415822184563	0.0753051672521287	Mean_Hole_Area
BOYAULT_LIVER_CANCER_SUBCLASS_G56_DN	0.00505165599152984	0.946947377987666	Mean_Hole_Area
BOYAULT_LIVER_CANCER_SUBCLASS_G6_DN	-0.0966401295564077	0.201980517829517	Mean_Hole_Area
BOYAULT_LIVER_CANCER_SUBCLASS_G6_UP	0.0501205569973353	0.50886777399597	Mean_Hole_Area
BOYLAN_MULTIPLE_MYELOMA_C_CLUSTER_DN	-0.00182419404317022	0.980830079642462	Mean_Hole_Area
BOYLAN_MULTIPLE_MYELOMA_C_CLUSTER_UP	0.0774331771855264	0.307026194651963	Mean_Hole_Area
BOYLAN_MULTIPLE_MYELOMA_C_D_DN	-0.0481213040006259	0.525937372547536	Mean_Hole_Area
BOYLAN_MULTIPLE_MYELOMA_C_D_UP	0.00810118534344019	0.915018811454515	Mean_Hole_Area
BOYLAN_MULTIPLE_MYELOMA_C_DN	0.0825262214630862	0.276201837911281	Mean_Hole_Area
BOYLAN_MULTIPLE_MYELOMA_C_UP	0.0917803952398853	0.225708750655509	Mean_Hole_Area
BOYLAN_MULTIPLE_MYELOMA_D_CLUSTER_DN	0.0105608081890433	0.889362831068403	Mean_Hole_Area
BOYLAN_MULTIPLE_MYELOMA_D_CLUSTER_UP	-0.0322778982443932	0.67063674521389	Mean_Hole_Area
BOYLAN_MULTIPLE_MYELOMA_D_DN	-0.0346837559436019	0.647677624834442	Mean_Hole_Area
BOYLAN_MULTIPLE_MYELOMA_D_UP	0.00121498556965081	0.987231395220431	Mean_Hole_Area
BOYLAN_MULTIPLE_MYELOMA_PCA1_DN	-0.0322778982443932	0.67063674521389	Mean_Hole_Area
BOYLAN_MULTIPLE_MYELOMA_PCA1_UP	-0.036294255332063	0.632490522056538	Mean_Hole_Area
BOYLAN_MULTIPLE_MYELOMA_PCA3_DN	0.0813676253160982	0.28302311392927	Mean_Hole_Area
BOYLAN_MULTIPLE_MYELOMA_PCA3_UP	0.00373776821794245	0.960732869831804	Mean_Hole_Area
BPTF_TARGET_GENES	0.0054952606783812	0.942296365091227	Mean_Hole_Area
BRACHAT_RESPONSE_TO_CAMPTOTHECIN_DN	-0.0841117313591763	0.267048572970296	Mean_Hole_Area
BRACHAT_RESPONSE_TO_CAMPTOTHECIN_UP	0.017809729493224	0.814513164807403	Mean_Hole_Area
BRACHAT_RESPONSE_TO_CISPLATIN	0.017809729493224	0.814513164807403	Mean_Hole_Area
BRACHAT_RESPONSE_TO_METHOTREXATE_DN	-0.111791650306309	0.139635369591958	Mean_Hole_Area
BRACHAT_RESPONSE_TO_METHOTREXATE_UP	0.017809729493224	0.814513164807403	Mean_Hole_Area
BRCA1_DN.V1_DN	-0.132224929460919	0.0802302525630128	Mean_Hole_Area
BRCA1_DN.V1_UP	-0.00382342924801719	0.959833703291813	Mean_Hole_Area
BRCA2_TARGET_GENES	0.0414010284149969	0.585363613414699	Mean_Hole_Area
BREDEMEYER_RAG_SIGNALING_NOT_VIA_ATM_DN	0.0295486652493895	0.697054910063409	Mean_Hole_Area
BREDEMEYER_RAG_SIGNALING_NOT_VIA_ATM_UP	-0.147395921945447	0.0509179830496955	Mean_Hole_Area
BREDEMEYER_RAG_SIGNALING_VIA_ATM_NOT_VIA_NFKB_DN	-0.00123436590703039	0.987027739779665	Mean_Hole_Area
BREDEMEYER_RAG_SIGNALING_VIA_ATM_NOT_VIA_NFKB_UP	0.00480238065947606	0.949561724374004	Mean_Hole_Area
BRF1_TARGET_GENES	-0.00452504830392122	0.952470958272025	Mean_Hole_Area
BRIDEAU_IMPRINTED_GENES	0.0576439756493159	0.447304353384338	Mean_Hole_Area
BRN2_01	0.109187397794008	0.149153095019235	Mean_Hole_Area
BROCKE_APOPTOSIS_REVERSED_BY_IL6	-0.0610225685384795	0.421086665860688	Mean_Hole_Area
BROWN_MYELOID_CELL_DEVELOPMENT_DN	0.0842539936471236	0.266237513544452	Mean_Hole_Area
BROWN_MYELOID_CELL_DEVELOPMENT_UP	-0.118754438365741	0.116464041988028	Mean_Hole_Area
BROWNE_HCMV_INFECTION_10HR_DN	0.0625044436194059	0.409875524322971	Mean_Hole_Area
BROWNE_HCMV_INFECTION_10HR_UP	-0.142421824874479	0.0593489745088591	Mean_Hole_Area
BROWNE_HCMV_INFECTION_12HR_DN	-0.108956468867198	0.150020200232064	Mean_Hole_Area
BROWNE_HCMV_INFECTION_12HR_UP	-0.044326750151707	0.559114184262137	Mean_Hole_Area
BROWNE_HCMV_INFECTION_14HR_DN	0.106193044179545	0.160694100543822	Mean_Hole_Area
BROWNE_HCMV_INFECTION_14HR_UP	-0.12922836247792	0.0873830145200542	Mean_Hole_Area
BROWNE_HCMV_INFECTION_16HR_DN	0.053786590389234	0.478331513487668	Mean_Hole_Area
BROWNE_HCMV_INFECTION_16HR_UP	-0.125882797202394	0.0959620202071982	Mean_Hole_Area
BROWNE_HCMV_INFECTION_18HR_DN	-0.0467813852969275	0.53753780059153	Mean_Hole_Area
BROWNE_HCMV_INFECTION_18HR_UP	0.0154959738151283	0.838256037435401	Mean_Hole_Area
BROWNE_HCMV_INFECTION_1HR_DN	0.160151865211964	0.0337337864616636	Mean_Hole_Area
BROWNE_HCMV_INFECTION_1HR_UP	-0.0304275587124314	0.688505777925509	Mean_Hole_Area
BROWNE_HCMV_INFECTION_20HR_DN	0.0676084141465354	0.372630711097701	Mean_Hole_Area
BROWNE_HCMV_INFECTION_20HR_UP	-0.113663539967869	0.13308560447982	Mean_Hole_Area
BROWNE_HCMV_INFECTION_24HR_DN	0.176626971564844	0.019027486867365	Mean_Hole_Area
BROWNE_HCMV_INFECTION_24HR_UP	0.00440536128817906	0.953726678865137	Mean_Hole_Area
BROWNE_HCMV_INFECTION_2HR_DN	0.0225231161739328	0.766686851835749	Mean_Hole_Area
BROWNE_HCMV_INFECTION_2HR_UP	-0.0506879834995441	0.504076073472424	Mean_Hole_Area
BROWNE_HCMV_INFECTION_30MIN_DN	0.105922411903833	0.161769266801633	Mean_Hole_Area
BROWNE_HCMV_INFECTION_30MIN_UP	0.0426232171902343	0.574329301875109	Mean_Hole_Area
BROWNE_HCMV_INFECTION_48HR_DN	-0.0185156706540118	0.807301512542689	Mean_Hole_Area
BROWNE_HCMV_INFECTION_48HR_UP	0.0510753007062108	0.500818931958448	Mean_Hole_Area
BROWNE_HCMV_INFECTION_4HR_DN	-0.0141712257173371	0.851917577489664	Mean_Hole_Area
BROWNE_HCMV_INFECTION_4HR_UP	-0.062518665681537	0.409768786678788	Mean_Hole_Area
BROWNE_HCMV_INFECTION_6HR_DN	0.110478647511004	0.144374380427197	Mean_Hole_Area
BROWNE_HCMV_INFECTION_6HR_UP	0.0553207134208323	0.465854053732386	Mean_Hole_Area
BROWNE_HCMV_INFECTION_8HR_DN	0.0225231161739328	0.766686851835749	Mean_Hole_Area
BROWNE_HCMV_INFECTION_8HR_UP	0.000576733001070243	0.993938761621163	Mean_Hole_Area
BROWNE_INTERFERON_RESPONSIVE_GENES	0.155136558667368	0.0397904460368694	Mean_Hole_Area
BRUECKNER_TARGETS_OF_MIRLET7A3_DN	-0.0250954584109272	0.740940116871672	Mean_Hole_Area
BRUECKNER_TARGETS_OF_MIRLET7A3_UP	-0.115667147251693	0.126338954408717	Mean_Hole_Area
BRUINS_UVC_RESPONSE_EARLY_LATE	0.0809981751825126	0.285221859648497	Mean_Hole_Area
BRUINS_UVC_RESPONSE_LATE	-0.0192502222849206	0.799814792560585	Mean_Hole_Area
BRUINS_UVC_RESPONSE_MIDDLE	0.0791422885767972	0.296439892828315	Mean_Hole_Area
BRUINS_UVC_RESPONSE_VIA_TP53_GROUP_A	0.168860173938213	0.0250692886769144	Mean_Hole_Area
BRUINS_UVC_RESPONSE_VIA_TP53_GROUP_B	-0.0677730634435347	0.371464918403119	Mean_Hole_Area
BRUINS_UVC_RESPONSE_VIA_TP53_GROUP_C	0.11950392669637	0.114159905279834	Mean_Hole_Area
BRUINS_UVC_RESPONSE_VIA_TP53_GROUP_D	-0.0567148734755084	0.45467218696745	Mean_Hole_Area
BRUNO_HEMATOPOIESIS	-0.00381794433375108	0.959891275823826	Mean_Hole_Area
BUCKANOVICH_T_LYMPHOCYTE_HOMING_ON_TUMOR_UP	0.0108566196563954	0.886284451953894	Mean_Hole_Area
BUFFA_HYPOXIA_METAGENE	-0.120774650842925	0.110334814248676	Mean_Hole_Area
BURTON_ADIPOGENESIS_1	-0.151061851772696	0.045362077425581	Mean_Hole_Area
BURTON_ADIPOGENESIS_10	0.223283118514462	0.00289400600108618	Mean_Hole_Area
BURTON_ADIPOGENESIS_11	0.0347889715900372	0.646680894817761	Mean_Hole_Area
BURTON_ADIPOGENESIS_12	0.0213705572889216	0.778308183132197	Mean_Hole_Area
BURTON_ADIPOGENESIS_2	0.0559820984071354	0.461825886797346	Mean_Hole_Area
BURTON_ADIPOGENESIS_3	-0.087382273101383	0.24882674931244	Mean_Hole_Area
BURTON_ADIPOGENESIS_5	0.205459340942423	0.00622759816064108	Mean_Hole_Area
BURTON_ADIPOGENESIS_6	0.0257996366086418	0.733940448266897	Mean_Hole_Area
BURTON_ADIPOGENESIS_8	-0.0125945925756122	0.868233960976417	Mean_Hole_Area
BURTON_ADIPOGENESIS_9	0.0443694516691578	0.558735301593643	Mean_Hole_Area
BURTON_ADIPOGENESIS_PEAK_AT_0HR	0.0209295488027225	0.782768092922523	Mean_Hole_Area
BURTON_ADIPOGENESIS_PEAK_AT_16HR	0.0491778499485997	0.51688057723559	Mean_Hole_Area
BURTON_ADIPOGENESIS_PEAK_AT_24HR	-0.088879707489752	0.240778276331933	Mean_Hole_Area
BURTON_ADIPOGENESIS_PEAK_AT_2HR	0.0186942669251314	0.805479579211177	Mean_Hole_Area
BUSSLINGER_DUODENAL_BCHE_CELLS	0.116986514553732	0.122042556704114	Mean_Hole_Area
BUSSLINGER_DUODENAL_DIFFERENTIATING_STEM_CELLS	-0.0464677868245557	0.540271080843478	Mean_Hole_Area
BUSSLINGER_DUODENAL_EARLY_IMMATURE_ENTEROCYTES	0.122515223805452	0.105259165026849	Mean_Hole_Area
BUSSLINGER_DUODENAL_EC_CELLS	-0.0245577182173313	0.746299745365224	Mean_Hole_Area
BUSSLINGER_DUODENAL_IMMUNE_CELLS	-0.0756269219831477	0.31848072759892	Mean_Hole_Area
BUSSLINGER_DUODENAL_K_CELLS	-0.103797326522321	0.171636426442291	Mean_Hole_Area
BUSSLINGER_DUODENAL_LATE_IMMATURE_ENTEROCYTES	-0.0101098663539577	0.894058751948868	Mean_Hole_Area
BUSSLINGER_DUODENAL_MATURE_ENTEROCYTES	-0.0407339674579988	0.591426939837154	Mean_Hole_Area
BUSSLINGER_DUODENAL_MX_CELLS	-0.119399500836135	0.114478789773448	Mean_Hole_Area
BUSSLINGER_DUODENAL_STEM_CELLS	-0.000185039970271009	0.998055285616028	Mean_Hole_Area
BUSSLINGER_DUODENAL_TRANSIT_AMPLIFYING_CELLS	-0.0347207241314573	0.647327345914337	Mean_Hole_Area
BUSSLINGER_DUODENAL_TUFT_CELLS	-0.00213203060054596	0.977595897640129	Mean_Hole_Area
BUSSLINGER_ESOPHAGEAL_DENDRITIC_CELLS	-0.168154559256017	0.0256920084442425	Mean_Hole_Area
BUSSLINGER_ESOPHAGEAL_EARLY_SUPRABASAL_CELLS	-0.143428723317841	0.0575553739649344	Mean_Hole_Area
BUSSLINGER_ESOPHAGEAL_LATE_SUPRABASAL_CELLS	-0.0315545192192153	0.677601249273267	Mean_Hole_Area
BUSSLINGER_ESOPHAGEAL_PROLIFERATING_BASAL_CELLS	-0.122524160579919	0.105233586979933	Mean_Hole_Area
BUSSLINGER_ESOPHAGEAL_QUIESCENT_BASAL_CELLS	-0.115329860179406	0.127455821176436	Mean_Hole_Area
BUSSLINGER_GASTRIC_CHIEF_CELLS	0.0705875488220339	0.35188524794051	Mean_Hole_Area
BUSSLINGER_GASTRIC_D_CELLS	0.0719502911422983	0.342642239283658	Mean_Hole_Area
BUSSLINGER_GASTRIC_G_CELLS	-0.205543444711126	0.00620597894249778	Mean_Hole_Area
BUSSLINGER_GASTRIC_IMMATURE_PIT_CELLS	-0.0545368557350958	0.472206885175514	Mean_Hole_Area
BUSSLINGER_GASTRIC_IMMUNE_CELLS	0.0302870234150435	0.689870173689694	Mean_Hole_Area
BUSSLINGER_GASTRIC_ISTHMUS_CELLS	-0.120976206630328	0.109737429437329	Mean_Hole_Area
BUSSLINGER_GASTRIC_LYZ_POSITIVE_CELLS	0.098247630835068	0.194543321134172	Mean_Hole_Area
BUSSLINGER_GASTRIC_MATURE_PIT_CELLS	-0.115768536269413	0.12600470368802	Mean_Hole_Area
BUSSLINGER_GASTRIC_METALLOTHIONEIN_CELLS	0.0962028416158948	0.204038747333174	Mean_Hole_Area
BUSSLINGER_GASTRIC_NECK_CELLS	-0.0559635256486078	0.46197471863737	Mean_Hole_Area
BUSSLINGER_GASTRIC_OXYNTIC_ENTEROCHROMAFFIN_LIKE_CELLS	-0.0332442443405163	0.661376704024916	Mean_Hole_Area
BUSSLINGER_GASTRIC_PARIETAL_CELLS	-0.048712411946123	0.52086045549611	Mean_Hole_Area
BUSSLINGER_GASTRIC_PPP1R1B_POSITIVE_CELLS	0.040580748695779	0.592823669333573	Mean_Hole_Area
BUSSLINGER_GASTRIC_PREZYMOGENIC_CELLS	0.0522364840050553	0.491120631868826	Mean_Hole_Area
BUSSLINGER_GASTRIC_REG3A_POSITIVE_CELLS	0.00433682430304113	0.954445800019637	Mean_Hole_Area
BUSSLINGER_GASTRIC_TUFT_CELLS	0.0842539936471236	0.266237513544452	Mean_Hole_Area
BUSSLINGER_GASTRIC_X_CELLS	-0.0533762108284657	0.481699677836616	Mean_Hole_Area
BUYTAERT_PHOTODYNAMIC_THERAPY_STRESS_DN	-0.0703510153479241	0.353505369050775	Mean_Hole_Area
BUYTAERT_PHOTODYNAMIC_THERAPY_STRESS_UP	0.024045537748713	0.751415964137539	Mean_Hole_Area
BYSTROEM_CORRELATED_WITH_IL5_DN	-0.00842698847780193	0.911614770550807	Mean_Hole_Area
BYSTROEM_CORRELATED_WITH_IL5_UP	-0.102356871122071	0.176441031821333	Mean_Hole_Area
BYSTRYKH_HEMATOPOIESIS_STEM_CELL_AND_BRAIN_QTL_CIS	-0.0688876095592336	0.363632528877524	Mean_Hole_Area
BYSTRYKH_HEMATOPOIESIS_STEM_CELL_AND_BRAIN_QTL_TRANS	-0.0870221655176476	0.250789770504119	Mean_Hole_Area
BYSTRYKH_HEMATOPOIESIS_STEM_CELL_IL3RA	0.0559820984071354	0.461825886797346	Mean_Hole_Area
BYSTRYKH_HEMATOPOIESIS_STEM_CELL_QTL_CIS	0.0180652655839282	0.811900861891009	Mean_Hole_Area
BYSTRYKH_HEMATOPOIESIS_STEM_CELL_QTL_TRANS	0.020434346849557	0.787784502803908	Mean_Hole_Area
CAAGGAT_MIR362	-0.0162954487218122	0.830034458079642	Mean_Hole_Area
CAATGCA_MIR33	-0.0058590449908563	0.93848368409707	Mean_Hole_Area
CACBINDINGPROTEIN_Q6	-0.0251757776837784	0.740140640343402	Mean_Hole_Area
CACCAGC_MIR138	-0.165936851732248	0.0277362546596228	Mean_Hole_Area
CACCCBINDINGFACTOR_Q6	-0.0189783234273894	0.802583962429808	Mean_Hole_Area
CACGTG_MYC_Q2	-0.0635236384168469	0.402267952309581	Mean_Hole_Area
CACGTTT_MIR302A	0.00647345776491302	0.932047482716389	Mean_Hole_Area
CACTGCC_MIR34A_MIR34C_MIR449	0.0228574038227442	0.76332578969162	Mean_Hole_Area
CACTGTG_MIR128A_MIR128B	0.0249920678237297	0.741969647330244	Mean_Hole_Area
CACTTTG_MIR520G_MIR520H	-0.168636459366447	0.025265303865144	Mean_Hole_Area
CADWELL_ATG16L1_TARGETS_DN	-2.81696093858432e-06	0.999970394559488	Mean_Hole_Area
CADWELL_ATG16L1_TARGETS_UP	0.00646090163849189	0.93217897014602	Mean_Hole_Area
CAFFAREL_RESPONSE_TO_THC_24HR_5_DN	-0.0682274196997381	0.36825951981989	Mean_Hole_Area
CAFFAREL_RESPONSE_TO_THC_24HR_5_UP	-0.0658785293167206	0.385014520520563	Mean_Hole_Area
CAFFAREL_RESPONSE_TO_THC_8HR_3_DN	0.00480539734745649	0.949530082721097	Mean_Hole_Area
CAFFAREL_RESPONSE_TO_THC_8HR_5_UP	-0.089731320534896	0.23628295209333	Mean_Hole_Area
CAFFAREL_RESPONSE_TO_THC_DN	0.0491778499485997	0.51688057723559	Mean_Hole_Area
CAFFAREL_RESPONSE_TO_THC_UP	0.0477445313645608	0.529186438805201	Mean_Hole_Area
CAGCACT_MIR5123P	0.00955991300984723	0.899790707760403	Mean_Hole_Area
CAGCAGG_MIR370	-0.0906439502612942	0.231531221526631	Mean_Hole_Area
CAGCCTC_MIR4855P	-0.101419405243947	0.180457008681458	Mean_Hole_Area
CAGCTG_AP4_Q5	-0.101233222111517	0.181262540447394	Mean_Hole_Area
CAGCTTT_MIR320	0.0961243674424537	0.204409705538127	Mean_Hole_Area
CAGGGTC_MIR504	0.168300401168207	0.0255622235609837	Mean_Hole_Area
CAGGTA_AREB6_01	-0.106289526400419	0.160312093749376	Mean_Hole_Area
CAGGTCC_MIR492	-0.0747472406684787	0.32415849461229	Mean_Hole_Area
CAGNWMCNNNGAC_UNKNOWN	0.0603933637137705	0.425900362018195	Mean_Hole_Area
CAGNYGKNAAA_UNKNOWN	0.105433382341553	0.163725719930041	Mean_Hole_Area
CAGTATT_MIR200B_MIR200C_MIR429	-0.0122549717360728	0.871756196794899	Mean_Hole_Area
CAGTCAC_MIR134	0.0147196973268824	0.846255844240068	Mean_Hole_Area
CAGTGTT_MIR141_MIR200A	-0.0305061932456022	0.687742787453112	Mean_Hole_Area
CAHOY_ASTROCYTIC	-0.0172019512925133	0.820734550278135	Mean_Hole_Area
CAHOY_ASTROGLIAL	-0.00370701832981885	0.961055657337631	Mean_Hole_Area
CAHOY_NEURONAL	0.150070198480494	0.0468125204431047	Mean_Hole_Area
CAHOY_OLIGODENDROCUTIC	0.102055716177285	0.17772387343407	Mean_Hole_Area
CAIRO_HEPATOBLASTOMA_CLASSES_DN	0.0671800732573727	0.375674073313856	Mean_Hole_Area
CAIRO_HEPATOBLASTOMA_CLASSES_UP	-0.0696861475361867	0.358084326317907	Mean_Hole_Area
CAIRO_HEPATOBLASTOMA_DN	0.00520918216779503	0.945295567325561	Mean_Hole_Area
CAIRO_HEPATOBLASTOMA_UP	0.0464040056322565	0.540827830944805	Mean_Hole_Area
CAIRO_LIVER_DEVELOPMENT_DN	-0.0848306041934066	0.262967388454903	Mean_Hole_Area
CAIRO_LIVER_DEVELOPMENT_UP	0.0457015405252081	0.546978434656034	Mean_Hole_Area
CAIRO_PML_TARGETS_BOUND_BY_MYC_DN	0.0629527453587896	0.406518874553361	Mean_Hole_Area
CAIRO_PML_TARGETS_BOUND_BY_MYC_UP	-0.140264432412575	0.0633469656568611	Mean_Hole_Area
CAMP_UP.V1_DN	-0.0471866105276808	0.534016142119118	Mean_Hole_Area
CAMP_UP.V1_UP	0.0246592736143562	0.745286606679978	Mean_Hole_Area
CAMPS_COLON_CANCER_COPY_NUMBER_UP	0.00789744479952657	0.917386564419958	Mean_Hole_Area
CAO_BLOOD_FLUMIST_AGE_05_14YO_30DY_DN	0.0122925762304009	0.871366072031036	Mean_Hole_Area
CAR_HPX	0.0824873571354969	0.276428835809917	Mean_Hole_Area
CAR_IGFBP1	-0.0957324657346119	0.206269558983271	Mean_Hole_Area
CAR_MLANA	-0.0621688745239654	0.4123987471702	Mean_Hole_Area
CAR_MYST2	-0.0621688745239654	0.4123987471702	Mean_Hole_Area
CAR_WBSCR22	-0.0621688745239654	0.4123987471702	Mean_Hole_Area
CARD_MIR302A_TARGETS	-0.0661587482848618	0.382991749038583	Mean_Hole_Area
CART1_01	-0.0501273195929661	0.508810527454016	Mean_Hole_Area
CASORELLI_ACUTE_PROMYELOCYTIC_LEUKEMIA_DN	0.0748328486174622	0.323603098330095	Mean_Hole_Area
CASORELLI_ACUTE_PROMYELOCYTIC_LEUKEMIA_UP	0.00276272789509362	0.970970884815069	Mean_Hole_Area
CASORELLI_APL_SECONDARY_VS_DE_NOVO_UP	-0.0175107189953271	0.817572495468493	Mean_Hole_Area
CASP3_TARGET_GENES	0.0768007220818079	0.31100579990045	Mean_Hole_Area
CASP8AP2_TARGET_GENES	0.0633015320703536	0.403918626589149	Mean_Hole_Area
CASTELLANO_HRAS_AND_NRAS_TARGETS_UP	0.0241813288041183	0.750058468486218	Mean_Hole_Area
CASTELLANO_HRAS_TARGETS_DN	0.0818488326715898	0.280176371479967	Mean_Hole_Area
CASTELLANO_NRAS_TARGETS_UP	0.0241813288041183	0.750058468486218	Mean_Hole_Area
CATGTAA_MIR496	-0.151011887303131	0.0454342488992067	Mean_Hole_Area
CATRRAGC_UNKNOWN	-0.0427933972191601	0.572800638442934	Mean_Hole_Area
CATTGTYY_SOX9_B1	-0.0377721216838568	0.618687871498989	Mean_Hole_Area
CATTTCA_MIR203	0.0835055575877957	0.270523333767729	Mean_Hole_Area
CAVARD_LIVER_CANCER_MALIGNANT_VS_BENIGN	0.0275550855400201	0.717369994631311	Mean_Hole_Area
CAVIN1_TARGET_GENES	-0.00787933683620123	0.91733760693586	Mean_Hole_Area
CBFA2T2_TARGET_GENES	0.0603256845825455	0.426420026739281	Mean_Hole_Area
CBX5_TARGET_GENES	-0.100542886711281	0.18427241012169	Mean_Hole_Area
CBX7_TARGET_GENES	0.0542597999183303	0.474463568913901	Mean_Hole_Area
CC2D1A_TARGET_GENES	-0.10091062908607	0.182664515884528	Mean_Hole_Area
CCAATNNSNNNGCG_UNKNOWN	-0.0482576480119571	0.52476411782352	Mean_Hole_Area
CCACACA_MIR147	-0.0302970226540483	0.689773062353874	Mean_Hole_Area
CCAGGGG_MIR331	-0.0437366652741168	0.564362520208171	Mean_Hole_Area
CCAGGTT_MIR490	0.0299182787029978	0.693454899793334	Mean_Hole_Area
CCANNAGRKGGC_UNKNOWN	0.172252245999441	0.0222533655758179	Mean_Hole_Area
CCATCCA_MIR432	-0.0507506374351529	0.503548435496098	Mean_Hole_Area
CCAWNWWNNNGGC_UNKNOWN	-0.070922939765891	0.349596013498764	Mean_Hole_Area
CCAWWNAAGG_SRF_Q4	0.115587666542422	0.126601457947276	Mean_Hole_Area
CCAWYNNGAAR_UNKNOWN	-0.0292086000052657	0.700373108613631	Mean_Hole_Area
CCCACAT_MIR2993P	0.0195074699418411	0.797197133084899	Mean_Hole_Area
CCCAGAG_MIR326	-0.0205935594519501	0.786170711635354	Mean_Hole_Area
CCCNNGGGAR_OLF1_01	-0.113232958448939	0.134570930715913	Mean_Hole_Area
CCCNNNNNNAAGWT_UNKNOWN	-0.108249839608178	0.152697169514936	Mean_Hole_Area
CCGNMNNTNACG_UNKNOWN	-0.0795458017538164	0.293976274815726	Mean_Hole_Area
CCTGAGT_MIR510	0.00679318954689976	0.928699888938973	Mean_Hole_Area
CCTGCTG_MIR214	-0.0323316930150277	0.670119933137398	Mean_Hole_Area
CCTGTGA_MIR513	-0.120246348649988	0.111912720283438	Mean_Hole_Area
CCTNTMAGA_UNKNOWN	-0.104963963590598	0.16562029383178	Mean_Hole_Area
CDC5_01	0.188822391306573	0.0120805972614219	Mean_Hole_Area
CDC5L_TARGET_GENES	-0.0721118152840843	0.341556969501808	Mean_Hole_Area
CDC73_TARGET_GENES	-0.163837984687014	0.0297974582592157	Mean_Hole_Area
CDH4_TARGET_GENES	0.0631667651081635	0.404922158805193	Mean_Hole_Area
CDP_01	0.0476619942381725	0.529899539747244	Mean_Hole_Area
CDP_02	0.110342384373609	0.144873109753823	Mean_Hole_Area
CDPCR1_01	-0.0325114819980063	0.668393805306649	Mean_Hole_Area
CDPCR3_01	-0.00849255583088264	0.910929905130586	Mean_Hole_Area
CDPCR3HD_01	0.0660342011466272	0.383889999271448	Mean_Hole_Area
CDX1_TARGET_GENES	-0.0299816808177246	0.692838053431021	Mean_Hole_Area
CDX2_Q5	-0.093446585891628	0.21736074211693	Mean_Hole_Area
CEBALLOS_TARGETS_OF_TP53_AND_MYC_DN	-0.117114725170327	0.121631161226386	Mean_Hole_Area
CEBALLOS_TARGETS_OF_TP53_AND_MYC_UP	-0.103517566388609	0.171560753061801	Mean_Hole_Area
CEBP_01	0.109703753989295	0.147227977495059	Mean_Hole_Area
CEBP_C	-0.0898841160730959	0.235482672406165	Mean_Hole_Area
CEBP_Q2	-0.0452146429794504	0.551261630040172	Mean_Hole_Area
CEBP_Q2_01	-0.0661389267424626	0.383134619113768	Mean_Hole_Area
CEBP_Q3	0.0643999040203675	0.395794854094524	Mean_Hole_Area
CEBPA_01	0.0361091398722123	0.634228533238124	Mean_Hole_Area
CEBPB_01	-0.0351416166708502	0.643344802511054	Mean_Hole_Area
CEBPB_02	-0.0396201740837454	0.601614135485364	Mean_Hole_Area
CEBPDELTA_Q6	0.106940206775044	0.157753574208442	Mean_Hole_Area
CEBPE_TARGET_GENES	-0.0953405783567872	0.20814149598988	Mean_Hole_Area
CEBPGAMMA_Q6	0.155644923344826	0.0391375339412061	Mean_Hole_Area
CEBPZ_TARGET_GENES	0.0353051765082166	0.641799904942195	Mean_Hole_Area
CENPT_TARGET_GENES	0.0173648556734438	0.81906590171444	Mean_Hole_Area
CERIBELLI_PROMOTERS_INACTIVE_AND_BOUND_BY_NFY	0.141284561847708	0.0614298301236378	Mean_Hole_Area
CERVERA_SDHB_TARGETS_1_DN	0.0191341639357797	0.801558805099044	Mean_Hole_Area
CERVERA_SDHB_TARGETS_2	0.0191341639357797	0.801558805099044	Mean_Hole_Area
CETS1P54_01	-0.0587488372006611	0.438631005761398	Mean_Hole_Area
CGCTGCT_MIR503	-0.108997177432149	0.149867069282754	Mean_Hole_Area
CGGAARNGGCNG_UNKNOWN	0.0908340840402018	0.230549792736691	Mean_Hole_Area
CGTSACG_PAX3_B	0.0255107993408953	0.736808933682506	Mean_Hole_Area
CHAF1A_TARGET_GENES	-0.116940952292642	0.122189013889657	Mean_Hole_Area
CHAF1B_TARGET_GENES	-0.174143650637693	0.0208049663037047	Mean_Hole_Area
CHAMP1_TARGET_GENES	-0.15214855192589	0.043815931073558	Mean_Hole_Area
CHANDRAN_METASTASIS_DN	0.00748650106579497	0.921445286532714	Mean_Hole_Area
CHANDRAN_METASTASIS_TOP50_DN	0.0104523705361901	0.890805766538015	Mean_Hole_Area
CHANDRAN_METASTASIS_TOP50_UP	-0.0323240813748563	0.670193049579302	Mean_Hole_Area
CHANDRAN_METASTASIS_UP	-0.0114200876687562	0.880425431044796	Mean_Hole_Area
CHANG_IMMORTALIZED_BY_HPV31_UP	0.0332933913294532	0.660907106334171	Mean_Hole_Area
CHANG_POU5F1_TARGETS_DN	-0.103797326522321	0.171636426442291	Mean_Hole_Area
CHANG_POU5F1_TARGETS_UP	-0.0647332465198623	0.393348877070957	Mean_Hole_Area
CHANGOLKAR_H2AFY_TARGETS_DN	0.0849489689822116	0.262299522614977	Mean_Hole_Area
CHARAFE_BREAST_CANCER_BASAL_VS_MESENCHYMAL_UP	-0.0464395382339302	0.540517629529129	Mean_Hole_Area
CHARAFE_BREAST_CANCER_LUMINAL_VS_BASAL_DN	0.0104389280421997	0.890631667790984	Mean_Hole_Area
CHARAFE_BREAST_CANCER_LUMINAL_VS_BASAL_UP	0.112647144954391	0.136612100981041	Mean_Hole_Area
CHARAFE_BREAST_CANCER_LUMINAL_VS_MESENCHYMAL_DN	-0.0601619293676337	0.427678913647334	Mean_Hole_Area
CHARAFE_BREAST_CANCER_LUMINAL_VS_MESENCHYMAL_UP	0.0284159659823949	0.708129208626961	Mean_Hole_Area
CHASSOT_SKIN_WOUND	-0.10486516517965	0.166021118948072	Mean_Hole_Area
CHAUHAN_RESPONSE_TO_METHOXYESTRADIOL_DN	0.0999427833026082	0.186918531832886	Mean_Hole_Area
CHAUHAN_RESPONSE_TO_METHOXYESTRADIOL_UP	-0.186512271534846	0.0131928041421977	Mean_Hole_Area
CHEBOTAEV_GR_TARGETS_DN	-0.0299981454743945	0.692677899916583	Mean_Hole_Area
CHEBOTAEV_GR_TARGETS_UP	-0.0791559685380123	0.296356147305357	Mean_Hole_Area
CHEMNITZ_RESPONSE_TO_PROSTAGLANDIN_E2_DN	0.0609527441170566	0.421619287053697	Mean_Hole_Area
CHEMNITZ_RESPONSE_TO_PROSTAGLANDIN_E2_UP	-0.115725530652842	0.126146397469448	Mean_Hole_Area
CHEN_ETV5_TARGETS_SERTOLI	-0.0174742699162087	0.817945614231383	Mean_Hole_Area
CHEN_ETV5_TARGETS_TESTIS	-0.00970947755865702	0.898231327259142	Mean_Hole_Area
CHEN_HOXA5_TARGETS_6HR_UP	0.0104523705361901	0.890805766538015	Mean_Hole_Area
CHEN_HOXA5_TARGETS_9HR_UP	-0.0724840747224291	0.339064099030946	Mean_Hole_Area
CHEN_LIVER_METABOLISM_QTL_CIS	-0.0505959647899459	0.504851529814589	Mean_Hole_Area
CHEN_LVAD_SUPPORT_OF_FAILING_HEART_DN	-0.0625802941642622	0.409306449656773	Mean_Hole_Area
CHEN_LVAD_SUPPORT_OF_FAILING_HEART_UP	-0.049071804238121	0.517785979647872	Mean_Hole_Area
CHEN_METABOLIC_SYNDROM_NETWORK	0.0515986302451871	0.49643562391932	Mean_Hole_Area
CHEN_NEUROBLASTOMA_COPY_NUMBER_GAINS	0.146123651146544	0.0529736306725299	Mean_Hole_Area
CHENG_IMPRINTED_BY_ESTRADIOL	0.0655903063217363	0.387101809738077	Mean_Hole_Area
CHENG_RESPONSE_TO_NICKEL_ACETATE	0.040580748695779	0.592823669333573	Mean_Hole_Area
CHEOK_RESPONSE_TO_HD_MTX_DN	0.096286364980171	0.203644454673967	Mean_Hole_Area
CHEOK_RESPONSE_TO_HD_MTX_UP	-0.134415822184563	0.0753051672521287	Mean_Hole_Area
CHEOK_RESPONSE_TO_MERCAPTOPURINE_AND_LD_MTX_DN	0.0277992272040132	0.714185014192712	Mean_Hole_Area
CHESLER_BRAIN_D6MIT150_QTL_TRANS	0.0849489689822116	0.262299522614977	Mean_Hole_Area
CHESLER_BRAIN_HIGHEST_EXPRESSION	-0.102889008921995	0.174191011628205	Mean_Hole_Area
CHESLER_BRAIN_HIGHEST_GENETIC_VARIANCE	0.109281459127008	0.148800997028381	Mean_Hole_Area
CHESLER_BRAIN_QTL_CIS	-0.0330792369499583	0.662954309255053	Mean_Hole_Area
CHIANG_LIVER_CANCER_SUBCLASS_CTNNB1_DN	0.0195607900142211	0.796654848991195	Mean_Hole_Area
CHIANG_LIVER_CANCER_SUBCLASS_CTNNB1_UP	0.0133394447813532	0.860518203716781	Mean_Hole_Area
CHIANG_LIVER_CANCER_SUBCLASS_INTERFERON_DN	-0.00594144097126198	0.937620315103525	Mean_Hole_Area
CHIANG_LIVER_CANCER_SUBCLASS_POLYSOMY7_UP	-0.136439229800023	0.0709767102180263	Mean_Hole_Area
CHIANG_LIVER_CANCER_SUBCLASS_PROLIFERATION_DN	-0.00594144097126198	0.937620315103525	Mean_Hole_Area
CHIANG_LIVER_CANCER_SUBCLASS_PROLIFERATION_UP	-0.0126765900638517	0.867383943939019	Mean_Hole_Area
CHIANG_LIVER_CANCER_SUBCLASS_UNANNOTATED_DN	-0.0677740219980994	0.371458137970109	Mean_Hole_Area
CHIANG_LIVER_CANCER_SUBCLASS_UNANNOTATED_UP	0.0247352622011395	0.744528813496661	Mean_Hole_Area
CHIARADONNA_NEOPLASTIC_TRANSFORMATION_CDC25_DN	0.0886765496169215	0.24185942998302	Mean_Hole_Area
CHIARADONNA_NEOPLASTIC_TRANSFORMATION_CDC25_UP	0.0735478099872159	0.332004666989193	Mean_Hole_Area
CHIARADONNA_NEOPLASTIC_TRANSFORMATION_KRAS_CDC25_DN	0.0406026469125857	0.592623955227919	Mean_Hole_Area
CHIARADONNA_NEOPLASTIC_TRANSFORMATION_KRAS_CDC25_UP	-0.10847926935312	0.15182408439333	Mean_Hole_Area
CHIARADONNA_NEOPLASTIC_TRANSFORMATION_KRAS_DN	0.106870978879385	0.158024316235278	Mean_Hole_Area
CHIARADONNA_NEOPLASTIC_TRANSFORMATION_KRAS_UP	-0.0954431794833022	0.207650223129845	Mean_Hole_Area
CHIARETTI_ACUTE_LYMPHOBLASTIC_LEUKEMIA_ZAP70	0.0213834204376448	0.778178206176761	Mean_Hole_Area
CHIARETTI_T_ALL_REFRACTORY_TO_THERAPY	-0.0790145451429118	0.297222665831514	Mean_Hole_Area
CHIBA_RESPONSE_TO_TSA	-0.0318750226566271	0.674512111521055	Mean_Hole_Area
CHIBA_RESPONSE_TO_TSA_UP	-0.108655130882502	0.151157406263161	Mean_Hole_Area
CHICAS_RB1_TARGETS_CONFLUENT	-0.00378119678273394	0.960277002694378	Mean_Hole_Area
CHICAS_RB1_TARGETS_GROWING	0.0335157259396947	0.658784362473543	Mean_Hole_Area
CHICAS_RB1_TARGETS_LOW_SERUM	0.0829388270281255	0.273799671250546	Mean_Hole_Area
CHICAS_RB1_TARGETS_SENESCENT	-0.126365489138481	0.094684526019886	Mean_Hole_Area
CHIN_BREAST_CANCER_COPY_NUMBER_DN	-0.0195423759440348	0.796842115644425	Mean_Hole_Area
CHNG_MULTIPLE_MYELOMA_HYPERPLOID_DN	-0.0437356230070924	0.564371811104499	Mean_Hole_Area
CHNG_MULTIPLE_MYELOMA_HYPERPLOID_UP	-0.00656458949308885	0.931093208938547	Mean_Hole_Area
CHOI_ATL_STAGE_PREDICTOR	-0.0210896551941526	0.781148113342604	Mean_Hole_Area
CHOP_01	0.0350639787235125	0.644078664302544	Mean_Hole_Area
CHOW_RASSF1_TARGETS_DN	-0.0700922652995992	0.355283005967411	Mean_Hole_Area
chr10p11	0.0152393119054808	0.840899239121113	Mean_Hole_Area
chr10p12	0.0413009359233303	0.586271588156993	Mean_Hole_Area
chr10p15	0.0585023651647567	0.440557505669034	Mean_Hole_Area
chr10q11	-0.0637146625116944	0.400851491540039	Mean_Hole_Area
chr10q21	-0.0820321611649452	0.279096921548017	Mean_Hole_Area
chr10q24	-0.155427153304488	0.0394161115507342	Mean_Hole_Area
chr10q25	0.0434323899740909	0.567077962277698	Mean_Hole_Area
chr10q26	0.127285374335593	0.0922873889410417	Mean_Hole_Area
chr11p11	-0.0364384393145902	0.631138200172018	Mean_Hole_Area
chr11p15	0.0696438139635503	0.358377125753786	Mean_Hole_Area
chr11q12	0.0169421176131846	0.82339771933212	Mean_Hole_Area
chr11q13	0.00914036006656805	0.90416705250061	Mean_Hole_Area
chr11q14	-0.0824526423799534	0.276631703568889	Mean_Hole_Area
chr11q21	0.160612845017893	0.0332185757776043	Mean_Hole_Area
chr11q23	-0.031801882756548	0.675216586091612	Mean_Hole_Area
chr11q24	0.0402030823409971	0.596272828496843	Mean_Hole_Area
chr12p11	0.0288334181565548	0.704040544935047	Mean_Hole_Area
chr12p12	0.0113461613262069	0.881193765014078	Mean_Hole_Area
chr12p13	-0.0763312877664139	0.31398134329612	Mean_Hole_Area
chr12q13	-0.0420285180419177	0.579686241011385	Mean_Hole_Area
chr12q23	0.0540906471746272	0.475844239086718	Mean_Hole_Area
chr12q24	0.0744110348572997	0.326345638173591	Mean_Hole_Area
chr13q12	-0.219290873134734	0.00345375839954031	Mean_Hole_Area
chr13q13	0.0642111167045027	0.397184155208056	Mean_Hole_Area
chr13q14	0.118009266804678	0.118790653433201	Mean_Hole_Area
chr13q33	0.0250345410926335	0.741546656560149	Mean_Hole_Area
chr13q34	-0.0624853727478873	0.41001867836247	Mean_Hole_Area
chr14q11	-0.0262992718363795	0.728987199044275	Mean_Hole_Area
chr14q12	-0.226054858892597	0.00255512211226466	Mean_Hole_Area
chr14q21	-0.0410293909046473	0.58873812508259	Mean_Hole_Area
chr14q22	-0.10935592350431	0.148522702393129	Mean_Hole_Area
chr14q23	-0.0451796915181873	0.551569722735149	Mean_Hole_Area
chr14q24	-0.0456001956852609	0.547868608942681	Mean_Hole_Area
chr14q31	0.0504854713167921	0.505783498824336	Mean_Hole_Area
chr14q32	-0.0397511335334313	0.600412264716937	Mean_Hole_Area
chr15q11	-0.00985306160251605	0.89673466668496	Mean_Hole_Area
chr15q15	0.0484032868967618	0.523512349002108	Mean_Hole_Area
chr15q21	0.039579916088711	0.601983816389619	Mean_Hole_Area
chr15q22	0.128424742050609	0.089385568785312	Mean_Hole_Area
chr15q24	-0.0363727932294055	0.631753752611933	Mean_Hole_Area
chr15q25	-0.15200597300345	0.0440162419277143	Mean_Hole_Area
chr15q26	-0.0896252786371044	0.2368394752297	Mean_Hole_Area
chr16p11	-0.000431828469616107	0.995461632585861	Mean_Hole_Area
chr16p12	-0.065274989537477	0.389393130200779	Mean_Hole_Area
chr16p13	0.0399122125019373	0.59893545208211	Mean_Hole_Area
chr16q11	0.00165132018582844	0.982646461454979	Mean_Hole_Area
chr16q12	0.0173177521158343	0.819548305821636	Mean_Hole_Area
chr16q13	0.0865346773059811	0.256218440636347	Mean_Hole_Area
chr16q21	-0.0180521103179555	0.812035295583725	Mean_Hole_Area
chr16q22	-0.0371589295902194	0.624399021474054	Mean_Hole_Area
chr16q24	0.028185147685485	0.710393513637218	Mean_Hole_Area
chr17p11	0.00789744479952657	0.917386564419958	Mean_Hole_Area
chr17q11	0.0983478290191249	0.194086432886285	Mean_Hole_Area
chr17q21	-0.127639932960659	0.0913764446877887	Mean_Hole_Area
chr18p11	0.044843495463265	0.554537525017765	Mean_Hole_Area
chr18q12	0.0719502911422983	0.342642239283658	Mean_Hole_Area
chr18q21	-0.0975514666087256	0.197739337241442	Mean_Hole_Area
chr19p13	-0.0884328925831751	0.243160570333119	Mean_Hole_Area
chr19q13	-0.0796452395871715	0.29337126148034	Mean_Hole_Area
chr1p13	0.068148758714849	0.368813233296441	Mean_Hole_Area
chr1p21	0.0975334021299472	0.19782277327402	Mean_Hole_Area
chr1p22	0.0218324219296943	0.773645105627332	Mean_Hole_Area
chr1p31	0.0219461059239824	0.772498563147445	Mean_Hole_Area
chr1p32	0.040580748695779	0.592823669333573	Mean_Hole_Area
chr1p34	-0.044022955193168	0.562942797246159	Mean_Hole_Area
chr1p36	-0.0359072756731745	0.636126076492503	Mean_Hole_Area
chr1q21	-0.0183343359536771	0.809152442547265	Mean_Hole_Area
chr1q22	0.120472631212331	0.111234724088472	Mean_Hole_Area
chr1q23	-0.019582201535623	0.796437113576085	Mean_Hole_Area
chr1q24	-0.00466804449256819	0.950970838387974	Mean_Hole_Area
chr1q25	-0.0126285679632395	0.867881740853912	Mean_Hole_Area
chr1q31	-0.0312689637597929	0.680358081137096	Mean_Hole_Area
chr1q32	-0.0903717029423205	0.232941617841295	Mean_Hole_Area
chr1q41	-0.0145878818982854	0.847615834763739	Mean_Hole_Area
chr1q42	0.119842134456487	0.113131879253732	Mean_Hole_Area
chr1q44	0.0874961219077299	0.248208357874442	Mean_Hole_Area
chr20p13	-0.0452945085867046	0.550557939828927	Mean_Hole_Area
chr20q11	0.0208774358318277	0.783295581365936	Mean_Hole_Area
chr20q12	-0.0280370081593893	0.711848085788031	Mean_Hole_Area
chr21q22	0.00306525390072738	0.967793747507737	Mean_Hole_Area
chr22q11	0.0509623881231347	0.501767326137397	Mean_Hole_Area
chr22q12	0.0857638615700479	0.257733071389154	Mean_Hole_Area
chr22q13	0.094674948931889	0.212669805922389	Mean_Hole_Area
chr2p11	0.170282202250716	0.0238535924154792	Mean_Hole_Area
chr2p13	0.00904273390186224	0.905185807187453	Mean_Hole_Area
chr2p16	-0.086668017071278	0.252730733684276	Mean_Hole_Area
chr2p22	0.0231969217245162	0.760588328010036	Mean_Hole_Area
chr2p23	-0.089781009298957	0.23602249400565	Mean_Hole_Area
chr2p25	0.0505678346360931	0.505088711438237	Mean_Hole_Area
chr2q11	0.00191762813792961	0.979848410084635	Mean_Hole_Area
chr2q14	0.159744374370621	0.0341948410088674	Mean_Hole_Area
chr2q21	-0.0114338209664514	0.880282709900453	Mean_Hole_Area
chr2q22	0.160899557714314	0.0329015126478506	Mean_Hole_Area
chr2q32	0.0400779377420891	0.597417747460895	Mean_Hole_Area
chr2q33	0.118316860393848	0.117825929209487	Mean_Hole_Area
chr2q35	-0.017362144542066	0.819093665525342	Mean_Hole_Area
chr2q36	-0.127109565980268	0.0927417556912066	Mean_Hole_Area
chr2q37	-0.0509074351829882	0.502229236736577	Mean_Hole_Area
chr3p13	-0.0577544899331445	0.446432470347461	Mean_Hole_Area
chr3p14	0.0863878165051405	0.254273749190003	Mean_Hole_Area
chr3p21	-0.0489557707588212	0.518777587232627	Mean_Hole_Area
chr3p22	0.0213834204376448	0.778178206176761	Mean_Hole_Area
chr3p24	0.184490565315946	0.0142387824324163	Mean_Hole_Area
chr3p25	0.0505106012640961	0.505571458760609	Mean_Hole_Area
chr3p26	-0.0693984941241525	0.361464831707054	Mean_Hole_Area
chr3q12	0.0759391253232683	0.316481278904693	Mean_Hole_Area
chr3q21	0.0299538930967235	0.69310837849614	Mean_Hole_Area
chr3q22	-0.0810699110950927	0.284794037163666	Mean_Hole_Area
chr3q23	0.104349077357827	0.168126651117411	Mean_Hole_Area
chr3q25	-0.0287523492907016	0.704833901141246	Mean_Hole_Area
chr3q26	-0.0913438187154	0.22793313013751	Mean_Hole_Area
chr3q29	0.0919767652369181	0.224713261000715	Mean_Hole_Area
chr4p12	0.0585020127224035	0.44056026390396	Mean_Hole_Area
chr4p15	0.123276362582968	0.103098172377859	Mean_Hole_Area
chr4p16	-0.0424358770883543	0.576014318360333	Mean_Hole_Area
chr4q12	0.109162999960197	0.149244525847337	Mean_Hole_Area
chr4q13	0.037638709671135	0.619928518814617	Mean_Hole_Area
chr4q21	0.0731422292633572	0.334685101510753	Mean_Hole_Area
chr4q22	0.230202371803701	0.00211488672078659	Mean_Hole_Area
chr4q24	-0.22270967380555	0.00296900178551857	Mean_Hole_Area
chr4q25	-0.0310798805273666	0.682185879308166	Mean_Hole_Area
chr4q27	0.0118514335890089	0.875944598339445	Mean_Hole_Area
chr4q28	0.0138610665817012	0.85512264297432	Mean_Hole_Area
chr4q31	-0.01263102105718	0.867856310830942	Mean_Hole_Area
chr4q32	0.0740055060175942	0.33039413611527	Mean_Hole_Area
chr4q35	0.048090680709538	0.526201071917883	Mean_Hole_Area
chr5q11	-0.0451602454529053	0.551741173644288	Mean_Hole_Area
chr5q12	-0.0811643659528829	0.284231378898123	Mean_Hole_Area
chr5q13	0.0303775365231088	0.689842160972864	Mean_Hole_Area
chr5q14	-0.00633109276759717	0.933538432157948	Mean_Hole_Area
chr5q15	0.044409339656104	0.558381494596201	Mean_Hole_Area
chr5q21	-0.162690774249192	0.030978279855724	Mean_Hole_Area
chr5q31	-0.0307032843600993	0.685831799252561	Mean_Hole_Area
chr5q33	-0.0682274196997381	0.36825951981989	Mean_Hole_Area
chr5q35	-0.0191880145748186	0.800448131906222	Mean_Hole_Area
chr6p12	0.00500776123065732	0.947407696573348	Mean_Hole_Area
chr6p21	0.00862689053774476	0.909526954991555	Mean_Hole_Area
chr6p22	0.0842539936471236	0.266237513544452	Mean_Hole_Area
chr6p24	0.0491588465199264	0.518252962520237	Mean_Hole_Area
chr6p25	0.135563368253392	0.0728248568659683	Mean_Hole_Area
chr6q14	0.0530962454097452	0.484004795576145	Mean_Hole_Area
chr6q22	0.0728272102849484	0.336776536550238	Mean_Hole_Area
chr6q23	-0.108474574183967	0.151841913807143	Mean_Hole_Area
chr6q24	-0.00123436590703039	0.987027739779665	Mean_Hole_Area
chr6q25	-0.0103108282296067	0.891965553809203	Mean_Hole_Area
chr7p11	-0.0728812240050004	0.336417344742322	Mean_Hole_Area
chr7p12	-0.00594144097126198	0.937620315103525	Mean_Hole_Area
chr7p13	0.12349290621785	0.102489804369061	Mean_Hole_Area
chr7p14	-0.023792434781161	0.753948254062605	Mean_Hole_Area
chr7p15	-0.0174742699162087	0.817945614231383	Mean_Hole_Area
chr7p21	-0.0416424912186014	0.583175887594193	Mean_Hole_Area
chr7p22	-0.109637240601559	0.147474895616771	Mean_Hole_Area
chr7q11	0.101575151693385	0.17978519027679	Mean_Hole_Area
chr7q21	0.0108311359023287	0.8865495838345	Mean_Hole_Area
chr7q22	-0.0533969790231501	0.48152891746814	Mean_Hole_Area
chr7q31	-0.093271626969579	0.218226838146437	Mean_Hole_Area
chr7q32	0.0049595782732121	0.947913004944979	Mean_Hole_Area
chr7q33	-0.0294548804509268	0.697969448192822	Mean_Hole_Area
chr7q36	-0.0249701320066601	0.742188136138018	Mean_Hole_Area
chr8p11	-0.0931232019919064	0.218963508939022	Mean_Hole_Area
chr8p12	0.0473166500467466	0.534071352450836	Mean_Hole_Area
chr8p21	0.00681574198628112	0.928463811283564	Mean_Hole_Area
chr8p23	-0.0195423759440348	0.796842115644425	Mean_Hole_Area
chr8q11	0.050560772505139	0.505148265493858	Mean_Hole_Area
chr8q12	0.145746479367858	0.0542898613964817	Mean_Hole_Area
chr8q13	0.0178275892842036	0.814330520303856	Mean_Hole_Area
chr8q21	0.103070813841462	0.173427181484518	Mean_Hole_Area
chr8q22	-0.0395831480551044	0.601954134157861	Mean_Hole_Area
chr8q23	0.0418060293231579	0.581696333051583	Mean_Hole_Area
chr8q24	-0.131501451221603	0.0819124646068981	Mean_Hole_Area
chr9p13	-0.00222763087684114	0.976591577088246	Mean_Hole_Area
chr9p24	0.0497606617923369	0.511919169828714	Mean_Hole_Area
chr9q22	0.0613842570226419	0.41833397596778	Mean_Hole_Area
chr9q33	-0.124897285482191	0.0986127261109977	Mean_Hole_Area
chr9q34	0.0607981224321992	0.422800135503587	Mean_Hole_Area
chrXp22	0.0280170864248308	0.712043775436154	Mean_Hole_Area
chrXq21	-0.014983470730787	0.843535759302569	Mean_Hole_Area
chrXq28	0.0687289965948779	0.364740876417904	Mean_Hole_Area
CHUANG_OXIDATIVE_STRESS_RESPONSE_UP	0.092481313690768	0.222169745710085	Mean_Hole_Area
CHUNG_BLISTER_CYTOTOXICITY_UP	0.0655605492145022	0.387317697436501	Mean_Hole_Area
CHX10_01	0.0681080928320628	0.369099691395327	Mean_Hole_Area
CHYLA_CBFA2T3_TARGETS_DN	0.0763701981613144	0.313734003638569	Mean_Hole_Area
CHYLA_CBFA2T3_TARGETS_UP	-0.0409130265293348	0.589796554652341	Mean_Hole_Area
CIC_TARGET_GENES	-0.00872484498476134	0.908504125090622	Mean_Hole_Area
CIITA_TARGET_GENES	-0.0176736256346953	0.815905368865614	Mean_Hole_Area
CIZ_01	-0.0523826071823366	0.489907323580946	Mean_Hole_Area
CLASPER_LYMPHATIC_VESSELS_DURING_METASTASIS_DN	0.0764957422454413	0.312936830977567	Mean_Hole_Area
CLASPER_LYMPHATIC_VESSELS_DURING_METASTASIS_UP	-0.176706411792615	0.0189728686193259	Mean_Hole_Area
CLAUS_PGR_POSITIVE_MENINGIOMA_DN	-0.0353678917124644	0.641207938092936	Mean_Hole_Area
CLIMENT_BREAST_CANCER_COPY_NUMBER_UP	-0.0435832496279007	0.565730870798378	Mean_Hole_Area
CMYB_01	0.0804332115729368	0.28860627344466	Mean_Hole_Area
COATES_MACROPHAGE_M1_VS_M2_DN	-0.00736620902170699	0.922703538629593	Mean_Hole_Area
COATES_MACROPHAGE_M1_VS_M2_UP	0.0683523303805017	0.367381298417063	Mean_Hole_Area
COBLL1_TARGET_GENES	-0.0174732995626719	0.81795554802121	Mean_Hole_Area
COLDREN_GEFITINIB_RESISTANCE_DN	0.0876106155845856	0.247587539552206	Mean_Hole_Area
COLDREN_GEFITINIB_RESISTANCE_UP	-0.0393983724352499	0.603652154156971	Mean_Hole_Area
COLE_BLOOD_FLUMIST_QUADRIVALENT_AGE_03_17YO_7DY_UP	0.0407139454116201	0.591609373973907	Mean_Hole_Area
COLIN_PILOCYTIC_ASTROCYTOMA_VS_GLIOBLASTOMA_DN	-0.0180295505935815	0.812265846243039	Mean_Hole_Area
COLINA_TARGETS_OF_4EBP1_AND_4EBP2	0.0488785626705554	0.519437936336599	Mean_Hole_Area
COLLER_MYC_TARGETS_UP	-0.110363213296465	0.144796790337632	Mean_Hole_Area
COMP1_01	0.0310017385687311	0.682941789787321	Mean_Hole_Area
CONCANNON_APOPTOSIS_BY_EPOXOMICIN_DN	-0.0435798307323193	0.565761382724168	Mean_Hole_Area
CONCANNON_APOPTOSIS_BY_EPOXOMICIN_UP	-0.0732886436476287	0.333715875998322	Mean_Hole_Area
CORDENONSI_YAP_CONSERVED_SIGNATURE	0.100224233096963	0.185674051066918	Mean_Hole_Area
COREBINDINGFACTOR_Q6	0.000162456698818944	0.998292628616527	Mean_Hole_Area
CORONEL_RFX7_DIRECT_TARGETS_UP	0.124338614995362	0.100140910707499	Mean_Hole_Area
CORRE_MULTIPLE_MYELOMA_UP	-0.0143996368509818	0.849558810571776	Mean_Hole_Area
COULOUARN_TEMPORAL_TGFB1_SIGNATURE_DN	0.0738916643054562	0.329742977560652	Mean_Hole_Area
COULOUARN_TEMPORAL_TGFB1_SIGNATURE_UP	0.0711224530885465	0.348238677149489	Mean_Hole_Area
COUP_01	-0.0330409172592319	0.66332088922057	Mean_Hole_Area
COUP_DR1_Q6	-0.0175042886825235	0.817638317761174	Mean_Hole_Area
CP2_01	0.0202806515039447	0.789343227958999	Mean_Hole_Area
CP2_02	0.0123790169590656	0.870469417495124	Mean_Hole_Area
CREB_01	-0.00098741792515328	0.989622814709942	Mean_Hole_Area
CREB_02	-0.0895388847968497	0.237293561036204	Mean_Hole_Area
CREB_Q2	0.029266884541149	0.699803990411047	Mean_Hole_Area
CREB_Q2_01	-0.067887315856203	0.370657278559805	Mean_Hole_Area
CREB_Q3	-0.0644759198155952	0.395236270542527	Mean_Hole_Area
CREB_Q4	-0.00289081790023281	0.969625621038003	Mean_Hole_Area
CREB_Q4_01	0.017712811947498	0.815504473475262	Mean_Hole_Area
CREB3_TARGET_GENES	-0.00053356257682112	0.994392458198416	Mean_Hole_Area
CREB3L2_TARGET_GENES	0.0491588465199264	0.518252962520237	Mean_Hole_Area
CREB3L4_TARGET_GENES	0.0363157730766524	0.632288626598665	Mean_Hole_Area
CREBP1_01	0.0572563909220919	0.450369709559986	Mean_Hole_Area
CREBP1_Q2	-0.0832924501664476	0.271752193719249	Mean_Hole_Area
CREBP1CJUN_01	-0.0072548703610675	0.923868309515767	Mean_Hole_Area
CREIGHTON_AKT1_SIGNALING_VIA_MTOR_DN	0.0470294041795052	0.53538099028092	Mean_Hole_Area
CREIGHTON_ENDOCRINE_THERAPY_RESISTANCE_1	-0.137171135376307	0.069461725315277	Mean_Hole_Area
CREIGHTON_ENDOCRINE_THERAPY_RESISTANCE_2	-0.0149720556035235	0.843653436365192	Mean_Hole_Area
CREIGHTON_ENDOCRINE_THERAPY_RESISTANCE_3	0.0295407596754783	0.69713198408401	Mean_Hole_Area
CREIGHTON_ENDOCRINE_THERAPY_RESISTANCE_4	0.0716357194041709	0.344762090202053	Mean_Hole_Area
CREIGHTON_ENDOCRINE_THERAPY_RESISTANCE_5	-0.0794049336202026	0.294834783027435	Mean_Hole_Area
CREL_01	-0.0881930610953316	0.244446037279049	Mean_Hole_Area
CRGAARNNNNCGA_UNKNOWN	-0.0703455161636571	0.353543090886404	Mean_Hole_Area
CROMER_METASTASIS_DN	0.0517844478763812	0.49488414446437	Mean_Hole_Area
CROMER_METASTASIS_UP	0.0624607860396308	0.410203280080847	Mean_Hole_Area
CROMER_TUMORIGENESIS_DN	-0.0782034959455251	0.302224466462531	Mean_Hole_Area
CROMER_TUMORIGENESIS_UP	0.0312751673358772	0.680298144900926	Mean_Hole_Area
CROONQUIST_IL6_DEPRIVATION_DN	0.00836032541065087	0.912311147678012	Mean_Hole_Area
CROONQUIST_IL6_DEPRIVATION_UP	-0.134415822184563	0.0753051672521287	Mean_Hole_Area
CROONQUIST_NRAS_SIGNALING_DN	-0.00162073867759313	0.982967790239432	Mean_Hole_Area
CROONQUIST_NRAS_SIGNALING_UP	-0.0139695616345567	0.854001224439121	Mean_Hole_Area
CROONQUIST_NRAS_VS_STROMAL_STIMULATION_DN	-0.0488056215300329	0.520062185712438	Mean_Hole_Area
CROONQUIST_NRAS_VS_STROMAL_STIMULATION_UP	-0.0399166955894682	0.598894373363887	Mean_Hole_Area
CROONQUIST_STROMAL_STIMULATION_DN	-0.0474127896881122	0.533239892235428	Mean_Hole_Area
CROONQUIST_STROMAL_STIMULATION_UP	0.00529979950225032	0.944345464207314	Mean_Hole_Area
CRX_DN.V1_DN	-0.164158006172241	0.0294749859309846	Mean_Hole_Area
CRX_DN.V1_UP	-0.0063183152963536	0.933672258479656	Mean_Hole_Area
CRX_NRL_DN.V1_DN	-0.040891009504777	0.589996915339269	Mean_Hole_Area
CRX_NRL_DN.V1_UP	0.0141158432332202	0.852489702633797	Mean_Hole_Area
CRX_Q4	0.110569040633303	0.14404425789597	Mean_Hole_Area
CSHL1_TARGET_GENES	-0.0411269159530876	0.587851724929521	Mean_Hole_Area
CSR_EARLY_UP.V1_DN	0.0282173402460125	0.710077555092747	Mean_Hole_Area
CSR_EARLY_UP.V1_UP	0.0492943107779263	0.515887189687736	Mean_Hole_Area
CSR_LATE_UP.V1_DN	0.121989893293693	0.106771332446182	Mean_Hole_Area
CSR_LATE_UP.V1_UP	0.0709559870062343	0.349370955555242	Mean_Hole_Area
CTACCTC_LET7A_LET7B_LET7C_LET7D_LET7E_LET7F_MIR98_LET7G_LET7I	0.0715452431288449	0.345373328475212	Mean_Hole_Area
CTACTAG_MIR325	0.0359705353975908	0.635531173388423	Mean_Hole_Area
CTACTGT_MIR199A	0.161990729270049	0.0317182182760084	Mean_Hole_Area
CTAGGAA_MIR384	-0.0137994404498828	0.855759747793579	Mean_Hole_Area
CTATGCA_MIR153	-0.0806879334807006	0.287077054451164	Mean_Hole_Area
CTAWWWATA_RSRFC4_Q2	-0.0388615998491513	0.608596956121216	Mean_Hole_Area
CTCAAGA_MIR526B	0.112255277891399	0.137990662006567	Mean_Hole_Area
CTCAGGG_MIR125B_MIR125A	-0.0626278190929876	0.408950127724176	Mean_Hole_Area
CTCCAAG_MIR432	0.0545763514878346	0.471885661213172	Mean_Hole_Area
CTCNANGTGNY_UNKNOWN	-0.00123436590703039	0.987027739779665	Mean_Hole_Area
CTCTAGA_MIR526C_MIR518F_MIR526A	-0.105385313647037	0.163918977742213	Mean_Hole_Area
CTCTGGA_MIR520A_MIR525	-0.0773844050745572	0.30733188897027	Mean_Hole_Area
CTGAGCC_MIR24	0.185468238234411	0.0137242331649418	Mean_Hole_Area
CTGCAGY_UNKNOWN	-0.117925471366329	0.119054527178209	Mean_Hole_Area
CTGRYYYNATT_UNKNOWN	-0.0144919351937633	0.848606037042996	Mean_Hole_Area
CTGTTAC_MIR194	-0.0568824339269206	0.453338434514236	Mean_Hole_Area
CTGYNNCTYTAA_UNKNOWN	-0.0969834487392097	0.200375126839539	Mean_Hole_Area
CTIP_DN.V1_DN	0.00626179635297297	0.934264238404306	Mean_Hole_Area
CTIP_DN.V1_UP	-0.100358930310231	0.185080616634983	Mean_Hole_Area
CTR9_TARGET_GENES	0.0275550855400201	0.717369994631311	Mean_Hole_Area
CTTGTAT_MIR381	0.210006211854096	0.00515061207274954	Mean_Hole_Area
CTTTAAR_UNKNOWN	0.00161012152945625	0.983079348340172	Mean_Hole_Area
CTTTGA_LEF1_Q2	0.0837333050217035	0.269214234362683	Mean_Hole_Area
CTTTGCA_MIR527	-0.0924386281635454	0.222384135989801	Mean_Hole_Area
CTTTGTA_MIR524	0.0399380410348738	0.598698801527545	Mean_Hole_Area
CUI_DEVELOPING_HEART_5TH_WEEK_VENTRICULAR_CARDIOMYOCYTE	0.14125208858546	0.0614901149231576	Mean_Hole_Area
CUI_DEVELOPING_HEART_C1_5TH_WEEK_CARDIAC_CELLS	0.135978401610557	0.0719442894147609	Mean_Hole_Area
CUI_DEVELOPING_HEART_C2_CARDIOMYOCYTE	-0.11340453123883	0.133977560947964	Mean_Hole_Area
CUI_DEVELOPING_HEART_C3_FIBROBLAST_LIKE_CELL	0.0689344832231804	0.36330538771346	Mean_Hole_Area
CUI_DEVELOPING_HEART_C4_ENDOTHELIAL_CELL	0.0298824196379044	0.693803865922543	Mean_Hole_Area
CUI_DEVELOPING_HEART_C5_VALVAR_CELL	-0.00699751161226789	0.926561286805188	Mean_Hole_Area
CUI_DEVELOPING_HEART_C6_EPICARDIAL_CELL	-0.00339698009975421	0.964310533164868	Mean_Hole_Area
CUI_DEVELOPING_HEART_C7_MAST_CELL	0.010298222497908	0.892096832028908	Mean_Hole_Area
CUI_DEVELOPING_HEART_C8_MACROPHAGE	-0.0103677312820856	0.891372992386637	Mean_Hole_Area
CUI_DEVELOPING_HEART_C9_B_T_CELL	-0.0105719871896858	0.889246465781456	Mean_Hole_Area
CUI_DEVELOPING_HEART_CARDIAC_FIBROBLASTS	0.0285093696761	0.707213652648736	Mean_Hole_Area
CUI_DEVELOPING_HEART_COMPACT_ATRIAL_CARDIOMYOCYTE	-0.146968782533145	0.0516006119441547	Mean_Hole_Area
CUI_DEVELOPING_HEART_COMPACT_VENTRICULAR_CARDIOMYOCYTE	0.109004237547823	0.149840523703547	Mean_Hole_Area
CUI_DEVELOPING_HEART_CORONARY_VASCULAR_ENDOTHELIAL_CELL	0.0739093097841492	0.329627182527944	Mean_Hole_Area
CUI_DEVELOPING_HEART_ENDOCARDIAL_CELL	0.0589776133860968	0.43684712496557	Mean_Hole_Area
CUI_DEVELOPING_HEART_LEFT_ATRIAL_CARDIOMYOCYTE	0.0867550712154037	0.252252661419356	Mean_Hole_Area
CUI_DEVELOPING_HEART_LEFT_VENTRICULAR_CARDIOMYOCYTE	-0.00490031375629522	0.948534557244838	Mean_Hole_Area
CUI_DEVELOPING_HEART_RIGHT_ATRIAL_CARDIOMYOCYTE	-0.0228727936356702	0.763171160233691	Mean_Hole_Area
CUI_DEVELOPING_HEART_RIGHT_VENTRICULAR_CARDIOMYOCYTE	-0.0882203781374145	0.24429938312597	Mean_Hole_Area
CUI_DEVELOPING_HEART_SMOOTH_MUSCLE_CELL	0.0434227735033032	0.567163883564254	Mean_Hole_Area
CUI_DEVELOPING_HEART_TRABECULAR_ATRIAL_CARDIOMYOCYTE	0.0265162465212968	0.726839644197587	Mean_Hole_Area
CUI_DEVELOPING_HEART_TRABECULAR_VENTRICULAR_CARDIOMYOCYTE	0.0104523705361901	0.890805766538015	Mean_Hole_Area
CUI_DEVELOPING_HEART_VALVAR_ENDOTHELIAL_CELL	-0.12848837279491	0.0892256822946362	Mean_Hole_Area
CUI_DEVELOPING_HEART_VASCULAR_ENDOTHELIAL_CELL	0.0264720943422616	0.727276478373693	Mean_Hole_Area
CUI_GLUCOSE_DEPRIVATION	0.0556763082812536	0.462987702707354	Mean_Hole_Area
CUI_TCF21_TARGETS_2_DN	0.0705106367850175	0.352411539917229	Mean_Hole_Area
CUI_TCF21_TARGETS_2_UP	-0.0968959119092155	0.200783577032151	Mean_Hole_Area
CUI_TCF21_TARGETS_DN	0.00166390929980118	0.982514184788031	Mean_Hole_Area
CUI_TCF21_TARGETS_UP	-0.0807660255897384	0.286609317670849	Mean_Hole_Area
CUX1_TARGET_GENES	-0.0737927571017782	0.330392520319078	Mean_Hole_Area
CYCLIN_D1_KE_.V1_DN	-0.0398251949187655	0.599733048530819	Mean_Hole_Area
CYCLIN_D1_KE_.V1_UP	-0.0749189876566655	0.323044877330719	Mean_Hole_Area
CYCLIN_D1_UP.V1_DN	0.0136628159172721	0.857172534777308	Mean_Hole_Area
CYCLIN_D1_UP.V1_UP	0.0578969259321169	0.445310162420015	Mean_Hole_Area
CYTAGCAAY_UNKNOWN	-0.0101076329665613	0.894082018818686	Mean_Hole_Area
DACH1_TARGET_GENES	0.0444199309475849	0.558287567835935	Mean_Hole_Area
DACOSTA_ERCC3_ALLELE_XPCS_VS_TTD_DN	0.0842539936471236	0.266237513544452	Mean_Hole_Area
DACOSTA_ERCC3_ALLELE_XPCS_VS_TTD_UP	-0.0425178859400622	0.575276411230544	Mean_Hole_Area
DACOSTA_LOW_DOSE_UV_RESPONSE_VIA_ERCC3_XPCS_DN	-0.140663504531252	0.0625912303556214	Mean_Hole_Area
DACOSTA_LOW_DOSE_UV_RESPONSE_VIA_ERCC3_XPCS_UP	0.0891436662123861	0.2393786034263	Mean_Hole_Area
DACOSTA_UV_RESPONSE_VIA_ERCC3_COMMON_DN	0.0213326463165284	0.778691294044667	Mean_Hole_Area
DACOSTA_UV_RESPONSE_VIA_ERCC3_COMMON_UP	-0.168409014495132	0.0254659341020137	Mean_Hole_Area
DACOSTA_UV_RESPONSE_VIA_ERCC3_DN	0.00719065256195458	0.924540198632206	Mean_Hole_Area
DACOSTA_UV_RESPONSE_VIA_ERCC3_TTD_DN	0.02245209632527	0.767401477127283	Mean_Hole_Area
DACOSTA_UV_RESPONSE_VIA_ERCC3_TTD_UP	-0.0902435898574293	0.233607402821094	Mean_Hole_Area
DACOSTA_UV_RESPONSE_VIA_ERCC3_UP	-0.133363075928758	0.0776402889776902	Mean_Hole_Area
DACOSTA_UV_RESPONSE_VIA_ERCC3_XPCS_DN	0.0315263463931683	0.677873048084737	Mean_Hole_Area
DAIRKEE_CANCER_PRONE_RESPONSE_BPA	0.108425780212993	0.152027297384674	Mean_Hole_Area
DAIRKEE_CANCER_PRONE_RESPONSE_BPA_E2	-0.00349533857272417	0.963277869523089	Mean_Hole_Area
DAIRKEE_CANCER_PRONE_RESPONSE_E2	0.0399122125019373	0.59893545208211	Mean_Hole_Area
DALESSIO_TSA_RESPONSE	-0.089781009298957	0.23602249400565	Mean_Hole_Area
DANG_BOUND_BY_MYC	-0.0440636047471736	0.56145174980374	Mean_Hole_Area
DANG_MYC_TARGETS_UP	-0.117447192618598	0.12056936532136	Mean_Hole_Area
DANG_REGULATED_BY_MYC_DN	-0.00147468871418912	0.984502416485622	Mean_Hole_Area
DANG_REGULATED_BY_MYC_UP	0.074827247614801	0.3236394169929	Mean_Hole_Area
DARWICHE_PAPILLOMA_PROGRESSION_RISK	0.045986966006198	0.544475187302027	Mean_Hole_Area
DARWICHE_PAPILLOMA_RISK_HIGH_DN	0.0466924825080573	0.538311964955971	Mean_Hole_Area
DARWICHE_PAPILLOMA_RISK_HIGH_UP	0.0305464934123583	0.687351877200432	Mean_Hole_Area
DARWICHE_PAPILLOMA_RISK_LOW_DN	-0.0379891261964016	0.616672167467934	Mean_Hole_Area
DARWICHE_PAPILLOMA_RISK_LOW_UP	0.0677215886686013	0.37182914223173	Mean_Hole_Area
DARWICHE_SKIN_TUMOR_PROMOTER_DN	0.0845746532083113	0.264415552029338	Mean_Hole_Area
DARWICHE_SKIN_TUMOR_PROMOTER_UP	0.0195258534062916	0.797010155739292	Mean_Hole_Area
DARWICHE_SQUAMOUS_CELL_CARCINOMA_DN	0.0604938451240813	0.425129505724304	Mean_Hole_Area
DARWICHE_SQUAMOUS_CELL_CARCINOMA_UP	0.0355105499543782	0.639862233955541	Mean_Hole_Area
DASU_IL6_SIGNALING_SCAR_UP	-0.116880399774198	0.122383867078454	Mean_Hole_Area
DASU_IL6_SIGNALING_UP	-0.0324967658006381	0.668535028233756	Mean_Hole_Area
DAUER_STAT3_TARGETS_DN	-0.0328564142320961	0.665087029173551	Mean_Hole_Area
DAUER_STAT3_TARGETS_UP	0.0364076323207558	0.631427040685948	Mean_Hole_Area
DAVICIONI_MOLECULAR_ARMS_VS_ERMS_DN	-0.00722946635984354	0.924134096579597	Mean_Hole_Area
DAVICIONI_MOLECULAR_ARMS_VS_ERMS_UP	0.0759018331306561	0.316719679486119	Mean_Hole_Area
DAVICIONI_PAX_FOXO1_SIGNATURE_IN_ARMS_DN	0.0383224716056853	0.613581375853733	Mean_Hole_Area
DAVICIONI_PAX_FOXO1_SIGNATURE_IN_ARMS_UP	-0.0228268818686861	0.763632487331733	Mean_Hole_Area
DAVICIONI_RHABDOMYOSARCOMA_PAX_FOXO1_FUSION_DN	-0.0322778982443932	0.67063674521389	Mean_Hole_Area
DAVICIONI_RHABDOMYOSARCOMA_PAX_FOXO1_FUSION_UP	0.162060077670539	0.0316442536444831	Mean_Hole_Area
DAVICIONI_TARGETS_OF_PAX_FOXO1_FUSIONS_DN	0.0383224716056853	0.613581375853733	Mean_Hole_Area
DAVICIONI_TARGETS_OF_PAX_FOXO1_FUSIONS_UP	0.0563167033435597	0.45785032829323	Mean_Hole_Area
DAVIES_MULTIPLE_MYELOMA_VS_MGUS_UP	0.00694946525365649	0.927274039693922	Mean_Hole_Area
DAWSON_METHYLATED_IN_LYMPHOMA_TCL1	0.188009630325153	0.012462131693306	Mean_Hole_Area
DAZARD_RESPONSE_TO_UV_NHEK_DN	-0.0700566866261429	0.355527871328956	Mean_Hole_Area
DAZARD_RESPONSE_TO_UV_NHEK_UP	-0.0574165686249054	0.449101457428711	Mean_Hole_Area
DAZARD_RESPONSE_TO_UV_SCC_DN	-0.0547751026062885	0.470271006686571	Mean_Hole_Area
DAZARD_RESPONSE_TO_UV_SCC_UP	-0.15986180686349	0.0340614279030299	Mean_Hole_Area
DAZARD_UV_RESPONSE_CLUSTER_G1	-0.00996551168350176	0.89556278766749	Mean_Hole_Area
DAZARD_UV_RESPONSE_CLUSTER_G2	-0.0785043044680708	0.300362919001401	Mean_Hole_Area
DAZARD_UV_RESPONSE_CLUSTER_G24	-0.0624496033159217	0.410287258312154	Mean_Hole_Area
DAZARD_UV_RESPONSE_CLUSTER_G28	-0.0278449322527013	0.713735614516094	Mean_Hole_Area
DAZARD_UV_RESPONSE_CLUSTER_G4	-0.0155533533224337	0.837665367769002	Mean_Hole_Area
DAZARD_UV_RESPONSE_CLUSTER_G6	-0.0927973177203577	0.220587162241782	Mean_Hole_Area
DBP_Q6	0.14191338191597	0.0602719946659619	Mean_Hole_Area
DBP_TARGET_GENES	0.0582369993614579	0.442637051088202	Mean_Hole_Area
DCA_UP.V1_DN	0.0538534454757561	0.47778401576372	Mean_Hole_Area
DCA_UP.V1_UP	-0.0796363195906395	0.294820846260731	Mean_Hole_Area
DE_YY1_TARGETS_DN	-0.000714853959447289	0.992487202764444	Mean_Hole_Area
DE_YY1_TARGETS_UP	-0.0237870701001439	0.754001956090452	Mean_Hole_Area
DEBIASI_APOPTOSIS_BY_REOVIRUS_INFECTION_DN	-0.0523667684866923	0.49003876011778	Mean_Hole_Area
DEBIASI_APOPTOSIS_BY_REOVIRUS_INFECTION_UP	0.118152072125456	0.118342003860303	Mean_Hole_Area
DELACROIX_RAR_BOUND_ES	0.0379704394611988	0.616845631799073	Mean_Hole_Area
DELACROIX_RAR_TARGETS_DN	-0.0782034959455251	0.302224466462531	Mean_Hole_Area
DELACROIX_RAR_TARGETS_UP	0.0146406890755416	0.847070948542033	Mean_Hole_Area
DELACROIX_RARG_BOUND_MEF	0.0362092918162792	0.633287978053938	Mean_Hole_Area
DELASERNA_MYOD_TARGETS_DN	0.0191341639357797	0.801558805099044	Mean_Hole_Area
DELASERNA_MYOD_TARGETS_UP	-0.072420962564256	0.33948591886358	Mean_Hole_Area
DELPUECH_FOXO3_TARGETS_DN	-0.0615175823340835	0.417321937040177	Mean_Hole_Area
DELPUECH_FOXO3_TARGETS_UP	-0.141172996458454	0.0616371482249961	Mean_Hole_Area
DELYS_THYROID_CANCER_DN	0.0308294472143464	0.684609572739445	Mean_Hole_Area
DELYS_THYROID_CANCER_UP	-0.0115577038266554	0.878995451469512	Mean_Hole_Area
DEMAGALHAES_AGING_UP	0.0507523787002336	0.503533775621757	Mean_Hole_Area
DEN_INTERACT_WITH_LCA5	0.0308242167306205	0.684660227802354	Mean_Hole_Area
DER_IFN_ALPHA_RESPONSE_UP	0.0183497570885849	0.808994993707112	Mean_Hole_Area
DER_IFN_BETA_RESPONSE_UP	0.0707876228768566	0.35051849829993	Mean_Hole_Area
DER_IFN_GAMMA_RESPONSE_UP	-0.0820096947814936	0.279229054094612	Mean_Hole_Area
DESCARTES_FETAL_ADRENAL_CSH1_CSH2_POSITIVE_CELLS	-0.00706695190911554	0.925834586736116	Mean_Hole_Area
DESCARTES_FETAL_ADRENAL_LYMPHOID_CELLS	-0.000835825955805476	0.991215888112498	Mean_Hole_Area
DESCARTES_FETAL_ADRENAL_MEGAKARYOCYTES	-0.00403586782311334	0.957603999437691	Mean_Hole_Area
DESCARTES_FETAL_ADRENAL_MYELOID_CELLS	0.0127308871081099	0.866821163782126	Mean_Hole_Area
DESCARTES_FETAL_ADRENAL_SCHWANN_CELLS	-0.0458672045474708	0.545524835397238	Mean_Hole_Area
DESCARTES_FETAL_ADRENAL_STROMAL_CELLS	-0.0429797350784592	0.571129034258034	Mean_Hole_Area
DESCARTES_FETAL_ADRENAL_VASCULAR_ENDOTHELIAL_CELLS	-0.0767072137928034	0.311597033150972	Mean_Hole_Area
DESCARTES_FETAL_CEREBELLUM_ASTROCYTES	0.0883656411996406	0.243520553237802	Mean_Hole_Area
DESCARTES_FETAL_CEREBELLUM_INHIBITORY_INTERNEURONS	0.151658643622106	0.0445074186619283	Mean_Hole_Area
DESCARTES_FETAL_CEREBELLUM_MICROGLIA	-0.0297605670074241	0.694990167853173	Mean_Hole_Area
DESCARTES_FETAL_CEREBELLUM_OLIGODENDROCYTES	-0.0287113057550798	0.70523568287905	Mean_Hole_Area
DESCARTES_FETAL_CEREBELLUM_VASCULAR_ENDOTHELIAL_CELLS	-0.0244768499415746	0.747106815992839	Mean_Hole_Area
DESCARTES_FETAL_CEREBRUM_ASTROCYTES	0.192105147000548	0.010642031197418	Mean_Hole_Area
DESCARTES_FETAL_CEREBRUM_INHIBITORY_NEURONS	0.0849489689822116	0.262299522614977	Mean_Hole_Area
DESCARTES_FETAL_CEREBRUM_MEGAKARYOCYTES	-0.0483783340477177	0.523726711329995	Mean_Hole_Area
DESCARTES_FETAL_CEREBRUM_MICROGLIA	0.0784266815100793	0.300842560221108	Mean_Hole_Area
DESCARTES_FETAL_CEREBRUM_SKOR2_NPSR1_POSITIVE_CELLS	0.037722078259339	0.619153117686949	Mean_Hole_Area
DESCARTES_FETAL_CEREBRUM_VASCULAR_ENDOTHELIAL_CELLS	0.0231091358209449	0.760797687217254	Mean_Hole_Area
DESCARTES_FETAL_EYE_CORNEAL_AND_CONJUNCTIVAL_EPITHELIAL_CELLS	-0.0888891945773366	0.240727871113098	Mean_Hole_Area
DESCARTES_FETAL_EYE_LENS_FIBRE_CELLS	-0.0223659297348774	0.768268777229366	Mean_Hole_Area
DESCARTES_FETAL_EYE_MICROGLIA	0.123889374849182	0.101383287492476	Mean_Hole_Area
DESCARTES_FETAL_EYE_PDE11A_FAM19A2_POSITIVE_CELLS	0.0849489689822116	0.262299522614977	Mean_Hole_Area
DESCARTES_FETAL_EYE_RETINAL_PIGMENT_CELLS	-0.0621688745239654	0.4123987471702	Mean_Hole_Area
DESCARTES_FETAL_EYE_RETINAL_PROGENITORS_AND_MULLER_GLIA	-0.000214243835541281	0.997748362536091	Mean_Hole_Area
DESCARTES_FETAL_EYE_SKELETAL_MUSCLE_CELLS	-0.0310798805273666	0.682185879308166	Mean_Hole_Area
DESCARTES_FETAL_EYE_SMOOTH_MUSCLE_CELLS	0.0345252790047109	0.649180092448834	Mean_Hole_Area
DESCARTES_FETAL_EYE_STROMAL_CELLS	0.0883656411996406	0.243520553237802	Mean_Hole_Area
DESCARTES_FETAL_EYE_VASCULAR_ENDOTHELIAL_CELLS	0.0156366302086052	0.836808269617255	Mean_Hole_Area
DESCARTES_FETAL_HEART_ENDOCARDIAL_CELLS	0.0624695845162035	0.410137213806717	Mean_Hole_Area
DESCARTES_FETAL_HEART_EPICARDIAL_FAT_CELLS	-0.062601277269048	0.409149104590232	Mean_Hole_Area
DESCARTES_FETAL_HEART_ERYTHROBLASTS	0.154041573573335	0.0412279427729697	Mean_Hole_Area
DESCARTES_FETAL_HEART_MEGAKARYOCYTES	-0.00475417577763494	0.950067349853493	Mean_Hole_Area
DESCARTES_FETAL_HEART_MYELOID_CELLS	0.00974030771861903	0.897909936005966	Mean_Hole_Area
DESCARTES_FETAL_HEART_SATB2_LRRC7_POSITIVE_CELLS	0.100145098099865	0.18602334526337	Mean_Hole_Area
DESCARTES_FETAL_HEART_SCHWANN_CELLS	-0.0681909212628119	0.368516377222041	Mean_Hole_Area
DESCARTES_FETAL_HEART_SMOOTH_MUSCLE_CELLS	-0.0692437487294387	0.361151537371946	Mean_Hole_Area
DESCARTES_FETAL_INTESTINE_CHROMAFFIN_CELLS	-0.110670401862547	0.144834333129147	Mean_Hole_Area
DESCARTES_FETAL_INTESTINE_ENS_NEURONS	-0.176706411792615	0.0189728686193259	Mean_Hole_Area
DESCARTES_FETAL_INTESTINE_ERYTHROBLASTS	-0.137399282460911	0.0689948976307591	Mean_Hole_Area
DESCARTES_FETAL_INTESTINE_INTESTINAL_EPITHELIAL_CELLS	-0.0837886161420907	0.268896955937421	Mean_Hole_Area
DESCARTES_FETAL_INTESTINE_LYMPHOID_CELLS	0.0498818253298796	0.510890820876336	Mean_Hole_Area
DESCARTES_FETAL_INTESTINE_MESOTHELIAL_CELLS	0.0241813288041183	0.750058468486218	Mean_Hole_Area
DESCARTES_FETAL_INTESTINE_MYELOID_CELLS	0.0477240057864011	0.529363729647719	Mean_Hole_Area
DESCARTES_FETAL_INTESTINE_VASCULAR_ENDOTHELIAL_CELLS	0.0812239829974709	0.283876630257126	Mean_Hole_Area
DESCARTES_FETAL_KIDNEY_ERYTHROBLASTS	0.0426556898318878	0.574037464542227	Mean_Hole_Area
DESCARTES_FETAL_KIDNEY_LYMPHOID_CELLS	0.043466094540504	0.566776867390892	Mean_Hole_Area
DESCARTES_FETAL_KIDNEY_MEGAKARYOCYTES	0.0015073829123972	0.984158875659282	Mean_Hole_Area
DESCARTES_FETAL_KIDNEY_MESANGIAL_CELLS	-0.045966849517038	0.54465142851779	Mean_Hole_Area
DESCARTES_FETAL_KIDNEY_MYELOID_CELLS	0.0109199842833572	0.88562526385688	Mean_Hole_Area
DESCARTES_FETAL_KIDNEY_URETERIC_BUD_CELLS	-0.0527918038291519	0.486518155873009	Mean_Hole_Area
DESCARTES_FETAL_KIDNEY_VASCULAR_ENDOTHELIAL_CELLS	0.100077025561213	0.186324195892637	Mean_Hole_Area
DESCARTES_FETAL_LIVER_HEMATOPOIETIC_STEM_CELLS	0.151658643622106	0.0445074186619283	Mean_Hole_Area
DESCARTES_FETAL_LIVER_HEPATOBLASTS	-0.00843863606956619	0.91149310412464	Mean_Hole_Area
DESCARTES_FETAL_LIVER_MEGAKARYOCYTES	-0.0353406418329381	0.641465121095656	Mean_Hole_Area
DESCARTES_FETAL_LIVER_MESOTHELIAL_CELLS	0.0325599772968934	0.667928506024958	Mean_Hole_Area
DESCARTES_FETAL_LIVER_MYELOID_CELLS	0.0638791870823575	0.399633910947601	Mean_Hole_Area
DESCARTES_FETAL_LIVER_STELLATE_CELLS	0.0530430943767758	0.484443087773025	Mean_Hole_Area
DESCARTES_FETAL_LIVER_VASCULAR_ENDOTHELIAL_CELLS	-0.00676585470036746	0.92898603689905	Mean_Hole_Area
DESCARTES_FETAL_LUNG_CILIATED_EPITHELIAL_CELLS	0.0663802525668814	0.381397388556905	Mean_Hole_Area
DESCARTES_FETAL_LUNG_CSH1_CSH2_POSITIVE_CELLS	0.137760361047395	0.0682612943676492	Mean_Hole_Area
DESCARTES_FETAL_LUNG_LYMPHATIC_ENDOTHELIAL_CELLS	0.0849489689822116	0.262299522614977	Mean_Hole_Area
DESCARTES_FETAL_LUNG_MEGAKARYOCYTES	-0.0159903401932494	0.833169984976207	Mean_Hole_Area
DESCARTES_FETAL_LUNG_MESOTHELIAL_CELLS	0.139692220660793	0.0644436083752657	Mean_Hole_Area
DESCARTES_FETAL_LUNG_MYELOID_CELLS	0.0127308871081099	0.866821163782126	Mean_Hole_Area
DESCARTES_FETAL_LUNG_SQUAMOUS_EPITHELIAL_CELLS	0.116015284021453	0.125194099934194	Mean_Hole_Area
DESCARTES_FETAL_LUNG_VASCULAR_ENDOTHELIAL_CELLS	-0.0835629101868059	0.270193262408284	Mean_Hole_Area
DESCARTES_FETAL_LUNG_VISCERAL_NEURONS	0.0792872221345557	0.295553441136204	Mean_Hole_Area
DESCARTES_FETAL_MUSCLE_ERYTHROBLASTS	-0.0618326595671652	0.414935958168301	Mean_Hole_Area
DESCARTES_FETAL_MUSCLE_LYMPHOID_CELLS	0.0323982958020169	0.669480287507389	Mean_Hole_Area
DESCARTES_FETAL_MUSCLE_MEGAKARYOCYTES	-0.000755547164410947	0.9920595488955	Mean_Hole_Area
DESCARTES_FETAL_MUSCLE_MYELOID_CELLS	0.0706256040094569	0.351625027308069	Mean_Hole_Area
DESCARTES_FETAL_MUSCLE_SATELLITE_CELLS	0.0865346773059811	0.256218440636347	Mean_Hole_Area
DESCARTES_FETAL_MUSCLE_SCHWANN_CELLS	-0.0319066470159957	0.67420759707728	Mean_Hole_Area
DESCARTES_FETAL_MUSCLE_SKELETAL_MUSCLE_CELLS	-0.0255777078129797	0.736144130512908	Mean_Hole_Area
DESCARTES_FETAL_MUSCLE_SMOOTH_MUSCLE_CELLS	-0.045966849517038	0.54465142851779	Mean_Hole_Area
DESCARTES_FETAL_MUSCLE_STROMAL_CELLS	0.0540906471746272	0.475844239086718	Mean_Hole_Area
DESCARTES_FETAL_MUSCLE_VASCULAR_ENDOTHELIAL_CELLS	0.0755113379924137	0.319223039619412	Mean_Hole_Area
DESCARTES_FETAL_PANCREAS_ACINAR_CELLS	0.00612256092682561	0.935722744591046	Mean_Hole_Area
DESCARTES_FETAL_PANCREAS_CCL19_CCL21_POSITIVE_CELLS	-0.00849663258818478	0.910887324665011	Mean_Hole_Area
DESCARTES_FETAL_PANCREAS_ENS_GLIA	0.0659933152676751	0.384185152042989	Mean_Hole_Area
DESCARTES_FETAL_PANCREAS_ERYTHROBLASTS	0.146831466595367	0.0518216682772297	Mean_Hole_Area
DESCARTES_FETAL_PANCREAS_LYMPHOID_CELLS	-0.0369411153553549	0.626433120315743	Mean_Hole_Area
DESCARTES_FETAL_PANCREAS_MESOTHELIAL_CELLS	-0.0297556029866342	0.695038511029783	Mean_Hole_Area
DESCARTES_FETAL_PANCREAS_MYELOID_CELLS	-0.00800143551687246	0.916061324804745	Mean_Hole_Area
DESCARTES_FETAL_PANCREAS_SMOOTH_MUSCLE_CELLS	-0.0359072756731745	0.636126076492503	Mean_Hole_Area
DESCARTES_FETAL_PANCREAS_VASCULAR_ENDOTHELIAL_CELLS	0.100077025561213	0.186324195892637	Mean_Hole_Area
DESCARTES_FETAL_PLACENTA_AFP_ALB_POSITIVE_CELLS	0.157835929693765	0.0364258235243807	Mean_Hole_Area
DESCARTES_FETAL_PLACENTA_EXTRAVILLOUS_TROPHOBLASTS	0.0589776133860968	0.43684712496557	Mean_Hole_Area
DESCARTES_FETAL_PLACENTA_IGFBP1_DKK1_POSITIVE_CELLS	-0.112542599006887	0.136978851646236	Mean_Hole_Area
DESCARTES_FETAL_PLACENTA_LYMPHOID_CELLS	-0.0369411153553549	0.626433120315743	Mean_Hole_Area
DESCARTES_FETAL_PLACENTA_MEGAKARYOCYTES	-0.025947643435043	0.73247199311454	Mean_Hole_Area
DESCARTES_FETAL_PLACENTA_MYELOID_CELLS	-0.0198713387163248	0.793498400045689	Mean_Hole_Area
DESCARTES_FETAL_PLACENTA_PAEP_MECOM_POSITIVE_CELLS	-0.0936922488592516	0.216148781697474	Mean_Hole_Area
DESCARTES_FETAL_PLACENTA_STROMAL_CELLS	0.122397026210165	0.105597920071158	Mean_Hole_Area
DESCARTES_FETAL_PLACENTA_VASCULAR_ENDOTHELIAL_CELLS	0.123106992455472	0.103575989955367	Mean_Hole_Area
DESCARTES_FETAL_SPLEEN_AFP_ALB_POSITIVE_CELLS	-0.0305826229144068	0.687001492674285	Mean_Hole_Area
DESCARTES_FETAL_SPLEEN_ERYTHROBLASTS	-0.000214243835541281	0.997748362536091	Mean_Hole_Area
DESCARTES_FETAL_SPLEEN_LYMPHOID_CELLS	0.0790174919574796	0.297204593223937	Mean_Hole_Area
DESCARTES_FETAL_SPLEEN_MEGAKARYOCYTES	-0.0288512255002807	0.703866321419073	Mean_Hole_Area
DESCARTES_FETAL_SPLEEN_MESOTHELIAL_CELLS	-0.0693048872480994	0.360726685713069	Mean_Hole_Area
DESCARTES_FETAL_SPLEEN_MYELOID_CELLS	0.0245774773504821	0.746102589832731	Mean_Hole_Area
DESCARTES_FETAL_STOMACH_CILIATED_EPITHELIAL_CELLS	-0.157862360253529	0.0363941060815298	Mean_Hole_Area
DESCARTES_FETAL_STOMACH_ENS_GLIA	-0.027709077938207	0.715071704304101	Mean_Hole_Area
DESCARTES_FETAL_STOMACH_ENS_NEURONS	-0.176706411792615	0.0189728686193259	Mean_Hole_Area
DESCARTES_FETAL_STOMACH_ERYTHROBLASTS	0.00810775558122402	0.914950149128024	Mean_Hole_Area
DESCARTES_FETAL_STOMACH_GOBLET_CELLS	-0.0257955766627705	0.733980742795421	Mean_Hole_Area
DESCARTES_FETAL_STOMACH_LYMPHOID_CELLS	-0.0369411153553549	0.626433120315743	Mean_Hole_Area
DESCARTES_FETAL_STOMACH_MUC13_DMBT1_POSITIVE_CELLS	0.0650519575141816	0.391018770953244	Mean_Hole_Area
DESCARTES_FETAL_STOMACH_MYELOID_CELLS	0.0213384580243089	0.778632560126727	Mean_Hole_Area
DESCARTES_FETAL_STOMACH_SQUAMOUS_EPITHELIAL_CELLS	-0.0359072756731745	0.636126076492503	Mean_Hole_Area
DESCARTES_FETAL_STOMACH_STROMAL_CELLS	-0.068523606515455	0.366179196004841	Mean_Hole_Area
DESCARTES_FETAL_STOMACH_VASCULAR_ENDOTHELIAL_CELLS	0.0940229534851507	0.214524901992659	Mean_Hole_Area
DESCARTES_FETAL_THYMUS_ANTIGEN_PRESENTING_CELLS	-0.0277006857113252	0.7151542679847	Mean_Hole_Area
DESCARTES_FETAL_THYMUS_STROMAL_CELLS	0.0586371934652335	0.439503051668482	Mean_Hole_Area
DESCARTES_FETAL_THYMUS_THYMIC_EPITHELIAL_CELLS	-0.109057015576638	0.149642194351509	Mean_Hole_Area
DESCARTES_FETAL_THYMUS_VASCULAR_ENDOTHELIAL_CELLS	0.0769978906856321	0.309761550399703	Mean_Hole_Area
DESCARTES_MAIN_FETAL_ADRENOCORTICAL_CELLS	-0.0330971872834106	0.662782617409906	Mean_Hole_Area
DESCARTES_MAIN_FETAL_AFP_ALB_POSITIVE_CELLS	0.0555938425558652	0.463651566461259	Mean_Hole_Area
DESCARTES_MAIN_FETAL_AMACRINE_CELLS	0.0122925762304009	0.871366072031036	Mean_Hole_Area
DESCARTES_MAIN_FETAL_ANTIGEN_PRESENTING_CELLS	-0.0232008563764141	0.759877180418391	Mean_Hole_Area
DESCARTES_MAIN_FETAL_ASTROCYTES	-0.0681909212628119	0.368516377222041	Mean_Hole_Area
DESCARTES_MAIN_FETAL_CCL19_CCL21_POSITIVE_CELLS	-0.0835790911910101	0.27010018824884	Mean_Hole_Area
DESCARTES_MAIN_FETAL_CILIATED_EPITHELIAL_CELLS	0.0124511162226043	0.869721653972652	Mean_Hole_Area
DESCARTES_MAIN_FETAL_CLC_IL5RA_POSITIVE_CELLS	0.00331283163441588	0.965194053392681	Mean_Hole_Area
DESCARTES_MAIN_FETAL_CORNEAL_AND_CONJUNCTIVAL_EPITHELIAL_CELLS	0.169427012945473	0.0245784670474881	Mean_Hole_Area
DESCARTES_MAIN_FETAL_CSH1_CSH2_POSITIVE_CELLS	0.0847581578902541	0.263376735774106	Mean_Hole_Area
DESCARTES_MAIN_FETAL_DUCTAL_CELLS	0.0134960919292889	0.858897184089494	Mean_Hole_Area
DESCARTES_MAIN_FETAL_ELF3_AGBL2_POSITIVE_CELLS	-0.141030914384433	0.0619020053232358	Mean_Hole_Area
DESCARTES_MAIN_FETAL_ENDOCARDIAL_CELLS	0.0647346199567631	0.393338817976519	Mean_Hole_Area
DESCARTES_MAIN_FETAL_ENS_NEURONS	-0.176706411792615	0.0189728686193259	Mean_Hole_Area
DESCARTES_MAIN_FETAL_ERYTHROBLASTS	-0.0595735768621894	0.432219604277628	Mean_Hole_Area
DESCARTES_MAIN_FETAL_EXTRAVILLOUS_TROPHOBLASTS	-0.052117849280008	0.492106870298523	Mean_Hole_Area
DESCARTES_MAIN_FETAL_GOBLET_CELLS	0.0934047059666936	0.217567836118689	Mean_Hole_Area
DESCARTES_MAIN_FETAL_HEMATOPOIETIC_STEM_CELLS	0.184452656228227	0.0142590693324209	Mean_Hole_Area
DESCARTES_MAIN_FETAL_HEPATOBLASTS	0.0865346773059811	0.256218440636347	Mean_Hole_Area
DESCARTES_MAIN_FETAL_HORIZONTAL_CELLS	0.0526386136133742	0.487785479192913	Mean_Hole_Area
DESCARTES_MAIN_FETAL_IGFBP1_DKK1_POSITIVE_CELLS	-0.0313956497261735	0.679134494219177	Mean_Hole_Area
DESCARTES_MAIN_FETAL_INHIBITORY_INTERNEURONS	0.152808484217109	0.0428986974828213	Mean_Hole_Area
DESCARTES_MAIN_FETAL_ISLET_ENDOCRINE_CELLS	-0.118730784757271	0.116537345016742	Mean_Hole_Area
DESCARTES_MAIN_FETAL_LENS_FIBRE_CELLS	-0.0310708869558552	0.682272863031118	Mean_Hole_Area
DESCARTES_MAIN_FETAL_LYMPHATIC_ENDOTHELIAL_CELLS	-0.00726871108349297	0.923942969625594	Mean_Hole_Area
DESCARTES_MAIN_FETAL_LYMPHOID_CELLS	-0.0756239839647307	0.318499582464391	Mean_Hole_Area
DESCARTES_MAIN_FETAL_MEGAKARYOCYTES	0.0373201315733194	0.622895430613397	Mean_Hole_Area
DESCARTES_MAIN_FETAL_METANEPHRIC_CELLS	0.00117711996400951	0.987629302767085	Mean_Hole_Area
DESCARTES_MAIN_FETAL_MICROGLIA	-0.0764899999481773	0.312973264206931	Mean_Hole_Area
DESCARTES_MAIN_FETAL_MYELOID_CELLS	0.0847185516473219	0.263600709300616	Mean_Hole_Area
DESCARTES_MAIN_FETAL_OLIGODENDROCYTES	0.158876273674795	0.035194875462637	Mean_Hole_Area
DESCARTES_MAIN_FETAL_PAEP_MECOM_POSITIVE_CELLS	-0.0828310556693354	0.274425739977924	Mean_Hole_Area
DESCARTES_MAIN_FETAL_PARIETAL_AND_CHIEF_CELLS	-0.0641678139744147	0.39750323412755	Mean_Hole_Area
DESCARTES_MAIN_FETAL_PDE11A_FAM19A2_POSITIVE_CELLS	0.0596167499135894	0.431885472269521	Mean_Hole_Area
DESCARTES_MAIN_FETAL_PDE1C_ACSM3_POSITIVE_CELLS	-0.0944887559479306	0.212252461719843	Mean_Hole_Area
DESCARTES_MAIN_FETAL_PHOTORECEPTOR_CELLS	0.0645576116742086	0.394636504736956	Mean_Hole_Area
DESCARTES_MAIN_FETAL_RETINAL_PIGMENT_CELLS	-0.0437366652741168	0.564362520208171	Mean_Hole_Area
DESCARTES_MAIN_FETAL_RETINAL_PROGENITORS_AND_MULLER_GLIA	0.192105147000548	0.010642031197418	Mean_Hole_Area
DESCARTES_MAIN_FETAL_SATB2_LRRC7_POSITIVE_CELLS	0.0175771224239826	0.816892847994465	Mean_Hole_Area
DESCARTES_MAIN_FETAL_SATELLITE_CELLS	-0.00854182568349355	0.91041531382379	Mean_Hole_Area
DESCARTES_MAIN_FETAL_SCHWANN_CELLS	0.0196885599777645	0.795355779482139	Mean_Hole_Area
DESCARTES_MAIN_FETAL_SKELETAL_MUSCLE_CELLS	0.0242108312429963	0.749763635519196	Mean_Hole_Area
DESCARTES_MAIN_FETAL_SLC26A4_PAEP_POSITIVE_CELLS	-0.0028444007706524	0.970113106697831	Mean_Hole_Area
DESCARTES_MAIN_FETAL_SQUAMOUS_EPITHELIAL_CELLS	-0.0359072756731745	0.636126076492503	Mean_Hole_Area
DESCARTES_MAIN_FETAL_STELLATE_CELLS	0.0610501521946379	0.420876365443722	Mean_Hole_Area
DESCARTES_MAIN_FETAL_SYNCYTIOTROPHOBLASTS_AND_VILLOUS_CYTOTROPHOBLASTS	0.0131372126708788	0.862611807649387	Mean_Hole_Area
DESCARTES_MAIN_FETAL_THYMIC_EPITHELIAL_CELLS	-0.129253327084015	0.0873213843454819	Mean_Hole_Area
DESCARTES_MAIN_FETAL_THYMOCYTES	0.125616282671464	0.0966732168277042	Mean_Hole_Area
DESCARTES_MAIN_FETAL_TROPHOBLAST_GIANT_CELLS	0.0789170370716288	0.297821086806093	Mean_Hole_Area
DESCARTES_MAIN_FETAL_VISCERAL_NEURONS	0.0829721633537164	0.273606208954507	Mean_Hole_Area
DESERT_EXTRACELLULAR_MATRIX_HEPATOCELLULAR_CARCINOMA_SUBCLASS_UP	-0.0867857472293408	0.252084348010631	Mean_Hole_Area
DESERT_PERIPORTAL_HEPATOCELLULAR_CARCINOMA_SUBCLASS_UP	0.0292351424495809	0.700113914736168	Mean_Hole_Area
DESERT_PERIVENOUS_HEPATOCELLULAR_CARCINOMA_SUBCLASS_UP	-0.0692123778535127	0.36136965435414	Mean_Hole_Area
DESERT_STEM_CELL_HEPATOCELLULAR_CARCINOMA_SUBCLASS_UP	-0.0305779080188423	0.687047214032021	Mean_Hole_Area
DEURIG_T_CELL_PROLYMPHOCYTIC_LEUKEMIA_DN	0.00869051208978905	0.908862608493927	Mean_Hole_Area
DEURIG_T_CELL_PROLYMPHOCYTIC_LEUKEMIA_UP	-0.0105652523709518	0.889316570075604	Mean_Hole_Area
DHIMAN_PBMC_ATTENUVAX_AGE_15_25YO_SUBQ_7_OR_14DY_DN	0.126997300237753	0.0930328303778258	Mean_Hole_Area
DHIMAN_PBMC_ATTENUVAX_AGE_15_25YO_SUBQ_7_OR_14DY_UP	0.0991191636142442	0.190595383763834	Mean_Hole_Area
DIAZ_CHRONIC_MYELOGENOUS_LEUKEMIA_DN	0.0110074142426714	0.88471585077746	Mean_Hole_Area
DIAZ_CHRONIC_MYELOGENOUS_LEUKEMIA_UP	0.0393039805634978	0.604520403493232	Mean_Hole_Area
DICER1_TARGET_GENES	-0.0760725748293099	0.315629122865245	Mean_Hole_Area
DIDO1_TARGET_GENES	-0.0964786631274652	0.20273875464733	Mean_Hole_Area
DING_LUNG_CANCER_BY_MUTATION_RATE	-0.078372223030661	0.301179367241135	Mean_Hole_Area
DING_LUNG_CANCER_EXPRESSION_BY_COPY_NUMBER	0.0206395295490247	0.785704924258994	Mean_Hole_Area
DIRMEIER_LMP1_RESPONSE_EARLY	-0.0205295166177761	0.78681974566068	Mean_Hole_Area
DIRMEIER_LMP1_RESPONSE_LATE_DN	-0.0449311987215044	0.553762570316852	Mean_Hole_Area
DIRMEIER_LMP1_RESPONSE_LATE_UP	-0.204516046556642	0.0064747207385636	Mean_Hole_Area
DITTMER_PTHLH_TARGETS_DN	0.0479626092101928	0.527304630139275	Mean_Hole_Area
DITTMER_PTHLH_TARGETS_UP	0.135637065729946	0.0726678591492102	Mean_Hole_Area
DLX2_TARGET_GENES	-0.143618075353228	0.0572231209181412	Mean_Hole_Area
DLX4_TARGET_GENES	-0.0481290127222104	0.525871002741752	Mean_Hole_Area
DLX6_TARGET_GENES	-0.0262775090697761	0.72920271753191	Mean_Hole_Area
DMRT1_TARGET_GENES	-0.108553357966361	0.151542949825665	Mean_Hole_Area
DNMT1_TARGET_GENES	-0.0713133904686302	0.34694279915757	Mean_Hole_Area
DNMT3A_TARGET_GENES	-0.0252989246084653	0.738915409348634	Mean_Hole_Area
DOANE_BREAST_CANCER_CLASSES_DN	-0.0882203781374145	0.24429938312597	Mean_Hole_Area
DOANE_BREAST_CANCER_CLASSES_UP	0.0357599372598963	0.637512568975009	Mean_Hole_Area
DOANE_BREAST_CANCER_ESR1_UP	-0.0292960480673726	0.699519286438311	Mean_Hole_Area
DOANE_RESPONSE_TO_ANDROGEN_DN	-0.0179217269431854	0.81336797999143	Mean_Hole_Area
DOANE_RESPONSE_TO_ANDROGEN_UP	0.0716665358980585	0.344554056869828	Mean_Hole_Area
DODD_NASOPHARYNGEAL_CARCINOMA_DN	0.0167527455805244	0.825339963612393	Mean_Hole_Area
DODD_NASOPHARYNGEAL_CARCINOMA_UP	-0.0954870452663599	0.20744044042479	Mean_Hole_Area
DONATO_CELL_CYCLE_TRETINOIN	-0.055645005157062	0.463239636543437	Mean_Hole_Area
DORMOY_ELAVL1_TARGETS	0.00174661191134854	0.981645221764798	Mean_Hole_Area
DORN_ADENOVIRUS_INFECTION_12HR_DN	0.094674948931889	0.212669805922389	Mean_Hole_Area
DORN_ADENOVIRUS_INFECTION_12HR_UP	-0.133911060150643	0.076417599445579	Mean_Hole_Area
DORN_ADENOVIRUS_INFECTION_24HR_DN	-0.085781195290559	0.257636535120934	Mean_Hole_Area
DORN_ADENOVIRUS_INFECTION_32HR_DN	-0.133911060150643	0.076417599445579	Mean_Hole_Area
DORN_ADENOVIRUS_INFECTION_48HR_DN	-0.133911060150643	0.076417599445579	Mean_Hole_Area
DORSAM_HOXA9_TARGETS_DN	-0.107126752364217	0.157025750971209	Mean_Hole_Area
DORSAM_HOXA9_TARGETS_UP	0.00682774051912875	0.928338213865186	Mean_Hole_Area
DORSEY_GAB2_TARGETS	-0.0369411153553549	0.626433120315743	Mean_Hole_Area
DOUGLAS_BMI1_TARGETS_DN	0.0597004278234322	0.431238281007511	Mean_Hole_Area
DOUGLAS_BMI1_TARGETS_UP	0.164538709705388	0.0290952470681456	Mean_Hole_Area
DR1_Q3	0.0244173864023644	0.747700441449801	Mean_Hole_Area
DR3_Q4	0.0755827929137129	0.318764004193695	Mean_Hole_Area
DR4_Q2	-0.0962867633233161	0.20364257551514	Mean_Hole_Area
DROSHA_TARGET_GENES	0.0281524629191032	0.71071435349765	Mean_Hole_Area
DUAN_PRDM5_TARGETS	-0.0598816121775671	0.429838856278614	Mean_Hole_Area
DUNNE_TARGETS_OF_AML1_MTG8_FUSION_DN	-0.00463791466025887	0.951286905118977	Mean_Hole_Area
DUNNE_TARGETS_OF_AML1_MTG8_FUSION_UP	0.0498335639941392	0.511300300110242	Mean_Hole_Area
DURAND_STROMA_NS_UP	0.203628417030586	0.00671520782701727	Mean_Hole_Area
DURAND_STROMA_S_UP	9.02741603797447e-05	0.999051245040528	Mean_Hole_Area
DURANTE_ADULT_OLFACTORY_NEUROEPITHELIUM_B_CELLS	-0.0369411153553549	0.626433120315743	Mean_Hole_Area
DURANTE_ADULT_OLFACTORY_NEUROEPITHELIUM_CD4_T_CELLS	0.00675257218575864	0.929125084848308	Mean_Hole_Area
DURANTE_ADULT_OLFACTORY_NEUROEPITHELIUM_CD8_T_CELLS	-0.0140472600675456	0.853198303176067	Mean_Hole_Area
DURANTE_ADULT_OLFACTORY_NEUROEPITHELIUM_DENDRITIC_CELLS	0.0795390388243488	0.294017452865405	Mean_Hole_Area
DURANTE_ADULT_OLFACTORY_NEUROEPITHELIUM_FIBROBLASTS_STROMAL_CELLS	0.0666908508767445	0.379168553442311	Mean_Hole_Area
DURANTE_ADULT_OLFACTORY_NEUROEPITHELIUM_GLOBOSE_BASAL_CELLS	0.0842539936471236	0.266237513544452	Mean_Hole_Area
DURANTE_ADULT_OLFACTORY_NEUROEPITHELIUM_IMMATURE_NEURONS	0.047454573397128	0.531693740310697	Mean_Hole_Area
DURANTE_ADULT_OLFACTORY_NEUROEPITHELIUM_MACROPHAGES	0.0291609347403249	0.700838659159432	Mean_Hole_Area
DURANTE_ADULT_OLFACTORY_NEUROEPITHELIUM_MAST_CELLS	0.0153775635953679	0.839475247877714	Mean_Hole_Area
DURANTE_ADULT_OLFACTORY_NEUROEPITHELIUM_MATURE_NEURONS	0.129624009258131	0.0864103653889716	Mean_Hole_Area
DURANTE_ADULT_OLFACTORY_NEUROEPITHELIUM_NK_CELLS	-0.0236074840717887	0.755800343875761	Mean_Hole_Area
DURANTE_ADULT_OLFACTORY_NEUROEPITHELIUM_OLFACTORY_ENSHEATHING_GLIA	-0.00137098637355362	0.985592108116894	Mean_Hole_Area
DURANTE_ADULT_OLFACTORY_NEUROEPITHELIUM_OLFACTORY_HORIZONTAL_BASAL_CELLS	0.0459553859918144	0.544751873401168	Mean_Hole_Area
DURANTE_ADULT_OLFACTORY_NEUROEPITHELIUM_PERICYTES	0.0331210386361459	0.662554510506218	Mean_Hole_Area
DURANTE_ADULT_OLFACTORY_NEUROEPITHELIUM_RESPIRATORY_CILIATED_CELLS	0.0394420506510655	0.603250574830336	Mean_Hole_Area
DURANTE_ADULT_OLFACTORY_NEUROEPITHELIUM_RESPIRATORY_COLUMNAR_CELLS	0.0432500489521379	0.568708195636906	Mean_Hole_Area
DURANTE_ADULT_OLFACTORY_NEUROEPITHELIUM_RESPIRATORY_HORIZONTAL_BASAL_CELLS	0.0432500489521379	0.568708195636906	Mean_Hole_Area
DURANTE_ADULT_OLFACTORY_NEUROEPITHELIUM_RESPIRATORY_SECRETORY_CELLS	-0.0257955766627705	0.733980742795421	Mean_Hole_Area
DURANTE_ADULT_OLFACTORY_NEUROEPITHELIUM_SUSTENTACULAR_CELLS	-0.0257955766627705	0.733980742795421	Mean_Hole_Area
DURANTE_ADULT_OLFACTORY_NEUROEPITHELIUM_UNSPECIFIED	0.0895796318342097	0.237079318786113	Mean_Hole_Area
DURANTE_ADULT_OLFACTORY_NEUROEPITHELIUM_VASCULAR_SMOOTH_MUSCLE_CELLS	0.0402281895972427	0.596043247418645	Mean_Hole_Area
DURCHDEWALD_SKIN_CARCINOGENESIS_DN	0.077067382908476	0.309323791687461	Mean_Hole_Area
DURCHDEWALD_SKIN_CARCINOGENESIS_UP	-0.00447620013947143	0.952983444740631	Mean_Hole_Area
DUTERTRE_ESTRADIOL_RESPONSE_24HR_DN	0.055956578174269	0.460735411734293	Mean_Hole_Area
DUTERTRE_ESTRADIOL_RESPONSE_24HR_UP	-0.109937369284621	0.146363208443476	Mean_Hole_Area
DUTERTRE_ESTRADIOL_RESPONSE_6HR_DN	0.0606605387657479	0.423852476976632	Mean_Hole_Area
DUTERTRE_ESTRADIOL_RESPONSE_6HR_UP	-0.0905122102561076	0.232212957283962	Mean_Hole_Area
DUTTA_APOPTOSIS_VIA_NFKB	-0.0755675101512001	0.318862146551143	Mean_Hole_Area
DYRK1A_TARGET_GENES	0.0298962303326556	0.693669458119275	Mean_Hole_Area
E12_Q6	0.12023745051198	0.111939447103111	Mean_Hole_Area
E2A_Q2	0.0640309955438794	0.398512395762351	Mean_Hole_Area
E2F_01	-0.0391966030145683	0.605508774435228	Mean_Hole_Area
E2F_02	-0.0952069569358344	0.208782551376986	Mean_Hole_Area
E2F_03	-0.122957016544738	0.104000548690604	Mean_Hole_Area
E2F_Q2	-0.0429077896084352	0.571774171588672	Mean_Hole_Area
E2F_Q3	-0.0485183715334949	0.52252426975961	Mean_Hole_Area
E2F_Q3_01	-0.029870604067389	0.693918864450306	Mean_Hole_Area
E2F_Q4	-0.116812451707789	0.122602805070428	Mean_Hole_Area
E2F_Q4_01	-0.0404779227941319	0.593761861385074	Mean_Hole_Area
E2F_Q6	-0.116812451707789	0.122602805070428	Mean_Hole_Area
E2F_Q6_01	-0.0382083564169291	0.614638693790776	Mean_Hole_Area
E2F1_Q3	-0.0406689256766518	0.592019672188657	Mean_Hole_Area
E2F1_Q3_01	-0.0776908931420922	0.305414195586461	Mean_Hole_Area
E2F1_Q4	-0.00897026226920711	0.905942167867251	Mean_Hole_Area
E2F1_Q4_01	-0.0459251733180007	0.54501664443153	Mean_Hole_Area
E2F1_Q6	-0.0952069569358344	0.208782551376986	Mean_Hole_Area
E2F1_Q6_01	-0.0153371362956882	0.839891595052183	Mean_Hole_Area
E2F1_UP.V1_DN	-0.131425247306837	0.0820912907838105	Mean_Hole_Area
E2F1_UP.V1_UP	-0.125531779278332	0.0968995855832307	Mean_Hole_Area
E2F1DP1_01	-0.0952069569358344	0.208782551376986	Mean_Hole_Area
E2F1DP1RB_01	-0.111539125860038	0.140537463577878	Mean_Hole_Area
E2F1DP2_01	-0.0952069569358344	0.208782551376986	Mean_Hole_Area
E2F2_TARGET_GENES	-0.0261924461382154	0.730045306185622	Mean_Hole_Area
E2F3_UP.V1_DN	0.109640886818117	0.147461351616664	Mean_Hole_Area
E2F3_UP.V1_UP	-0.0818594028377575	0.280114057378664	Mean_Hole_Area
E2F4DP1_01	-0.0952069569358344	0.208782551376986	Mean_Hole_Area
E2F4DP2_01	-0.0952069569358344	0.208782551376986	Mean_Hole_Area
E2F5_TARGET_GENES	0.0797549339980327	0.29270480514869	Mean_Hole_Area
E47_01	-0.0560974140515193	0.459605930184506	Mean_Hole_Area
E47_02	-0.121052290367996	0.10951258724949	Mean_Hole_Area
E4BP4_01	0.0269062450661798	0.722984901739776	Mean_Hole_Area
E4F1_Q6	0.0234337210714717	0.757541668974885	Mean_Hole_Area
EBAUER_MYOGENIC_TARGETS_OF_PAX3_FOXO1_FUSION	0.161522943706554	0.0322209914637384	Mean_Hole_Area
EBAUER_TARGETS_OF_PAX3_FOXO1_FUSION_DN	-0.137945125446983	0.0678883747418364	Mean_Hole_Area
EBAUER_TARGETS_OF_PAX3_FOXO1_FUSION_UP	0.155951959716872	0.0387475817619023	Mean_Hole_Area
EBNA1BP2_TARGET_GENES	0.0698617188128415	0.35687158387802	Mean_Hole_Area
EFC_Q6	-0.101945417962522	0.178195433404417	Mean_Hole_Area
EGFR_TARGET_GENES	-0.139645409167963	0.0645340057044588	Mean_Hole_Area
EGFR_UP.V1_DN	-0.0627306654356622	0.408179655961559	Mean_Hole_Area
EGFR_UP.V1_UP	0.045508404953495	0.548675475803706	Mean_Hole_Area
EGR_Q6	0.0294331129471919	0.698181775243363	Mean_Hole_Area
EGR1_01	-0.0419973031577973	0.579968059483761	Mean_Hole_Area
EGR2_01	0.0173054229857888	0.819674583968242	Mean_Hole_Area
EGR3_01	0.0157810515221078	0.835322319648156	Mean_Hole_Area
EGUCHI_CELL_CYCLE_RB1_TARGETS	-0.00162073867759313	0.982967790239432	Mean_Hole_Area
EHLERS_ANEUPLOIDY_DN	-0.0700922652995992	0.355283005967411	Mean_Hole_Area
EHLERS_ANEUPLOIDY_UP	-0.029900898189608	0.693624031978173	Mean_Hole_Area
EHRLICH_ICF_SYNDROM_DN	0.0227376238331862	0.764529601079939	Mean_Hole_Area
EHRLICH_ICF_SYNDROM_UP	0.0657599263972865	0.385872606723778	Mean_Hole_Area
EIF4E_DN	-0.0454454928870083	0.549228826605807	Mean_Hole_Area
EIF4E_UP	-0.0126649179084368	0.86750493267033	Mean_Hole_Area
EINAV_INTERFERON_SIGNATURE_IN_CANCER	0.0385678250398563	0.611310787191939	Mean_Hole_Area
ELF1_Q6	0.0408469429161375	0.590398026175649	Mean_Hole_Area
ELF2_TARGET_GENES	-0.0617569291142673	0.415508709674524	Mean_Hole_Area
ELF5_TARGET_GENES	-0.00960882189265165	0.899280734544047	Mean_Hole_Area
ELK1_01	-0.0323683227468083	0.669768115958011	Mean_Hole_Area
ELK1_02	-0.00810936530898658	0.914933326750127	Mean_Hole_Area
ELLWOOD_MYC_TARGETS_DN	0.0238337573114662	0.753534642989923	Mean_Hole_Area
ELLWOOD_MYC_TARGETS_UP	-0.0306006093051732	0.686827085194117	Mean_Hole_Area
ELVIDGE_HIF1A_AND_HIF2A_TARGETS_DN	0.05490445657915	0.469221761965746	Mean_Hole_Area
ELVIDGE_HIF1A_AND_HIF2A_TARGETS_UP	0.0157310759519735	0.835836452315323	Mean_Hole_Area
ELVIDGE_HIF1A_TARGETS_DN	0.0645083870749438	0.394997836837555	Mean_Hole_Area
ELVIDGE_HIF1A_TARGETS_UP	0.0832092165703536	0.272233178297617	Mean_Hole_Area
ELVIDGE_HYPOXIA_BY_DMOG_DN	0.0668773284665448	0.377834225886593	Mean_Hole_Area
ELVIDGE_HYPOXIA_BY_DMOG_UP	0.0378709162460679	0.617769838097101	Mean_Hole_Area
ELVIDGE_HYPOXIA_DN	0.0832092165703536	0.272233178297617	Mean_Hole_Area
ELVIDGE_HYPOXIA_UP	0.0202531442713775	0.789622285214941	Mean_Hole_Area
EMX1_TARGET_GENES	-0.131124771641204	0.0827994718290328	Mean_Hole_Area
EN1_01	0.0132024878289778	0.861935942569375	Mean_Hole_Area
ENGELMANN_CANCER_PROGENITORS_DN	-0.0435837825268214	0.565726115013756	Mean_Hole_Area
ENGELMANN_CANCER_PROGENITORS_UP	-0.0243943100529478	0.747930852988595	Mean_Hole_Area
ENK_UV_RESPONSE_EPIDERMIS_DN	0.0373157374460839	0.622936395650641	Mean_Hole_Area
ENK_UV_RESPONSE_EPIDERMIS_UP	-0.112838820128867	0.135941649872004	Mean_Hole_Area
ENK_UV_RESPONSE_KERATINOCYTE_DN	-0.1012696444868	0.181104749184609	Mean_Hole_Area
ENK_UV_RESPONSE_KERATINOCYTE_UP	0.0280899880111147	0.711327760404908	Mean_Hole_Area
EPC1_TARGET_GENES	0.0055122482752237	0.942118294881521	Mean_Hole_Area
EPPERT_CE_HSC_LSC	0.0637463114906704	0.400617098658081	Mean_Hole_Area
EPPERT_HSC_R	0.0138343375344974	0.855398962406635	Mean_Hole_Area
EPPERT_PROGENITOR	-0.0817415669155527	0.280809261386983	Mean_Hole_Area
ER_Q6	0.0893202301908944	0.238445532795077	Mean_Hole_Area
ER_Q6_01	0.217564776772955	0.00372468656353403	Mean_Hole_Area
ER_Q6_02	0.0475216229417348	0.531113424742636	Mean_Hole_Area
ERBB2_UP.V1_DN	0.0351822373734084	0.642960978352755	Mean_Hole_Area
ERBB2_UP.V1_UP	-0.110234923900837	0.145267341987076	Mean_Hole_Area
ERR1_Q2	-0.0360950803194755	0.63436061740202	Mean_Hole_Area
ERWIN_COHEN_BLOOD_LIVE_VACCINE_TC_83_AGE_23_48YO_VACCINATED_VS_CONTROL_14DY_UP	-0.155103514855905	0.0398332007356643	Mean_Hole_Area
ERWIN_COHEN_BLOOD_TC_83_AGE_23_48YO_VACCINATED_VS_CONTROL_2DY_UP	0.0458917736615236	0.545309418524713	Mean_Hole_Area
ERWIN_COHEN_BLOOD_VACCINE_TC_83_AGE_23_48YO_VACCINATED_VS_CONTROL_2DY_DN	0.124642200860605	0.0993081776187238	Mean_Hole_Area
ERWIN_COHEN_BLOOD_VACCINE_TC_83_AGE_23_48YO_VACCINATED_VS_CONTROL_7DY_DN	0.041130952346122	0.58781505154966	Mean_Hole_Area
ERWIN_COHEN_BLOOD_VACCINE_TC_83_AGE_23_48YO_VACCINATED_VS_CONTROL_7DY_UP	0.0267330351345462	0.724696053910408	Mean_Hole_Area
ERWIN_COHEN_PBMC_TC_83_AGE_18_45YO_NAIVE_NOT_PREVIOUSLY_IMMUNIZED_24HR_DEG_CANONICAL_PATHWAY_MEMBERS_UP	-0.00819148802448684	0.914075157782846	Mean_Hole_Area
ERWIN_COHEN_PBMC_TC_83_AGE_18_45YO_RESPONDERS_PREVIOUSLY_IMMUNIZED_24HR_DEG_CANONICAL_PATHWAY_MEMBERS_UP	-0.00819148802448684	0.914075157782846	Mean_Hole_Area
ESC_J1_UP_EARLY.V1_DN	0.00416078095368476	0.956293093855734	Mean_Hole_Area
ESC_J1_UP_EARLY.V1_UP	0.114002748185623	0.131924363047453	Mean_Hole_Area
ESC_J1_UP_LATE.V1_DN	-0.00825741892321666	0.913386262469334	Mean_Hole_Area
ESC_J1_UP_LATE.V1_UP	0.103017013175527	0.173652959144267	Mean_Hole_Area
ESC_V6.5_UP_EARLY.V1_DN	-0.0586868884938401	0.439114763479101	Mean_Hole_Area
ESC_V6.5_UP_EARLY.V1_UP	0.0219553527782028	0.772405327029598	Mean_Hole_Area
ESC_V6.5_UP_LATE.V1_DN	-0.0460391674310586	0.544017980010081	Mean_Hole_Area
ESC_V6.5_UP_LATE.V1_UP	0.159318246634531	0.0346826818547163	Mean_Hole_Area
ETF_Q6	-0.0640694639218989	0.398228501669892	Mean_Hole_Area
ETS_Q4	-0.0495425427444021	0.513773102340927	Mean_Hole_Area
ETS1_B	-0.0570767064244828	0.451794802731767	Mean_Hole_Area
ETS2_B	-0.00784740211243087	0.917671451559821	Mean_Hole_Area
EVI1_02	0.0594998091622953	0.432790862762375	Mean_Hole_Area
EVI1_03	0.0599646041190897	0.429198720522423	Mean_Hole_Area
EVI1_04	0.0646257747640768	0.395502698673822	Mean_Hole_Area
EVI1_05	0.0716255165491105	0.344830984255959	Mean_Hole_Area
EVI1_06	-0.00123436590703039	0.987027739779665	Mean_Hole_Area
EWSR1_TARGET_GENES	-0.00990217822353186	0.896222778714341	Mean_Hole_Area
F10_TARGET_GENES	0.0554013795421184	0.465202970993532	Mean_Hole_Area
FAC1_01	-0.0493213777674462	0.515656454389695	Mean_Hole_Area
FAELT_B_CLL_WITH_VH_REARRANGEMENTS_UP	0.069760648264722	0.35756940576796	Mean_Hole_Area
FAELT_B_CLL_WITH_VH3_21_DN	-0.127851015861742	0.090837535099597	Mean_Hole_Area
FALVELLA_SMOKERS_WITH_LUNG_CANCER	-0.00638078598300158	0.933017982261344	Mean_Hole_Area
FAN_EMBRYONIC_CTX_ASTROCYTE_1	0.034531337742465	0.649122625482019	Mean_Hole_Area
FAN_EMBRYONIC_CTX_ASTROCYTE_2	0.193390534872658	0.0101212802541437	Mean_Hole_Area
FAN_EMBRYONIC_CTX_BIG_GROUPS_BRAIN_ENDOTHELIAL	-0.114853673774341	0.129045572827422	Mean_Hole_Area
FAN_EMBRYONIC_CTX_BIG_GROUPS_BRAIN_IMMUNE	-0.0413461771808776	0.585861108362889	Mean_Hole_Area
FAN_EMBRYONIC_CTX_BIG_GROUPS_CAJAL_RETZIUS	0.00648104786742578	0.931968000251363	Mean_Hole_Area
FAN_EMBRYONIC_CTX_BIG_GROUPS_EXCITATORY_NEURON	0.162892377928721	0.0307679312028212	Mean_Hole_Area
FAN_EMBRYONIC_CTX_BIG_GROUPS_GLIAL	0.115614406739828	0.126513095275498	Mean_Hole_Area
FAN_EMBRYONIC_CTX_BIG_GROUPS_MICROGLIA	0.0254775087092242	0.737139782493686	Mean_Hole_Area
FAN_EMBRYONIC_CTX_BRAIN_B_CELL	-0.0940384455401865	0.214449044775495	Mean_Hole_Area
FAN_EMBRYONIC_CTX_BRAIN_EFFECTOR_T_CELL	-0.0665402802311035	0.380248045704222	Mean_Hole_Area
FAN_EMBRYONIC_CTX_BRAIN_ENDOTHELIAL_1	0.0258240095498508	0.733698564706316	Mean_Hole_Area
FAN_EMBRYONIC_CTX_BRAIN_ENDOTHELIAL_2	-0.0633607948533659	0.40347779826486	Mean_Hole_Area
FAN_EMBRYONIC_CTX_BRAIN_MYELOID	-0.113205407981943	0.134666399018384	Mean_Hole_Area
FAN_EMBRYONIC_CTX_BRAIN_NAIVE_LIKE_T_CELL	-0.0138366161604488	0.855375405750953	Mean_Hole_Area
FAN_EMBRYONIC_CTX_EX_2_EXCITATORY_NEURON	0.0629527453587896	0.406518874553361	Mean_Hole_Area
FAN_EMBRYONIC_CTX_EX_4_EXCITATORY_NEURON	-0.0678991515244661	0.370573675131146	Mean_Hole_Area
FAN_EMBRYONIC_CTX_MICROGLIA_1	-0.0886000048078697	0.242267658675691	Mean_Hole_Area
FAN_EMBRYONIC_CTX_MICROGLIA_2	0.0104523705361901	0.890805766538015	Mean_Hole_Area
FAN_EMBRYONIC_CTX_MICROGLIA_3	-0.0195423759440348	0.796842115644425	Mean_Hole_Area
FAN_EMBRYONIC_CTX_NSC_1	-0.108997177432149	0.149867069282754	Mean_Hole_Area
FAN_EMBRYONIC_CTX_NSC_2	-0.0726405391356374	0.33801978345826	Mean_Hole_Area
FAN_EMBRYONIC_CTX_OLIG	0.0825442487144073	0.276096587538329	Mean_Hole_Area
FAN_EMBRYONIC_CTX_OPC	0.158876273674795	0.035194875462637	Mean_Hole_Area
FAN_OVARY_CL0_XBP1_SELK_HIGH_STROMAL_CELL	-0.0199792150515171	0.792402715327992	Mean_Hole_Area
FAN_OVARY_CL1_GPRC5A_TNFRS12A_HIGH_SELECTABLE_FOLLICLE_STROMAL_CELL	0.100031598220056	0.18652516293787	Mean_Hole_Area
FAN_OVARY_CL10_PUTATIVE_EARLY_ATRESIA_GRANULOSA_CELL	-0.0583880688778033	0.441452509652074	Mean_Hole_Area
FAN_OVARY_CL11_MURAL_GRANULOSA_CELL	0.143986897488846	0.0565804943464669	Mean_Hole_Area
FAN_OVARY_CL12_T_LYMPHOCYTE_NK_CELL_2	0.0292848808853835	0.699628299211348	Mean_Hole_Area
FAN_OVARY_CL13_MONOCYTE_MACROPHAGE	-0.0572703095114275	0.45025942547653	Mean_Hole_Area
FAN_OVARY_CL14_MATURE_SMOOTH_MUSCLE_CELL	0.0231067935218645	0.760821198915794	Mean_Hole_Area
FAN_OVARY_CL15_SMALL_ANTRAL_FOLLICLE_GRANULOSA_CELL	0.016081903789918	0.83222872923543	Mean_Hole_Area
FAN_OVARY_CL16_LYMPHATIC_ENDOTHELIAL_CELL	0.0939505633928143	0.214879615996028	Mean_Hole_Area
FAN_OVARY_CL17_PUTATIVE_APOPTOTIC_SMOOTH_MUSCLE_CELL	-0.0138773398823134	0.854954421538287	Mean_Hole_Area
FAN_OVARY_CL18_B_LYMPHOCYTE	-0.0477367038130211	0.529254046191984	Mean_Hole_Area
FAN_OVARY_CL2_PUTATIVE_EARLY_ATRETIC_FOLLICLE_THECAL_CELL_1	-0.0514780119849225	0.497444097495424	Mean_Hole_Area
FAN_OVARY_CL3_MATURE_CUMULUS_GRANULOSA_CELL_1	0.049750825393183	0.512002701071664	Mean_Hole_Area
FAN_OVARY_CL4_T_LYMPHOCYTE_NK_CELL_1	-0.0849078561903911	0.26253136716699	Mean_Hole_Area
FAN_OVARY_CL5_HEALTHY_SELECTABLE_FOLLICLE_THECAL_CELL	0.0543680985775454	0.47358075284933	Mean_Hole_Area
FAN_OVARY_CL6_PUTATIVE_EARLY_ATRETIC_FOLLICLE_THECAL_CELL_2	0.0234195555763091	0.757683679080384	Mean_Hole_Area
FAN_OVARY_CL7_ANGEIOGENIC_ENDOTHELIAL_CELL	-0.150410454071185	0.0463105457367456	Mean_Hole_Area
FAN_OVARY_CL8_MATURE_CUMULUS_GRANULOSA_CELL_2	0.0802155991842541	0.289917009820524	Mean_Hole_Area
FAN_OVARY_CL9_PUTATIVE_APOPTOTIC_ENDOTHELIAL_CELL	0.0986487574334325	0.192718940525304	Mean_Hole_Area
FARDIN_HYPOXIA_11	-0.0445262646742096	0.557344990570886	Mean_Hole_Area
FARMER_BREAST_CANCER_APOCRINE_VS_BASAL	0.000886821503796822	0.990679973931768	Mean_Hole_Area
FARMER_BREAST_CANCER_APOCRINE_VS_LUMINAL	-0.020230855196077	0.789848424574603	Mean_Hole_Area
FARMER_BREAST_CANCER_BASAL_VS_LULMINAL	-0.0121661493867008	0.87267779966365	Mean_Hole_Area
FARMER_BREAST_CANCER_CLUSTER_1	0.0116936246507949	0.877583472212906	Mean_Hole_Area
FARMER_BREAST_CANCER_CLUSTER_2	-0.0937157328901378	0.216033178010186	Mean_Hole_Area
FERNANDEZ_BOUND_BY_MYC	-0.0614767612201091	0.417631647793292	Mean_Hole_Area
FERRANDO_LYL1_NEIGHBORS	-0.141958484025958	0.0601896429478871	Mean_Hole_Area
FERRANDO_T_ALL_WITH_MLL_ENL_FUSION_DN	-0.0845270539347378	0.264685467303535	Mean_Hole_Area
FERRARI_RESPONSE_TO_FENRETINIDE_DN	-0.0966401295564077	0.201980517829517	Mean_Hole_Area
FERRARI_RESPONSE_TO_FENRETINIDE_UP	-0.0192889574537654	0.799420494052954	Mean_Hole_Area
FERREIRA_EWINGS_SARCOMA_UNSTABLE_VS_STABLE_DN	0.0939343469752342	0.214959134435809	Mean_Hole_Area
FERREIRA_EWINGS_SARCOMA_UNSTABLE_VS_STABLE_UP	-0.0804655080865308	0.288412081076384	Mean_Hole_Area
FEV_TARGET_GENES	-0.0263373753459261	0.72860990795525	Mean_Hole_Area
FEVR_CTNNB1_TARGETS_DN	-0.0446927214998298	0.555871006510114	Mean_Hole_Area
FEVR_CTNNB1_TARGETS_UP	-0.113224106802147	0.134601597921727	Mean_Hole_Area
FIGUEROA_AML_METHYLATION_CLUSTER_1_DN	-0.0433040260879113	0.56822537778613	Mean_Hole_Area
FIGUEROA_AML_METHYLATION_CLUSTER_1_UP	-0.0177802372101811	0.814814791748327	Mean_Hole_Area
FIGUEROA_AML_METHYLATION_CLUSTER_2_UP	-0.0657073713763667	0.386253209607155	Mean_Hole_Area
FIGUEROA_AML_METHYLATION_CLUSTER_3_DN	-0.155427153304488	0.0394161115507342	Mean_Hole_Area
FIGUEROA_AML_METHYLATION_CLUSTER_3_UP	-0.0184542753622966	0.807928070902869	Mean_Hole_Area
FIGUEROA_AML_METHYLATION_CLUSTER_4_DN	-0.0102615420974914	0.892478844579525	Mean_Hole_Area
FIGUEROA_AML_METHYLATION_CLUSTER_4_UP	-0.0660109644684397	0.384057726612666	Mean_Hole_Area
FIGUEROA_AML_METHYLATION_CLUSTER_5_DN	0.0387746934414537	0.609399225586875	Mean_Hole_Area
FIGUEROA_AML_METHYLATION_CLUSTER_6_UP	-0.0760528560546111	0.315754945051576	Mean_Hole_Area
FIGUEROA_AML_METHYLATION_CLUSTER_7_DN	-0.155427153304488	0.0394161115507342	Mean_Hole_Area
FIGUEROA_AML_METHYLATION_CLUSTER_7_UP	-0.0647974993071368	0.392878453106747	Mean_Hole_Area
FINAK_BREAST_CANCER_SDPP_SIGNATURE	-0.00726871108349297	0.923942969625594	Mean_Hole_Area
FINETTI_BREAST_CANCERS_KINOME_BLUE	0.041130952346122	0.58781505154966	Mean_Hole_Area
FIRESTEIN_PROLIFERATION	0.00357269874120937	0.962465709475177	Mean_Hole_Area
FISCHER_DIRECT_P53_TARGETS_META_ANALYSIS	-0.0603816854977129	0.425990005399886	Mean_Hole_Area
FISCHER_DREAM_TARGETS	-0.0982355060078885	0.194598661490725	Mean_Hole_Area
FISCHER_G1_S_CELL_CYCLE	-0.0787772015259446	0.298680669538794	Mean_Hole_Area
FISCHER_G2_M_CELL_CYCLE	0.0808985762216621	0.285816567253074	Mean_Hole_Area
FLECHNER_BIOPSY_KIDNEY_TRANSPLANT_OK_VS_DONOR_UP	0.127531890342838	0.0916532692614745	Mean_Hole_Area
FLECHNER_BIOPSY_KIDNEY_TRANSPLANT_REJECTED_VS_OK_DN	0.213241658847798	0.00448919970856994	Mean_Hole_Area
FLECHNER_BIOPSY_KIDNEY_TRANSPLANT_REJECTED_VS_OK_UP	0.0572351944236308	0.450537689367111	Mean_Hole_Area
FLECHNER_PBL_KIDNEY_TRANSPLANT_OK_VS_DONOR_UP	0.10767179107018	0.154913694999912	Mean_Hole_Area
FLECHNER_PBL_KIDNEY_TRANSPLANT_REJECTED_VS_OK_DN	-0.114833868671783	0.129112021570773	Mean_Hole_Area
FLECHNER_PBL_KIDNEY_TRANSPLANT_REJECTED_VS_OK_UP	0.0556363352702001	0.463309426927676	Mean_Hole_Area
FLETCHER_PBMC_BCG_10W_INFANT_BCG_STIMULATED_VS_UNSTIMULATED_10W_DN	0.0107669682661846	0.887217236852159	Mean_Hole_Area
FLETCHER_PBMC_BCG_10W_INFANT_BCG_STIMULATED_VS_UNSTIMULATED_10W_UP	-0.0638802139145172	0.399626318704662	Mean_Hole_Area
FLETCHER_PBMC_BCG_10W_INFANT_PPD_STIMULATED_VS_UNSTIMULATED_10W_DN	-0.0120941960227017	0.87342449899996	Mean_Hole_Area
FLETCHER_PBMC_BCG_10W_INFANT_PPD_STIMULATED_VS_UNSTIMULATED_10W_UP	-0.0170267216786383	0.822530345769491	Mean_Hole_Area
FLORIO_HUMAN_NEOCORTEX	0.0203042934525847	0.789103404903345	Mean_Hole_Area
FLORIO_NEOCORTEX_BASAL_RADIAL_GLIA_DN	-0.0983380570314804	0.19413095724991	Mean_Hole_Area
FLORIO_NEOCORTEX_BASAL_RADIAL_GLIA_UP	-0.0682783099926658	0.367901564329321	Mean_Hole_Area
FLOTHO_PEDIATRIC_ALL_THERAPY_RESPONSE_DN	0.0883656411996406	0.243520553237802	Mean_Hole_Area
FLOTHO_PEDIATRIC_ALL_THERAPY_RESPONSE_UP	-0.0740181997819994	0.328913190853868	Mean_Hole_Area
FONTAINE_FOLLICULAR_THYROID_ADENOMA_DN	-0.0463910205268615	0.540941213575652	Mean_Hole_Area
FONTAINE_FOLLICULAR_THYROID_ADENOMA_UP	0.116392038620561	0.123964185300542	Mean_Hole_Area
FONTAINE_PAPILLARY_THYROID_CARCINOMA_DN	0.0865346773059811	0.256218440636347	Mean_Hole_Area
FONTAINE_PAPILLARY_THYROID_CARCINOMA_UP	0.0682691345447832	0.36796608732139	Mean_Hole_Area
FONTAINE_THYROID_TUMOR_UNCERTAIN_MALIGNANCY_DN	-0.055645005157062	0.463239636543437	Mean_Hole_Area
FONTAINE_THYROID_TUMOR_UNCERTAIN_MALIGNANCY_UP	0.155900019843898	0.03881331718868	Mean_Hole_Area
FOROUTAN_INTEGRATED_TGFB_EMT_DN	-0.0638151517259635	0.400107548673156	Mean_Hole_Area
FOROUTAN_INTEGRATED_TGFB_EMT_UP	-0.0708420252975152	0.350147441328076	Mean_Hole_Area
FOROUTAN_PRODRANK_TGFB_EMT_DN	-0.0256342272689201	0.735582705228132	Mean_Hole_Area
FOROUTAN_PRODRANK_TGFB_EMT_UP	-0.026434661761563	0.727646898830619	Mean_Hole_Area
FOROUTAN_TGFB_EMT_DN	-0.0179170875137095	0.813415410774323	Mean_Hole_Area
FOROUTAN_TGFB_EMT_UP	-0.026434661761563	0.727646898830619	Mean_Hole_Area
FORTSCHEGGER_PHF8_TARGETS_DN	-0.0335454178393137	0.658501084216172	Mean_Hole_Area
FORTSCHEGGER_PHF8_TARGETS_UP	-0.0339802803747897	0.654357822943466	Mean_Hole_Area
FOSTER_KDM1A_TARGETS_DN	-0.0421575064542176	0.578522366054977	Mean_Hole_Area
FOSTER_KDM1A_TARGETS_UP	0.0991417972066659	0.190493641209359	Mean_Hole_Area
FOSTER_TOLERANT_MACROPHAGE_DN	0.0402754004889787	0.595611658597411	Mean_Hole_Area
FOSTER_TOLERANT_MACROPHAGE_UP	-0.0636808580823621	0.401101937895836	Mean_Hole_Area
FOURATI_BLOOD_TWINRIX_AGE_25_83YO_RESPONDERS_VS_POOR_RESPONDERS_0DY_DN	-0.0272824702044424	0.719272886408532	Mean_Hole_Area
FOURATI_BLOOD_TWINRIX_AGE_25_83YO_RESPONDERS_VS_POOR_RESPONDERS_0DY_UP	-0.0463086633556285	0.541660609462105	Mean_Hole_Area
FOURATI_BLOOD_TWINRIX_AGE_65_83YO_POOR_RESPONDERS_VS_RESPONDERS_0DY_NETWORK_INFERENCE_UP	0.124371315763537	0.100050948444395	Mean_Hole_Area
FOURNIER_ACINAR_DEVELOPMENT_EARLY_UP	-0.089781009298957	0.23602249400565	Mean_Hole_Area
FOURNIER_ACINAR_DEVELOPMENT_LATE_2	0.0260400017253074	0.73155614830925	Mean_Hole_Area
FOURNIER_ACINAR_DEVELOPMENT_LATE_DN	-0.0223659297348774	0.768268777229366	Mean_Hole_Area
FOURNIER_ACINAR_DEVELOPMENT_LATE_UP	-0.093428598972342	0.217449669251329	Mean_Hole_Area
FOX_Q2	0.0965772961854364	0.202275335691514	Mean_Hole_Area
FOXC1_TARGET_GENES	0.120763459576945	0.110368058166312	Mean_Hole_Area
FOXD2_TARGET_GENES	0.0744716712474673	0.325950474880623	Mean_Hole_Area
FOXD3_01	0.050627797344915	0.504583201303004	Mean_Hole_Area
FOXE1_TARGET_GENES	-0.0873287999961152	0.249117566964018	Mean_Hole_Area
FOXG1_TARGET_GENES	0.105939436009614	0.161701475257297	Mean_Hole_Area
FOXH1_TARGET_GENES	0.0604626454001907	0.425368771971509	Mean_Hole_Area
FOXJ2_01	0.149729186139657	0.0473201573073744	Mean_Hole_Area
FOXJ2_02	0.00538546730021978	0.943447328052408	Mean_Hole_Area
FOXJ2_TARGET_GENES	0.0946727392274998	0.211359656546816	Mean_Hole_Area
FOXM1_01	0.0941517407563514	0.213894874821294	Mean_Hole_Area
FOXN3_TARGET_GENES	-0.0317547712415364	0.675670507893959	Mean_Hole_Area
FOXO1_01	0.0370410880308146	0.625499155834778	Mean_Hole_Area
FOXO1_02	0.0324821623664423	0.668675180532998	Mean_Hole_Area
FOXO3_01	0.0236473710127703	0.755400799385008	Mean_Hole_Area
FOXO4_01	0.130957580104886	0.0831956403228264	Mean_Hole_Area
FOXO4_02	0.023428263814734	0.757596377404894	Mean_Hole_Area
FOXO4_TARGET_GENES	0.0110433752812196	0.884341841401609	Mean_Hole_Area
FOXP2_TARGET_GENES	0.0841138098478402	0.267036711070415	Mean_Hole_Area
FOXQ1_TARGET_GENES	-0.0841815757081472	0.266650169218255	Mean_Hole_Area
FOXR2_TARGET_GENES	0.0636819538659992	0.40109381811994	Mean_Hole_Area
FRANCO_BLOOD_SANOFI_PASTEUR_SA_INACTIVATED_INFLUENZA_VACCINE_CORRELATED_WITH_ANTIBODY_RESPONSE_AGE_18_40YO_0DY_POSITIVE	-0.0375096412412865	0.621129795248679	Mean_Hole_Area
FRANCO_BLOOD_SANOFI_PASTEUR_SA_INACTIVATED_INFLUENZA_VACCINE_CORRELATED_WITH_ANTIBODY_RESPONSE_AGE_18_40YO_14DY_NEGATIVE	0.0477445313645608	0.529186438805201	Mean_Hole_Area
FRANCO_BLOOD_SANOFI_PASTEUR_SA_INACTIVATED_INFLUENZA_VACCINE_CORRELATED_WITH_ANTIBODY_RESPONSE_AGE_18_40YO_14DY_POSITIVE	0.0409894290134724	0.589101513278093	Mean_Hole_Area
FRANCO_BLOOD_SANOFI_PASTEUR_SA_INACTIVATED_INFLUENZA_VACCINE_CORRELATED_WITH_ANTIBODY_RESPONSE_AGE_18_40YO_1DY_NEGATIVE	0.0181537715401861	0.810996562404863	Mean_Hole_Area
FRANCO_BLOOD_SANOFI_PASTEUR_SA_INACTIVATED_INFLUENZA_VACCINE_CORRELATED_WITH_ANTIBODY_RESPONSE_AGE_18_40YO_1DY_POSITIVE	0.0958524673093373	0.205698776313997	Mean_Hole_Area
FRASOR_RESPONSE_TO_ESTRADIOL_DN	-0.00345585512132517	0.963692398250155	Mean_Hole_Area
FRASOR_RESPONSE_TO_ESTRADIOL_UP	0.0610670302532399	0.420747715666449	Mean_Hole_Area
FRASOR_RESPONSE_TO_SERM_OR_FULVESTRANT_DN	-0.060131497334039	0.427913099552501	Mean_Hole_Area
FRASOR_RESPONSE_TO_SERM_OR_FULVESTRANT_UP	-0.0597545809574874	0.430819740949676	Mean_Hole_Area
FRASOR_TAMOXIFEN_RESPONSE_UP	-0.140362344154764	0.0631608586137509	Mean_Hole_Area
FREAC2_01	0.00173329914337704	0.981785098662531	Mean_Hole_Area
FREAC3_01	-0.0681944829515047	0.368491307006442	Mean_Hole_Area
FREAC4_01	-0.051185057045592	0.499897951790663	Mean_Hole_Area
FREAC7_01	0.0835308636487097	0.270377660466473	Mean_Hole_Area
FRIDMAN_IMMORTALIZATION_DN	0.146811463256629	0.0518539358489653	Mean_Hole_Area
FRIDMAN_SENESCENCE_DN	-0.0245577182173313	0.746299745365224	Mean_Hole_Area
FRIDMAN_SENESCENCE_UP	0.0223284677029844	0.768645936873332	Mean_Hole_Area
FU_INTERACT_WITH_ALKBH8	0.0316565160528247	0.676617577631272	Mean_Hole_Area
FUJII_YBX1_TARGETS_DN	-0.0379514545819628	0.617021885439141	Mean_Hole_Area
FUJII_YBX1_TARGETS_UP	-0.110670401862547	0.144834333129147	Mean_Hole_Area
FUJIWARA_PARK2_HEPATOCYTE_PROLIFERATION_UP	0.0459525429526258	0.544776785888061	Mean_Hole_Area
FUJIWARA_PARK2_IN_LIVER_CANCER_DN	0.0459525429526258	0.544776785888061	Mean_Hole_Area
FUKUSHIMA_TNFSF11_TARGETS	0.047156310698372	0.536644646013521	Mean_Hole_Area
FULCHER_INFLAMMATORY_RESPONSE_LECTIN_VS_LPS_DN	0.0600120861543605	0.428832727952832	Mean_Hole_Area
FULCHER_INFLAMMATORY_RESPONSE_LECTIN_VS_LPS_UP	-0.0275625545135473	0.716513692466459	Mean_Hole_Area
FULLER_PBMC_F_TULARENSIS_VACCINE_LVS_AGE_22_54YO_18HR_TO_48HR_EARLY_DN	0.029431532861404	0.698197188807014	Mean_Hole_Area
FULLER_PBMC_F_TULARENSIS_VACCINE_LVS_AGE_22_54YO_18HR_UP	-0.0399166955894682	0.598894373363887	Mean_Hole_Area
FULLER_PBMC_F_TULARENSIS_VACCINE_LVS_AGE_22_54YO_192HR_UP	-0.0399166955894682	0.598894373363887	Mean_Hole_Area
FULLER_PBMC_F_TULARENSIS_VACCINE_LVS_AGE_22_54YO_336HR_UP	-0.0399166955894682	0.598894373363887	Mean_Hole_Area
FULLER_PBMC_F_TULARENSIS_VACCINE_LVS_AGE_22_54YO_48HR_UP	-0.0399166955894682	0.598894373363887	Mean_Hole_Area
FUNG_IL2_SIGNALING_1	-0.108997177432149	0.149867069282754	Mean_Hole_Area
FUNG_IL2_TARGETS_WITH_STAT5_BINDING_SITES	-0.108997177432149	0.149867069282754	Mean_Hole_Area
FURUKAWA_DUSP6_TARGETS_PCI35_DN	-0.0471583009699408	0.534261793914512	Mean_Hole_Area
FURUKAWA_DUSP6_TARGETS_PCI35_UP	0.122710904216185	0.10470022370512	Mean_Hole_Area
FXR_IR1_Q6	-0.0475190618914969	0.531135584847837	Mean_Hole_Area
FXR_Q3	0.0722606196037161	0.340559095608047	Mean_Hole_Area
FXR1_TARGET_GENES	-0.017487534149675	0.817809827343051	Mean_Hole_Area
GAANYNYGACNY_UNKNOWN	0.0340357348687171	0.653830221125978	Mean_Hole_Area
GABP_B	-0.114681351102032	0.129624621314964	Mean_Hole_Area
GABRIELY_MIR21_TARGETS	0.118276734553089	0.117951431544519	Mean_Hole_Area
GACAATC_MIR219	-0.0291478527068393	0.70096645194277	Mean_Hole_Area
GACAGGG_MIR339	-0.146692386675765	0.0520463644183597	Mean_Hole_Area
GACTGTT_MIR212_MIR132	0.112862475157176	0.135859083019234	Mean_Hole_Area
GAGACTG_MIR452	0.0841160459729994	0.267023949942835	Mean_Hole_Area
GAGCCAG_MIR149	0.00123322008927254	0.987039780414807	Mean_Hole_Area
GAGCCTG_MIR484	-0.0182511445008287	0.810001954132923	Mean_Hole_Area
GAGCTGG_MIR337	-0.0490702410835303	0.517799331708614	Mean_Hole_Area
GAJATE_RESPONSE_TO_TRABECTEDIN_DN	0.0169421176131846	0.82339771933212	Mean_Hole_Area
GAJATE_RESPONSE_TO_TRABECTEDIN_UP	-0.0833227691720348	0.271577131762048	Mean_Hole_Area
GAL_LEUKEMIC_STEM_CELL_DN	0.0227865259830072	0.764038056968978	Mean_Hole_Area
GAL_LEUKEMIC_STEM_CELL_UP	0.152955472238661	0.0426966063741206	Mean_Hole_Area
GALE_APL_WITH_FLT3_MUTATED_UP	0.00119992433696939	0.987389664551441	Mean_Hole_Area
GALINDO_IMMUNE_RESPONSE_TO_ENTEROTOXIN	-0.119488105913461	0.114208172485493	Mean_Hole_Area
GALLUZZI_PERMEABILIZE_MITOCHONDRIA	-0.0755675101512001	0.318862146551143	Mean_Hole_Area
GALLUZZI_PREVENT_MITOCHONDIAL_PERMEABILIZATION	-0.0755675101512001	0.318862146551143	Mean_Hole_Area
GAO_ESOPHAGUS_25W_C1_CILIATED_EPITHELIAL_CELLS	-0.000639296404406396	0.993281259363025	Mean_Hole_Area
GAO_ESOPHAGUS_25W_C3_FGFR1LOW_EPITHELIAL_CELLS	0.00688293990351663	0.927760424386752	Mean_Hole_Area
GAO_ESOPHAGUS_25W_C4_FGFR1HIGH_EPITHELIAL_CELLS	0.00484148864548646	0.949151531862235	Mean_Hole_Area
GAO_LARGE_INTESTINE_24W_C10_ENTEROCYTE	-0.0998759285635914	0.187215037684054	Mean_Hole_Area
GAO_LARGE_INTESTINE_24W_C11_PANETH_LIKE_CELL	0.0136177061339709	0.85763909928461	Mean_Hole_Area
GAO_LARGE_INTESTINE_24W_C2_MKI67POS_PROGENITOR	-0.0406373594183409	0.59230743610469	Mean_Hole_Area
GAO_LARGE_INTESTINE_24W_C5_LGR5POS_STEM_CELL	-0.0947656375221549	0.210909878363635	Mean_Hole_Area
GAO_LARGE_INTESTINE_24W_C6_SECRETORY_PROGENITOR	-0.0966820973172222	0.201783775682039	Mean_Hole_Area
GAO_LARGE_INTESTINE_24W_C8_GOBLET_CELL	0.0387736756513824	0.609408623994718	Mean_Hole_Area
GAO_LARGE_INTESTINE_ADULT_CA_ENTEROENDOCRINE_CELLS	-0.0981619445737497	0.194934657402011	Mean_Hole_Area
GAO_LARGE_INTESTINE_ADULT_CE_OLFM4HIGH_STEM_CELL	-0.0437435072485232	0.564301531819784	Mean_Hole_Area
GAO_LARGE_INTESTINE_ADULT_CG_GOBLET_CELL_SUBTYPE_2	0.0709922381686475	0.349124183202912	Mean_Hole_Area
GAO_LARGE_INTESTINE_ADULT_CH_MKI67HIGH_CELLS	-0.0309110246972112	0.683819710823571	Mean_Hole_Area
GAO_LARGE_INTESTINE_ADULT_CI_MESENCHYMAL_CELLS	-0.0465579246919046	0.539484746592785	Mean_Hole_Area
GAO_LARGE_INTESTINE_ADULT_CJ_IMMUNE_CELLS	0.0306637060140674	0.686215390112442	Mean_Hole_Area
GAO_SMALL_INTESTINE_24W_C1_TUFT_PROGENITOR	0.094674948931889	0.212669805922389	Mean_Hole_Area
GAO_SMALL_INTESTINE_24W_C2_PROCRPOS_PROGENITOR	-0.00334429159383394	0.964863733255508	Mean_Hole_Area
GAO_SMALL_INTESTINE_24W_C3_ENTEROCYTE_PROGENITOR_SUBTYPE_1	-0.0517853724629899	0.494876431080589	Mean_Hole_Area
GAO_SMALL_INTESTINE_24W_C6_GOBLET_CELLS	-0.0264169964542264	0.727821730796696	Mean_Hole_Area
GAO_STOMACH_24W_C1_PROCRPOS_MULTIPOTENT_PROGENITOR	-0.11259704919011	0.136787744743665	Mean_Hole_Area
GAO_STOMACH_24W_C4_PARIETAL_PROGENITOR	0.0241813288041183	0.750058468486218	Mean_Hole_Area
GAO_STOMACH_24W_C5_PUTATIVE_PIT_CELL_PROGENITOR	-0.100735228171972	0.183430137233233	Mean_Hole_Area
GARCIA_PINERES_PBMC_HPV_16_L1_VLP_AGE_18_25YO_12MO_CORRELATED_WITH_ANTIBODY_RESPONSE_NEGATIVE	0.0459525429526258	0.544776785888061	Mean_Hole_Area
GARCIA_PINERES_PBMC_HPV_16_L1_VLP_AGE_18_25YO_12MO_CORRELATED_WITH_ANTIBODY_RESPONSE_POSITIVE	-0.182375795779674	0.0154098313992813	Mean_Hole_Area
GARCIA_PINERES_PBMC_HPV_16_L1_VLP_AGE_18_25YO_2MO_DN	0.0668072445257224	0.378335369949688	Mean_Hole_Area
GARCIA_PINERES_PBMC_HPV_16_L1_VLP_AGE_18_25YO_2MO_UP	-0.102087709839164	0.177587262835317	Mean_Hole_Area
GARCIA_PINERES_PBMC_HPV_16_L1_VLP_AGE_18_25YO_7MO_CORRELATED_WITH_ANTIBODY_RESPONSE_NEGATIVE	0.0459525429526258	0.544776785888061	Mean_Hole_Area
GARCIA_PINERES_PBMC_HPV_16_L1_VLP_AGE_18_25YO_7MO_CORRELATED_WITH_ANTIBODY_RESPONSE_POSITIVE	-0.108997177432149	0.149867069282754	Mean_Hole_Area
GARCIA_PINERES_PBMC_HPV_16_L1_VLP_AGE_18_25YO_STIMULATED_VS_UNSTIMULATED_0DY_VACCINATION_INDEPENDENT_DN	-0.147005806628473	0.0515411432531026	Mean_Hole_Area
GARCIA_PINERES_PBMC_HPV_16_L1_VLP_AGE_18_25YO_STIMULATED_VS_UNSTIMULATED_0DY_VACCINATION_INDEPENDENT_UP	-0.0333489084180756	0.660376801703017	Mean_Hole_Area
GARCIA_TARGETS_OF_FLI1_AND_DAX1_DN	-0.206372571283028	0.00599640728937073	Mean_Hole_Area
GARCIA_TARGETS_OF_FLI1_AND_DAX1_UP	0.0163698363432983	0.829270399067717	Mean_Hole_Area
GARGALOVIC_RESPONSE_TO_OXIDIZED_PHOSPHOLIPIDS_BLACK_DN	0.069760648264722	0.35756940576796	Mean_Hole_Area
GARGALOVIC_RESPONSE_TO_OXIDIZED_PHOSPHOLIPIDS_BLUE_DN	-0.0521282486933378	0.492020375428806	Mean_Hole_Area
GARGALOVIC_RESPONSE_TO_OXIDIZED_PHOSPHOLIPIDS_BLUE_UP	0.0867748582285577	0.252144084982106	Mean_Hole_Area
GARGALOVIC_RESPONSE_TO_OXIDIZED_PHOSPHOLIPIDS_CYAN_UP	-0.122179831395645	0.106222636562408	Mean_Hole_Area
GARGALOVIC_RESPONSE_TO_OXIDIZED_PHOSPHOLIPIDS_GREEN_DN	-0.0484186531212475	0.523380364650857	Mean_Hole_Area
GARGALOVIC_RESPONSE_TO_OXIDIZED_PHOSPHOLIPIDS_GREEN_UP	0.0506864306520003	0.504089154396345	Mean_Hole_Area
GARGALOVIC_RESPONSE_TO_OXIDIZED_PHOSPHOLIPIDS_GREY_DN	0.208438044970656	0.00550156457642142	Mean_Hole_Area
GARGALOVIC_RESPONSE_TO_OXIDIZED_PHOSPHOLIPIDS_GREY_UP	0.0610501521946379	0.420876365443722	Mean_Hole_Area
GARGALOVIC_RESPONSE_TO_OXIDIZED_PHOSPHOLIPIDS_LIGHTYELLOW_UP	0.0594459763656681	0.433208018250746	Mean_Hole_Area
GARGALOVIC_RESPONSE_TO_OXIDIZED_PHOSPHOLIPIDS_MAGENTA_DN	0.0497606617923369	0.511919169828714	Mean_Hole_Area
GARGALOVIC_RESPONSE_TO_OXIDIZED_PHOSPHOLIPIDS_MAGENTA_UP	-0.089781009298957	0.23602249400565	Mean_Hole_Area
GARGALOVIC_RESPONSE_TO_OXIDIZED_PHOSPHOLIPIDS_PINK_DN	0.0787848728975039	0.298633470343683	Mean_Hole_Area
GARGALOVIC_RESPONSE_TO_OXIDIZED_PHOSPHOLIPIDS_RED_DN	0.110326140476688	0.144932650342229	Mean_Hole_Area
GARGALOVIC_RESPONSE_TO_OXIDIZED_PHOSPHOLIPIDS_TAN_DN	-0.0193840933999007	0.798452288100352	Mean_Hole_Area
GARGALOVIC_RESPONSE_TO_OXIDIZED_PHOSPHOLIPIDS_TURQUOISE_DN	0.078823784576195	0.298394136784976	Mean_Hole_Area
GARGALOVIC_RESPONSE_TO_OXIDIZED_PHOSPHOLIPIDS_TURQUOISE_UP	0.11071435372933	0.143514766367697	Mean_Hole_Area
GARGALOVIC_RESPONSE_TO_OXIDIZED_PHOSPHOLIPIDS_YELLOW_DN	0.00117711996400951	0.987629302767085	Mean_Hole_Area
GARGALOVIC_RESPONSE_TO_OXIDIZED_PHOSPHOLIPIDS_YELLOW_UP	-0.0668846525270321	0.377781877677637	Mean_Hole_Area
GARY_CD5_TARGETS_DN	0.0838183016009763	0.268726777708787	Mean_Hole_Area
GARY_CD5_TARGETS_UP	-0.170402076748909	0.0237534682462664	Mean_Hole_Area
GATA_C	0.0863309361183528	0.254587771318687	Mean_Hole_Area
GATA_Q6	-0.116233787321773	0.124479652959923	Mean_Hole_Area
GATA1_01	0.0141065092484252	0.852586134341018	Mean_Hole_Area
GATA1_02	0.0615324259418577	0.417209351521181	Mean_Hole_Area
GATA1_03	-0.113065560419786	0.13515180150435	Mean_Hole_Area
GATA1_04	0.00971885468299378	0.898133572988259	Mean_Hole_Area
GATA1_05	-0.00222503246672026	0.976618873985025	Mean_Hole_Area
GATA2_01	0.0347627778783524	0.646928974715554	Mean_Hole_Area
GATA3_01	-0.12302822991312	0.103798784011437	Mean_Hole_Area
GATA4_Q3	0.0955438175824996	0.20716916017225	Mean_Hole_Area
GATA6_01	-0.0141630732921398	0.852001790745773	Mean_Hole_Area
GATAAGR_GATA_C	0.031678726724703	0.676403447258828	Mean_Hole_Area
GATGKMRGCG_UNKNOWN	0.0113881997911232	0.88075683565902	Mean_Hole_Area
GATTGGY_NFY_Q6_01	0.023895131494453	0.75292045760389	Mean_Hole_Area
GAUCHER_PBMC_YF_VAX_STAMARIL_UNKNOWN_AGE_10DY_DN	-0.110722694954482	0.143484417606193	Mean_Hole_Area
GAUCHER_PBMC_YF_VAX_STAMARIL_UNKNOWN_AGE_10DY_UP	0.0705173699076002	0.352365446940466	Mean_Hole_Area
GAUCHER_PBMC_YF_VAX_STAMARIL_UNKNOWN_AGE_14DY_UP	-0.11259704919011	0.136787744743665	Mean_Hole_Area
GAUCHER_PBMC_YF_VAX_STAMARIL_UNKNOWN_AGE_28DY_UP	-0.0700922652995992	0.355283005967411	Mean_Hole_Area
GAUCHER_PBMC_YF_VAX_STAMARIL_UNKNOWN_AGE_3DY_DN	0.0137385046383158	0.856389807581611	Mean_Hole_Area
GAUCHER_PBMC_YF_VAX_STAMARIL_UNKNOWN_AGE_3DY_UP	0.071877717305506	0.343130568738872	Mean_Hole_Area
GAUCHER_PBMC_YF_VAX_STAMARIL_UNKNOWN_AGE_60DY_DN	0.0434144176879143	0.567238546161587	Mean_Hole_Area
GAUCHER_PBMC_YF_VAX_STAMARIL_UNKNOWN_AGE_60DY_UP	0.0192353434327516	0.799966262930587	Mean_Hole_Area
GAUCHER_PBMC_YF_VAX_STAMARIL_UNKNOWN_AGE_7DY_DN	0.0403580631511792	0.59485632007021	Mean_Hole_Area
GAUCHER_PBMC_YF_VAX_STAMARIL_UNKNOWN_AGE_7DY_UP	0.0182666526389923	0.809843575535055	Mean_Hole_Area
GAURNIER_PSMD4_TARGETS	-0.0111659673731878	0.88306702646128	Mean_Hole_Area
GAUSSMANN_MLL_AF4_FUSION_TARGETS_A_DN	0.0874598514610058	0.248405251889445	Mean_Hole_Area
GAUSSMANN_MLL_AF4_FUSION_TARGETS_A_UP	0.00715852346525732	0.924876374565995	Mean_Hole_Area
GAUSSMANN_MLL_AF4_FUSION_TARGETS_B_UP	-0.0874972465189689	0.248202254656279	Mean_Hole_Area
GAUSSMANN_MLL_AF4_FUSION_TARGETS_C_UP	-0.0625012779817643	0.40989928490068	Mean_Hole_Area
GAUSSMANN_MLL_AF4_FUSION_TARGETS_D_UP	0.103070813841462	0.173427181484518	Mean_Hole_Area
GAUSSMANN_MLL_AF4_FUSION_TARGETS_E_DN	-0.0174742699162087	0.817945614231383	Mean_Hole_Area
GAUSSMANN_MLL_AF4_FUSION_TARGETS_E_UP	-0.13032606682338	0.0847057954200132	Mean_Hole_Area
GAUSSMANN_MLL_AF4_FUSION_TARGETS_F_UP	0.0612312999845015	0.419496796917291	Mean_Hole_Area
GAUSSMANN_MLL_AF4_FUSION_TARGETS_G_DN	0.0292351424495809	0.700113914736168	Mean_Hole_Area
GAUSSMANN_MLL_AF4_FUSION_TARGETS_G_UP	0.0905265559470064	0.232138651923314	Mean_Hole_Area
GAUTAM_EYE_CHOROID_SCLERA_ACTIVATED_T_CELLS	0.0286702023501331	0.705638132377078	Mean_Hole_Area
GAUTAM_EYE_CHOROID_SCLERA_CHOROID_ENDOTHELIAL_CELLS	0.146683204716826	0.0520612270845459	Mean_Hole_Area
GAUTAM_EYE_CHOROID_SCLERA_FIBROBLASTS	-0.0332674772790319	0.661154697665799	Mean_Hole_Area
GAUTAM_EYE_CHOROID_SCLERA_MELANOCYTES	0.103426997389982	0.171937919619944	Mean_Hole_Area
GAUTAM_EYE_CHOROID_SCLERA_MONOCYTES	0.0450600813877966	0.552624705156413	Mean_Hole_Area
GAUTAM_EYE_CORNEA_CONJUNCTIVAL_CELLS	-0.0557417688699483	0.462461107572056	Mean_Hole_Area
GAUTAM_EYE_CORNEA_CYTOTOXIC_T_CELLS	0.0575556987674504	0.448001487383462	Mean_Hole_Area
GAUTAM_EYE_CORNEA_ELF3_HIGH_EPITHELIAL_CELLS	-0.139035980615094	0.0657203638675528	Mean_Hole_Area
GAUTAM_EYE_CORNEA_FIBROBLASTS	0.00231143684657421	0.975711190824514	Mean_Hole_Area
GAUTAM_EYE_CORNEA_MELANOCYTES	0.0133262683503608	0.860654583029867	Mean_Hole_Area
GAUTAM_EYE_CORNEA_MONOCYTES	0.0515451751380707	0.496882421709813	Mean_Hole_Area
GAUTAM_EYE_CORNEA_TGFBI_HIGH_EPITHELIAL_CELLS	0.0239386909630453	0.75248464212899	Mean_Hole_Area
GAUTAM_EYE_IRIS_CILIARY_BODY_ACTIVATED_T_CELLS	-0.0251006143280864	0.740888787913014	Mean_Hole_Area
GAUTAM_EYE_IRIS_CILIARY_BODY_CILIARY_BODY_CELLS	-0.00123436590703039	0.987027739779665	Mean_Hole_Area
GAUTAM_EYE_IRIS_CILIARY_BODY_CILIARY_BODY_ENDOTHELIAL_CELLS	0.0230285811969781	0.761606409844575	Mean_Hole_Area
GAUTAM_EYE_IRIS_CILIARY_BODY_COL9A1_HIGH_CILIARY_BODY_CELLS	0.106322863332336	0.160180259506802	Mean_Hole_Area
GAUTAM_EYE_IRIS_CILIARY_BODY_CRYAA_HIGH_CILIARY_BODY_CELLS	-0.0811643659528829	0.284231378898123	Mean_Hole_Area
GAUTAM_EYE_IRIS_CILIARY_BODY_CYTOTOXIC_T_CELLS	-0.00412129094071673	0.956707510792129	Mean_Hole_Area
GAUTAM_EYE_IRIS_CILIARY_BODY_FIBROBLASTS	0.065487673594415	0.387846717081292	Mean_Hole_Area
GAUTAM_EYE_IRIS_CILIARY_BODY_MEG3_HIGH_FIBROBLASTS	0.0387036438607908	0.610055460165473	Mean_Hole_Area
GAUTAM_EYE_IRIS_CILIARY_BODY_MELANOCYTES	0.0378346507836663	0.618106760732245	Mean_Hole_Area
GAUTAM_EYE_IRIS_CILIARY_BODY_MGP_HIGH_FIBROBLASTS	0.139015787493926	0.0657599762874812	Mean_Hole_Area
GAUTAM_EYE_IRIS_CILIARY_BODY_MONOCYTES	0.0103370082873941	0.891692919646011	Mean_Hole_Area
GAUTAM_EYE_IRIS_CILIARY_BODY_PIGMENTED_CILIARY_BODY_CELLS	0.0525494941881237	0.488523564662324	Mean_Hole_Area
GAUTAM_EYE_IRIS_CILIARY_BODY_PUTATIVE_STEM_CELLS	-0.00175339542610625	0.981573947771186	Mean_Hole_Area
GAUTAM_EYE_IRIS_CILIARY_BODY_RIBOSOMAL_GENES_HIGH_FIBROBLASTS	-0.14154165492346	0.0609542616942745	Mean_Hole_Area
GAUTAM_EYE_IRIS_CILIARY_BODY_SCHWANN_CELLS	0.0598782976994981	0.429864433013798	Mean_Hole_Area
GAUTAM_EYE_IRIS_CILIARY_BODY_SMOOTH_MUSCLE_CELLS	0.0247549460979784	0.744332556552824	Mean_Hole_Area
GAUTAM_EYE_IRIS_CILIARY_BODY_WIF1_HIGH_FIBROBLASTS	0.102668634218352	0.175120223691878	Mean_Hole_Area
GAUTSCHI_SRC_SIGNALING	0.00281268210875664	0.970446231322659	Mean_Hole_Area
GAVIN_FOXP3_TARGETS_CLUSTER_P2	-0.0755675101512001	0.318862146551143	Mean_Hole_Area
GAVIN_FOXP3_TARGETS_CLUSTER_P3	0.0671142105279435	0.376143374118973	Mean_Hole_Area
GAVIN_FOXP3_TARGETS_CLUSTER_P4	0.0629527453587896	0.406518874553361	Mean_Hole_Area
GAVIN_FOXP3_TARGETS_CLUSTER_P6	0.0241954101257658	0.749917742115836	Mean_Hole_Area
GAVIN_FOXP3_TARGETS_CLUSTER_P7	-0.0473273101761234	0.532796082283439	Mean_Hole_Area
GAVIN_FOXP3_TARGETS_CLUSTER_T4	-0.0744333889471396	0.326199922165101	Mean_Hole_Area
GAVIN_FOXP3_TARGETS_CLUSTER_T7	0.0436481628985833	0.565151701165448	Mean_Hole_Area
GAVIN_IL2_RESPONSIVE_FOXP3_TARGETS_UP	-0.00727163034106064	0.923692964353073	Mean_Hole_Area
GAVIN_PDE3B_TARGETS	-0.0274691018570993	0.717433916705396	Mean_Hole_Area
GAZDA_DIAMOND_BLACKFAN_ANEMIA_ERYTHROID_DN	0.0554273222160967	0.464993685785679	Mean_Hole_Area
GAZDA_DIAMOND_BLACKFAN_ANEMIA_MYELOID_DN	0.0741089293213927	0.328319036881204	Mean_Hole_Area
GAZDA_DIAMOND_BLACKFAN_ANEMIA_MYELOID_UP	0.147385123825935	0.0509351471264461	Mean_Hole_Area
GAZDA_DIAMOND_BLACKFAN_ANEMIA_PROGENITOR_DN	0.0191341639357797	0.801558805099044	Mean_Hole_Area
GCAAAAA_MIR129	0.111961925395492	0.13902959365997	Mean_Hole_Area
GCAAGAC_MIR431	0.150309630698194	0.0464588185949404	Mean_Hole_Area
GCAAGGA_MIR502	0.0106508900243411	0.888425211927552	Mean_Hole_Area
GCACCTT_MIR18A_MIR18B	0.211981089930559	0.00473723895772359	Mean_Hole_Area
GCACTTT_MIR175P_MIR20A_MIR106A_MIR106B_MIR20B_MIR519D	-0.0507318775128536	0.503706391212903	Mean_Hole_Area
GCANCTGNY_MYOD_Q6	-0.143435036147306	0.0575442713764195	Mean_Hole_Area
GCATTTG_MIR105	-0.0870574549131582	0.250596928413622	Mean_Hole_Area
GCCATNTTG_YY1_Q6	-0.0926788346062414	0.221179597124852	Mean_Hole_Area
GCCNNNWTAAR_UNKNOWN	0.0161840805189329	0.831178654125112	Mean_Hole_Area
GCGCCTT_MIR525_MIR524	0.0104523705361901	0.890805766538015	Mean_Hole_Area
[truncated: 113,166 more rows]
